# Supplementary material for: Deciphering lineage-relevant gene regulatory networks during endoderm formation by InPheRNo-ChIP
Source: Brief Bioinform. 2024 Nov 13;25(6):bbae592. doi: 10.1093/bib/bbae592 (PMC11558691; doi:10.1093/bib/bbae592)
Supplement: TableS1_bbae592 [file tables1_bbae592.xlsx]

## Sheet: ReadMe
This file serves as a comprehensive data repository for the InPheRNo-ChIP study. Tabs 2-4 contain sample information for the three RNA-seq datasets utilized, extracted from the Series_matrix files available on the GEO repository. Tab 5 concentrates on the ChIP-seq data from the original study, highlighting all cell types involved. However, for our analysis, we specifically consider only the sampl…

## Sheet: GSE164361
	Sample_title	Sample_source_name_ch1	Sample_organism_ch1	Sample_molecule_ch1	Sample_extract_protocol_ch1	"day of differentiation
GSM5008304	human_ESC_Day0_Rep1_RNA	H1 Embryonic Stem Cells	Homo sapiens	total RNA	Cells were lifted using Accutase. Total RNA was extracted by using the RNeasy kit (QIAGEN). DNA was extracted by using omni ATAC protocol previously described	Day 0
GSM5008305	human_ESC_Day0_Rep2_RNA	H1 Embryonic Stem Cells	Homo sapiens	total RNA	Cells were lifted using Accutase. Total RNA was extracted by using the RNeasy kit (QIAGEN). DNA was extracted by using omni ATAC protocol previously described	Day 0
GSM5008306	human_NPC_Day1_Rep1_RNA	Differentiation of H1 - Human Embryonic Stem cells into Neural Progenitor Cells	Homo sapiens	total RNA	Cells were lifted using Accutase. Total RNA was extracted by using the RNeasy kit (QIAGEN). DNA was extracted by using omni ATAC protocol previously described	Day 1
GSM5008307	human_NPC_Day1_Rep2_RNA	Differentiation of H1 - Human Embryonic Stem cells into Neural Progenitor Cells	Homo sapiens	total RNA	Cells were lifted using Accutase. Total RNA was extracted by using the RNeasy kit (QIAGEN). DNA was extracted by using omni ATAC protocol previously described	Day 1
GSM5008308	human_NPC_Day2_Rep1_RNA	Differentiation of H1 - Human Embryonic Stem cells into Neural Progenitor Cells	Homo sapiens	total RNA	Cells were lifted using Accutase. Total RNA was extracted by using the RNeasy kit (QIAGEN). DNA was extracted by using omni ATAC protocol previously described	Day 2
GSM5008309	human_NPC_Day2_Rep2_RNA	Differentiation of H1 - Human Embryonic Stem cells into Neural Progenitor Cells	Homo sapiens	total RNA	Cells were lifted using Accutase. Total RNA was extracted by using the RNeasy kit (QIAGEN). DNA was extracted by using omni ATAC protocol previously described	Day 2
GSM5008310	human_NPC_Day3_Rep1_RNA	Differentiation of H1 - Human Embryonic Stem cells into Neural Progenitor Cells	Homo sapiens	total RNA	Cells were lifted using Accutase. Total RNA was extracted by using the RNeasy kit (QIAGEN). DNA was extracted by using omni ATAC protocol previously described	Day 3
GSM5008311	human_NPC_Day3_Rep2_RNA	Differentiation of H1 - Human Embryonic Stem cells into Neural Progenitor Cells	Homo sapiens	total RNA	Cells were lifted using Accutase. Total RNA was extracted by using the RNeasy kit (QIAGEN). DNA was extracted by using omni ATAC protocol previously described	Day 3
GSM5008312	human_NPC_Day4_Rep1_RNA	Differentiation of H1 - Human Embryonic Stem cells into Neural Progenitor Cells	Homo sapiens	total RNA	Cells were lifted using Accutase. Total RNA was extracted by using the RNeasy kit (QIAGEN). DNA was extracted by using omni ATAC protocol previously described	Day 4
GSM5008313	human_NPC_Day5_Rep1_RNA	Differentiation of H1 - Human Embryonic Stem cells into Neural Progenitor Cells	Homo sapiens	total RNA	Cells were lifted using Accutase. Total RNA was extracted by using the RNeasy kit (QIAGEN). DNA was extracted by using omni ATAC protocol previously described	Day 5
GSM5008314	human_NPC_Day5_Rep2_RNA	Differentiation of H1 - Human Embryonic Stem cells into Neural Progenitor Cells	Homo sapiens	total RNA	Cells were lifted using Accutase. Total RNA was extracted by using the RNeasy kit (QIAGEN). DNA was extracted by using omni ATAC protocol previously described	Day 5
GSM5008315	human_NPC_Day6_Rep1_RNA	Differentiation of H1 - Human Embryonic Stem cells into Neural Progenitor Cells	Homo sapiens	total RNA	Cells were lifted using Accutase. Total RNA was extracted by using the RNeasy kit (QIAGEN). DNA was extracted by using omni ATAC protocol previously described	Day 6
GSM5008316	human_NPC_Day6_Rep2_RNA	Differentiation of H1 - Human Embryonic Stem cells into Neural Progenitor Cells	Homo sapiens	total RNA	Cells were lifted using Accutase. Total RNA was extracted by using the RNeasy kit (QIAGEN). DNA was extracted by using omni ATAC protocol previously described	Day 6
GSM5008317	human_NPC_Day7_Rep1_RNA	Differentiation of H1 - Human Embryonic Stem cells into Neural Progenitor Cells	Homo sapiens	total RNA	Cells were lifted using Accutase. Total RNA was extracted by using the RNeasy kit (QIAGEN). DNA was extracted by using omni ATAC protocol previously described	Day 7
GSM5008318	human_NPC_Day7_Rep2_RNA	Differentiation of H1 - Human Embryonic Stem cells into Neural Progenitor Cells	Homo sapiens	total RNA	Cells were lifted using Accutase. Total RNA was extracted by using the RNeasy kit (QIAGEN). DNA was extracted by using omni ATAC protocol previously described	Day 7
GSM5008319	human_NPC_Day8_Rep1_RNA	Differentiation of H1 - Human Embryonic Stem cells into Neural Progenitor Cells	Homo sapiens	total RNA	Cells were lifted using Accutase. Total RNA was extracted by using the RNeasy kit (QIAGEN). DNA was extracted by using omni ATAC protocol previously described	Day 8
GSM5008320	human_NPC_Day8_Rep2_RNA	Differentiation of H1 - Human Embryonic Stem cells into Neural Progenitor Cells	Homo sapiens	total RNA	Cells were lifted using Accutase. Total RNA was extracted by using the RNeasy kit (QIAGEN). DNA was extracted by using omni ATAC protocol previously described	Day 8
GSM5008321	human_DE_Day1_Rep1_RNA	Differentiation of H1 - Human Embryonic Stem cells into Definitive Endoderm Cells	Homo sapiens	total RNA	Cells were lifted using Accutase. Total RNA was extracted by using the RNeasy kit (QIAGEN). DNA was extracted by using omni ATAC protocol previously described	Day 1
GSM5008322	human_DE_Day1_Rep2_RNA	Differentiation of H1 - Human Embryonic Stem cells into Definitive Endoderm Cells	Homo sapiens	total RNA	Cells were lifted using Accutase. Total RNA was extracted by using the RNeasy kit (QIAGEN). DNA was extracted by using omni ATAC protocol previously described	Day 1
GSM5008323	human_DE_Day2_Rep1_RNA	Differentiation of H1 - Human Embryonic Stem cells into Definitive Endoderm Cells	Homo sapiens	total RNA	Cells were lifted using Accutase. Total RNA was extracted by using the RNeasy kit (QIAGEN). DNA was extracted by using omni ATAC protocol previously described	Day 2
GSM5008324	human_DE_Day2_Rep2_RNA	Differentiation of H1 - Human Embryonic Stem cells into Definitive Endoderm Cells	Homo sapiens	total RNA	Cells were lifted using Accutase. Total RNA was extracted by using the RNeasy kit (QIAGEN). DNA was extracted by using omni ATAC protocol previously described	Day 2
GSM5008325	human_DE_Day3_Rep1_RNA	Differentiation of H1 - Human Embryonic Stem cells into Definitive Endoderm Cells	Homo sapiens	total RNA	Cells were lifted using Accutase. Total RNA was extracted by using the RNeasy kit (QIAGEN). DNA was extracted by using omni ATAC protocol previously described	Day 3
GSM5008326	human_DE_Day3_Rep2_RNA	Differentiation of H1 - Human Embryonic Stem cells into Definitive Endoderm Cells	Homo sapiens	total RNA	Cells were lifted using Accutase. Total RNA was extracted by using the RNeasy kit (QIAGEN). DNA was extracted by using omni ATAC protocol previously described	Day 3
GSM5008327	human_DE_Day4_Rep1_RNA	Differentiation of H1 - Human Embryonic Stem cells into Definitive Endoderm Cells	Homo sapiens	total RNA	Cells were lifted using Accutase. Total RNA was extracted by using the RNeasy kit (QIAGEN). DNA was extracted by using omni ATAC protocol previously described	Day 4
GSM5008328	human_DE_Day4_Rep2_RNA	Differentiation of H1 - Human Embryonic Stem cells into Definitive Endoderm Cells	Homo sapiens	total RNA	Cells were lifted using Accutase. Total RNA was extracted by using the RNeasy kit (QIAGEN). DNA was extracted by using omni ATAC protocol previously described	Day 4
GSM5008329	human_DE_Day5_Rep1_RNA	Differentiation of H1 - Human Embryonic Stem cells into Definitive Endoderm Cells	Homo sapiens	total RNA	Cells were lifted using Accutase. Total RNA was extracted by using the RNeasy kit (QIAGEN). DNA was extracted by using omni ATAC protocol previously described	Day 5
GSM5008330	human_DE_Day5_Rep2_RNA	Differentiation of H1 - Human Embryonic Stem cells into Definitive Endoderm Cells	Homo sapiens	total RNA	Cells were lifted using Accutase. Total RNA was extracted by using the RNeasy kit (QIAGEN). DNA was extracted by using omni ATAC protocol previously described	Day 5
GSM5008331	human_ESC_Day0_Rep1_ATAC	H1 Embryonic Stem Cells	Homo sapiens	genomic DNA		Day 0
GSM5008332	human_ESC_Day0_Rep2_ATAC	H1 Embryonic Stem Cells	Homo sapiens	genomic DNA		Day 0
GSM5008333	human_NPC_Day1_Rep1_ATAC	Differentiation of H1 - Human Embryonic Stem cells into Neural Progenitor Cells	Homo sapiens	genomic DNA		Day 1
GSM5008334	human_NPC_Day1_Rep2_ATAC	Differentiation of H1 - Human Embryonic Stem cells into Neural Progenitor Cells	Homo sapiens	genomic DNA		Day 1
GSM5008335	human_NPC_Day2_Rep1_ATAC	Differentiation of H1 - Human Embryonic Stem cells into Neural Progenitor Cells	Homo sapiens	genomic DNA		Day 2
GSM5008336	human_NPC_Day2_Rep2_ATAC	Differentiation of H1 - Human Embryonic Stem cells into Neural Progenitor Cells	Homo sapiens	genomic DNA		Day 2
GSM5008337	human_NPC_Day3_Rep1_ATAC	Differentiation of H1 - Human Embryonic Stem cells into Neural Progenitor Cells	Homo sapiens	genomic DNA		Day 3
GSM5008338	human_NPC_Day3_Rep2_ATAC	Differentiation of H1 - Human Embryonic Stem cells into Neural Progenitor Cells	Homo sapiens	genomic DNA		Day 3
GSM5008339	human_NPC_Day4_Rep1_ATAC	Differentiation of H1 - Human Embryonic Stem cells into Neural Progenitor Cells	Homo sapiens	genomic DNA		Day 4
GSM5008340	human_NPC_Day5_Rep1_ATAC	Differentiation of H1 - Human Embryonic Stem cells into Neural Progenitor Cells	Homo sapiens	genomic DNA		Day 5
GSM5008341	human_NPC_Day5_Rep2_ATAC	Differentiation of H1 - Human Embryonic Stem cells into Neural Progenitor Cells	Homo sapiens	genomic DNA		Day 5
GSM5008342	human_NPC_Day6_Rep1_ATAC	Differentiation of H1 - Human Embryonic Stem cells into Neural Progenitor Cells	Homo sapiens	genomic DNA		Day 6
GSM5008343	human_NPC_Day6_Rep2_ATAC	Differentiation of H1 - Human Embryonic Stem cells into Neural Progenitor Cells	Homo sapiens	genomic DNA		Day 6
GSM5008344	human_NPC_Day7_Rep1_ATAC	Differentiation of H1 - Human Embryonic Stem cells into Neural Progenitor Cells	Homo sapiens	genomic DNA		Day 7
GSM5008345	human_NPC_Day7_Rep2_ATAC	Differentiation of H1 - Human Embryonic Stem cells into Neural Progenitor Cells	Homo sapiens	genomic DNA		Day 7
GSM5008346	human_NPC_Day8_Rep1_ATAC	Differentiation of H1 - Human Embryonic Stem cells into Neural Progenitor Cells	Homo sapiens	genomic DNA		Day 8
GSM5008347	human_NPC_Day8_Rep2_ATAC	Differentiation of H1 - Human Embryonic Stem cells into Neural Progenitor Cells	Homo sapiens	genomic DNA		Day 8
GSM5008348	human_DE_Day1_Rep1_ATAC	Differentiation of H1 - Human Embryonic Stem cells into Definitive Endoderm Cells	Homo sapiens	genomic DNA		Day 1
GSM5008349	human_DE_Day1_Rep2_ATAC	Differentiation of H1 - Human Embryonic Stem cells into Definitive Endoderm Cells	Homo sapiens	genomic DNA		Day 1
GSM5008350	human_DE_Day2_Rep1_ATAC	Differentiation of H1 - Human Embryonic Stem cells into Definitive Endoderm Cells	Homo sapiens	genomic DNA		Day 2
GSM5008351	human_DE_Day2_Rep2_ATAC	Differentiation of H1 - Human Embryonic Stem cells into Definitive Endoderm Cells	Homo sapiens	genomic DNA		Day 2
GSM5008352	human_DE_Day3_Rep1_ATAC	Differentiation of H1 - Human Embryonic Stem cells into Definitive Endoderm Cells	Homo sapiens	genomic DNA		Day 3
GSM5008353	human_DE_Day3_Rep2_ATAC	Differentiation of H1 - Human Embryonic Stem cells into Definitive Endoderm Cells	Homo sapiens	genomic DNA		Day 3
GSM5008354	human_DE_Day4_Rep1_ATAC	Differentiation of H1 - Human Embryonic Stem cells into Definitive Endoderm Cells	Homo sapiens	genomic DNA		Day 4
GSM5008355	human_DE_Day4_Rep2_ATAC	Differentiation of H1 - Human Embryonic Stem cells into Definitive Endoderm Cells	Homo sapiens	genomic DNA		Day 4
GSM5008356	human_DE_Day5_Rep1_ATAC	Differentiation of H1 - Human Embryonic Stem cells into Definitive Endoderm Cells	Homo sapiens	genomic DNA		Day 5
GSM5008357	human_DE_Day5_Rep2_ATAC	Differentiation of H1 - Human Embryonic Stem cells into Definitive Endoderm Cells	Homo sapiens	genomic DNA		Day 5

## Sheet: GSE143371
	Sample_title	Sample_source_name_ch1	Sample_organism_ch1	Sample_treatment_protocol_ch1	Sample_growth_protocol_ch1	Sample_molecule_ch1	Sample_extract_protocol_ch1	"strain
GSM4257751	CTRL_sgRNA_Undifferentiated_rep_1	embryonic stem cells	Homo sapiens	hESCs were plated on Matrigel-coated 6-well plates at density of 200,000 cells per well. The cells were maintaind in mTeSR1 (STEMCELL Technologies, (2 ml/well) that was replaced every 24 hours for four days.	hESCs were cultured at 37 0C and 5% CO2 in feeder-free conditions on Matrigel-coated plates (Corning) in mTeSR1 (STEMCELL Technologies).	total RNA	mRNA fraction of total RNA was enriched by pulldown of poly(A)-RNA. RNA sequencing libraries were generated using TruSeq RNA Library Prep Kit (Illumina) according to the manufacturer’s protocol and sequenced using Illumina NextSeq 500 with 75 bp single-end reads.	H9 hESCs
GSM4257752	CTRL_sgRNA_Undifferentiated_rep_2	embryonic stem cells	Homo sapiens	hESCs were plated on Matrigel-coated 6-well plates at density of 200,000 cells per well. The cells were maintaind in mTeSR1 (STEMCELL Technologies, (2 ml/well) that was replaced every 24 hours for four days.	hESCs were cultured at 37 0C and 5% CO2 in feeder-free conditions on Matrigel-coated plates (Corning) in mTeSR1 (STEMCELL Technologies).	total RNA	mRNA fraction of total RNA was enriched by pulldown of poly(A)-RNA. RNA sequencing libraries were generated using TruSeq RNA Library Prep Kit (Illumina) according to the manufacturer’s protocol and sequenced using Illumina NextSeq 500 with 75 bp single-end reads.	H9 hESCs
GSM4257753	CTRL_sgRNA_Undifferentiated_rep_3	embryonic stem cells	Homo sapiens	hESCs were plated on Matrigel-coated 6-well plates at density of 200,000 cells per well. The cells were maintaind in mTeSR1 (STEMCELL Technologies, (2 ml/well) that was replaced every 24 hours for four days.	hESCs were cultured at 37 0C and 5% CO2 in feeder-free conditions on Matrigel-coated plates (Corning) in mTeSR1 (STEMCELL Technologies).	total RNA	mRNA fraction of total RNA was enriched by pulldown of poly(A)-RNA. RNA sequencing libraries were generated using TruSeq RNA Library Prep Kit (Illumina) according to the manufacturer’s protocol and sequenced using Illumina NextSeq 500 with 75 bp single-end reads.	H9 hESCs
GSM4257754	Empty-vector_Undifferentiated_rep_1	embryonic stem cells	Homo sapiens	hESCs were plated on Matrigel-coated 6-well plates at density of 200,000 cells per well. The cells were maintaind in mTeSR1 (STEMCELL Technologies, (2 ml/well) that was replaced every 24 hours for four days.	hESCs were cultured at 37 0C and 5% CO2 in feeder-free conditions on Matrigel-coated plates (Corning) in mTeSR1 (STEMCELL Technologies).	total RNA	mRNA fraction of total RNA was enriched by pulldown of poly(A)-RNA. RNA sequencing libraries were generated using TruSeq RNA Library Prep Kit (Illumina) according to the manufacturer’s protocol and sequenced using Illumina NextSeq 500 with 75 bp single-end reads.	H9 hESCs
GSM4257755	Empty-vector_Undifferentiated_rep_2	embryonic stem cells	Homo sapiens	hESCs were plated on Matrigel-coated 6-well plates at density of 200,000 cells per well. The cells were maintaind in mTeSR1 (STEMCELL Technologies, (2 ml/well) that was replaced every 24 hours for four days.	hESCs were cultured at 37 0C and 5% CO2 in feeder-free conditions on Matrigel-coated plates (Corning) in mTeSR1 (STEMCELL Technologies).	total RNA	mRNA fraction of total RNA was enriched by pulldown of poly(A)-RNA. RNA sequencing libraries were generated using TruSeq RNA Library Prep Kit (Illumina) according to the manufacturer’s protocol and sequenced using Illumina NextSeq 500 with 75 bp single-end reads.	H9 hESCs
GSM4257756	Empty-vector_Undifferentiated_rep_3	embryonic stem cells	Homo sapiens	hESCs were plated on Matrigel-coated 6-well plates at density of 200,000 cells per well. The cells were maintaind in mTeSR1 (STEMCELL Technologies, (2 ml/well) that was replaced every 24 hours for four days.	hESCs were cultured at 37 0C and 5% CO2 in feeder-free conditions on Matrigel-coated plates (Corning) in mTeSR1 (STEMCELL Technologies).	total RNA	mRNA fraction of total RNA was enriched by pulldown of poly(A)-RNA. RNA sequencing libraries were generated using TruSeq RNA Library Prep Kit (Illumina) according to the manufacturer’s protocol and sequenced using Illumina NextSeq 500 with 75 bp single-end reads.	H9 hESCs
GSM4257757	CTRL_sgRNA_Definitive_Endoderm_rep_1	definitive endoderm cells	Homo sapiens	hESCs were plated on Matrigel-coated 6-well plates at density of 2 million cells per well. The next day, STEMdiffTM Definitive Endoderm Kit (STEMCELL TECHNOLOGIES, cat. No. 05110) has been used according to manufacturer's instructions. Differentiation medium (2 ml/well) was replaced every 24 hours for four days.	hESCs were cultured at 37 0C and 5% CO2 in feeder-free conditions on Matrigel-coated plates (Corning) in mTeSR1 (STEMCELL Technologies).	total RNA	mRNA fraction of total RNA was enriched by pulldown of poly(A)-RNA. RNA sequencing libraries were generated using TruSeq RNA Library Prep Kit (Illumina) according to the manufacturer’s protocol and sequenced using Illumina NextSeq 500 with 75 bp single-end reads.	H9 hESCs
GSM4257758	CTRL_sgRNA_Definitive_Endoderm_rep_2	definitive endoderm cells	Homo sapiens	hESCs were plated on Matrigel-coated 6-well plates at density of 200,000 cells per well. The next day, STEMdiffTM Mesoderm Induction Kit (STEMCELL TECHNOLOGIES, cat. No. 05220) has been used according to manufacturer's instructions. Differentiation medium (1.5 ml/well) was replaced every 24 hours for four days.	hESCs were cultured at 37 0C and 5% CO2 in feeder-free conditions on Matrigel-coated plates (Corning) in mTeSR1 (STEMCELL Technologies).	total RNA	mRNA fraction of total RNA was enriched by pulldown of poly(A)-RNA. RNA sequencing libraries were generated using TruSeq RNA Library Prep Kit (Illumina) according to the manufacturer’s protocol and sequenced using Illumina NextSeq 500 with 75 bp single-end reads.	H9 hESCs
GSM4257759	Empty-vector_Definitive_Endoderm_rep_1	definitive endoderm cells	Homo sapiens	hESCs were plated on Matrigel-coated 6-well plates at density of 2 million cells per well. The next day, STEMdiffTM Definitive Endoderm Kit (STEMCELL TECHNOLOGIES, cat. No. 05110) has been used according to manufacturer's instructions. Differentiation medium (2 ml/well) was replaced every 24 hours for four days.	hESCs were cultured at 37 0C and 5% CO2 in feeder-free conditions on Matrigel-coated plates (Corning) in mTeSR1 (STEMCELL Technologies).	total RNA	mRNA fraction of total RNA was enriched by pulldown of poly(A)-RNA. RNA sequencing libraries were generated using TruSeq RNA Library Prep Kit (Illumina) according to the manufacturer’s protocol and sequenced using Illumina NextSeq 500 with 75 bp single-end reads.	H9 hESCs
GSM4257760	Empty-vector_Definitive_Endoderm_rep_2	definitive endoderm cells	Homo sapiens	hESCs were plated on Matrigel-coated 6-well plates at density of 200,000 cells per well. The next day, STEMdiffTM Mesoderm Induction Kit (STEMCELL TECHNOLOGIES, cat. No. 05220) has been used according to manufacturer's instructions. Differentiation medium (1.5 ml/well) was replaced every 24 hours for four days.	hESCs were cultured at 37 0C and 5% CO2 in feeder-free conditions on Matrigel-coated plates (Corning) in mTeSR1 (STEMCELL Technologies).	total RNA	mRNA fraction of total RNA was enriched by pulldown of poly(A)-RNA. RNA sequencing libraries were generated using TruSeq RNA Library Prep Kit (Illumina) according to the manufacturer’s protocol and sequenced using Illumina NextSeq 500 with 75 bp single-end reads.	H9 hESCs
GSM4257761	HNF4a_mutant_Definitive_Endoderm_rep_1	mutant definitive endoderm cells	Homo sapiens	hESCs were plated on Matrigel-coated 6-well plates at density of 2 million cells per well. The next day, STEMdiffTM Definitive Endoderm Kit (STEMCELL TECHNOLOGIES, cat. No. 05110) has been used according to manufacturer's instructions. Differentiation medium (2 ml/well) was replaced every 24 hours for four days.	hESCs were cultured at 37 0C and 5% CO2 in feeder-free conditions on Matrigel-coated plates (Corning) in mTeSR1 (STEMCELL Technologies).	total RNA	mRNA fraction of total RNA was enriched by pulldown of poly(A)-RNA. RNA sequencing libraries were generated using TruSeq RNA Library Prep Kit (Illumina) according to the manufacturer’s protocol and sequenced using Illumina NextSeq 500 with 75 bp single-end reads.	H9 hESCs
GSM4257762	HNF4a_mutant_Definitive_Endoderm_rep_2	mutant definitive endoderm cells	Homo sapiens	hESCs were plated on Matrigel-coated 6-well plates at density of 200,000 cells per well. The next day, STEMdiffTM Mesoderm Induction Kit (STEMCELL TECHNOLOGIES, cat. No. 05220) has been used according to manufacturer's instructions. Differentiation medium (1.5 ml/well) was replaced every 24 hours for four days.	hESCs were cultured at 37 0C and 5% CO2 in feeder-free conditions on Matrigel-coated plates (Corning) in mTeSR1 (STEMCELL Technologies).	total RNA	mRNA fraction of total RNA was enriched by pulldown of poly(A)-RNA. RNA sequencing libraries were generated using TruSeq RNA Library Prep Kit (Illumina) according to the manufacturer’s protocol and sequenced using Illumina NextSeq 500 with 75 bp single-end reads.	H9 hESCs
GSM4257763	GLIS1_mutant_Definitive_Endoderm_rep_1	mutant definitive endoderm cells	Homo sapiens	hESCs were plated on Matrigel-coated 6-well plates at density of 2 million cells per well. The next day, STEMdiffTM Definitive Endoderm Kit (STEMCELL TECHNOLOGIES, cat. No. 05110) has been used according to manufacturer's instructions. Differentiation medium (2 ml/well) was replaced every 24 hours for four days.	hESCs were cultured at 37 0C and 5% CO2 in feeder-free conditions on Matrigel-coated plates (Corning) in mTeSR1 (STEMCELL Technologies).	total RNA	mRNA fraction of total RNA was enriched by pulldown of poly(A)-RNA. RNA sequencing libraries were generated using TruSeq RNA Library Prep Kit (Illumina) according to the manufacturer’s protocol and sequenced using Illumina NextSeq 500 with 75 bp single-end reads.	H9 hESCs
GSM4257764	GLIS1_mutant_Definitive_Endoderm_rep_2	mutant definitive endoderm cells	Homo sapiens	hESCs were plated on Matrigel-coated 6-well plates at density of 200,000 cells per well. The next day, STEMdiffTM Mesoderm Induction Kit (STEMCELL TECHNOLOGIES, cat. No. 05220) has been used according to manufacturer's instructions. Differentiation medium (1.5 ml/well) was replaced every 24 hours for four days.	hESCs were cultured at 37 0C and 5% CO2 in feeder-free conditions on Matrigel-coated plates (Corning) in mTeSR1 (STEMCELL Technologies).	total RNA	mRNA fraction of total RNA was enriched by pulldown of poly(A)-RNA. RNA sequencing libraries were generated using TruSeq RNA Library Prep Kit (Illumina) according to the manufacturer’s protocol and sequenced using Illumina NextSeq 500 with 75 bp single-end reads.	H9 hESCs
GSM4257765	CTRL_sgRNA_Early_Mesoderm_rep_1	early mesoderm cells	Homo sapiens	hESCs were plated on Matrigel-coated 6-well plates at density of 500,000 cells per well. The next day, STEMdiffTM Mesoderm Induction Kit (STEMCELL TECHNOLOGIES, cat. No. 05220) has been used according to manufacturer's instructions. Differentiation medium (3 ml/well) was replaced every 24 hours for four days.	hESCs were cultured at 37 0C and 5% CO2 in feeder-free conditions on Matrigel-coated plates (Corning) in mTeSR1 (STEMCELL Technologies).	total RNA	mRNA fraction of total RNA was enriched by pulldown of poly(A)-RNA. RNA sequencing libraries were generated using TruSeq RNA Library Prep Kit (Illumina) according to the manufacturer’s protocol and sequenced using Illumina NextSeq 500 with 75 bp single-end reads.	H9 hESCs
GSM4257766	CTRL_sgRNA_Early_Mesoderm_rep_2	early mesoderm cells	Homo sapiens	hESCs were plated on Matrigel-coated 6-well plates at density of 500,000 cells per well. The next day, STEMdiffTM Mesoderm Induction Kit (STEMCELL TECHNOLOGIES, cat. No. 05220) has been used according to manufacturer's instructions. Differentiation medium (3 ml/well) was replaced every 24 hours for four days.	hESCs were cultured at 37 0C and 5% CO2 in feeder-free conditions on Matrigel-coated plates (Corning) in mTeSR1 (STEMCELL Technologies).	total RNA	mRNA fraction of total RNA was enriched by pulldown of poly(A)-RNA. RNA sequencing libraries were generated using TruSeq RNA Library Prep Kit (Illumina) according to the manufacturer’s protocol and sequenced using Illumina NextSeq 500 with 75 bp single-end reads.	H9 hESCs
GSM4257767	CTRL_sgRNA_Early_Mesoderm_rep_3	early mesoderm cells	Homo sapiens	hESCs were plated on Matrigel-coated 6-well plates at density of 500,000 cells per well. The next day, STEMdiffTM Mesoderm Induction Kit (STEMCELL TECHNOLOGIES, cat. No. 05220) has been used according to manufacturer's instructions. Differentiation medium (3 ml/well) was replaced every 24 hours for four days.	hESCs were cultured at 37 0C and 5% CO2 in feeder-free conditions on Matrigel-coated plates (Corning) in mTeSR1 (STEMCELL Technologies).	total RNA	mRNA fraction of total RNA was enriched by pulldown of poly(A)-RNA. RNA sequencing libraries were generated using TruSeq RNA Library Prep Kit (Illumina) according to the manufacturer’s protocol and sequenced using Illumina NextSeq 500 with 75 bp single-end reads.	H9 hESCs
GSM4257768	Empty-vector_Early_Mesoderm_rep_1	early mesoderm cells	Homo sapiens	hESCs were plated on Matrigel-coated 6-well plates at density of 500,000 cells per well. The next day, STEMdiffTM Mesoderm Induction Kit (STEMCELL TECHNOLOGIES, cat. No. 05220) has been used according to manufacturer's instructions. Differentiation medium (3 ml/well) was replaced every 24 hours for four days.	hESCs were cultured at 37 0C and 5% CO2 in feeder-free conditions on Matrigel-coated plates (Corning) in mTeSR1 (STEMCELL Technologies).	total RNA	mRNA fraction of total RNA was enriched by pulldown of poly(A)-RNA. RNA sequencing libraries were generated using TruSeq RNA Library Prep Kit (Illumina) according to the manufacturer’s protocol and sequenced using Illumina NextSeq 500 with 75 bp single-end reads.	H9 hESCs
GSM4257769	Empty-vector_Early_Mesoderm_rep_2	early mesoderm cells	Homo sapiens	hESCs were plated on Matrigel-coated 6-well plates at density of 500,000 cells per well. The next day, STEMdiffTM Mesoderm Induction Kit (STEMCELL TECHNOLOGIES, cat. No. 05220) has been used according to manufacturer's instructions. Differentiation medium (3 ml/well) was replaced every 24 hours for four days.	hESCs were cultured at 37 0C and 5% CO2 in feeder-free conditions on Matrigel-coated plates (Corning) in mTeSR1 (STEMCELL Technologies).	total RNA	mRNA fraction of total RNA was enriched by pulldown of poly(A)-RNA. RNA sequencing libraries were generated using TruSeq RNA Library Prep Kit (Illumina) according to the manufacturer’s protocol and sequenced using Illumina NextSeq 500 with 75 bp single-end reads.	H9 hESCs
GSM4257770	Empty-vector_Early_Mesoderm_rep_3	early mesoderm cells	Homo sapiens	hESCs were plated on Matrigel-coated 6-well plates at density of 500,000 cells per well. The next day, STEMdiffTM Mesoderm Induction Kit (STEMCELL TECHNOLOGIES, cat. No. 05220) has been used according to manufacturer's instructions. Differentiation medium (3 ml/well) was replaced every 24 hours for four days.	hESCs were cultured at 37 0C and 5% CO2 in feeder-free conditions on Matrigel-coated plates (Corning) in mTeSR1 (STEMCELL Technologies).	total RNA	mRNA fraction of total RNA was enriched by pulldown of poly(A)-RNA. RNA sequencing libraries were generated using TruSeq RNA Library Prep Kit (Illumina) according to the manufacturer’s protocol and sequenced using Illumina NextSeq 500 with 75 bp single-end reads.	H9 hESCs
GSM4257771	CDX2_mutant_Early_Mesoderm_rep_1	mutant early mesoderm cells	Homo sapiens	hESCs were plated on Matrigel-coated 6-well plates at density of 500,000 cells per well. The next day, STEMdiffTM Mesoderm Induction Kit (STEMCELL TECHNOLOGIES, cat. No. 05220) has been used according to manufacturer's instructions. Differentiation medium (3 ml/well) was replaced every 24 hours for four days.	hESCs were cultured at 37 0C and 5% CO2 in feeder-free conditions on Matrigel-coated plates (Corning) in mTeSR1 (STEMCELL Technologies).	total RNA	mRNA fraction of total RNA was enriched by pulldown of poly(A)-RNA. RNA sequencing libraries were generated using TruSeq RNA Library Prep Kit (Illumina) according to the manufacturer’s protocol and sequenced using Illumina NextSeq 500 with 75 bp single-end reads.	H9 hESCs
GSM4257772	CDX2_mutant_Early_Mesoderm_rep_2	mutant early mesoderm cells	Homo sapiens	hESCs were plated on Matrigel-coated 6-well plates at density of 500,000 cells per well. The next day, STEMdiffTM Mesoderm Induction Kit (STEMCELL TECHNOLOGIES, cat. No. 05220) has been used according to manufacturer's instructions. Differentiation medium (3 ml/well) was replaced every 24 hours for four days.	hESCs were cultured at 37 0C and 5% CO2 in feeder-free conditions on Matrigel-coated plates (Corning) in mTeSR1 (STEMCELL Technologies).	total RNA	mRNA fraction of total RNA was enriched by pulldown of poly(A)-RNA. RNA sequencing libraries were generated using TruSeq RNA Library Prep Kit (Illumina) according to the manufacturer’s protocol and sequenced using Illumina NextSeq 500 with 75 bp single-end reads.	H9 hESCs
GSM4257773	ZBTB10_mutant_Early_Mesoderm_rep_1	mutant early mesoderm cells	Homo sapiens	hESCs were plated on Matrigel-coated 6-well plates at density of 500,000 cells per well. The next day, STEMdiffTM Mesoderm Induction Kit (STEMCELL TECHNOLOGIES, cat. No. 05220) has been used according to manufacturer's instructions. Differentiation medium (3 ml/well) was replaced every 24 hours for four days.	hESCs were cultured at 37 0C and 5% CO2 in feeder-free conditions on Matrigel-coated plates (Corning) in mTeSR1 (STEMCELL Technologies).	total RNA	mRNA fraction of total RNA was enriched by pulldown of poly(A)-RNA. RNA sequencing libraries were generated using TruSeq RNA Library Prep Kit (Illumina) according to the manufacturer’s protocol and sequenced using Illumina NextSeq 500 with 75 bp single-end reads.	H9 hESCs
GSM4257774	ZBTB10_mutant_Early_Mesoderm_rep_2	mutant early mesoderm cells	Homo sapiens	hESCs were plated on Matrigel-coated 6-well plates at density of 500,000 cells per well. The next day, STEMdiffTM Mesoderm Induction Kit (STEMCELL TECHNOLOGIES, cat. No. 05220) has been used according to manufacturer's instructions. Differentiation medium (3 ml/well) was replaced every 24 hours for four days.	hESCs were cultured at 37 0C and 5% CO2 in feeder-free conditions on Matrigel-coated plates (Corning) in mTeSR1 (STEMCELL Technologies).	total RNA	mRNA fraction of total RNA was enriched by pulldown of poly(A)-RNA. RNA sequencing libraries were generated using TruSeq RNA Library Prep Kit (Illumina) according to the manufacturer’s protocol and sequenced using Illumina NextSeq 500 with 75 bp single-end reads.	H9 hESCs
GSM4257775	ZBTB10_mutant_Early_Mesoderm_rep_3	mutant early mesoderm cells	Homo sapiens	hESCs were plated on Matrigel-coated 6-well plates at density of 500,000 cells per well. The next day, STEMdiffTM Mesoderm Induction Kit (STEMCELL TECHNOLOGIES, cat. No. 05220) has been used according to manufacturer's instructions. Differentiation medium (3 ml/well) was replaced every 24 hours for four days.	hESCs were cultured at 37 0C and 5% CO2 in feeder-free conditions on Matrigel-coated plates (Corning) in mTeSR1 (STEMCELL Technologies).	total RNA	mRNA fraction of total RNA was enriched by pulldown of poly(A)-RNA. RNA sequencing libraries were generated using TruSeq RNA Library Prep Kit (Illumina) according to the manufacturer’s protocol and sequenced using Illumina NextSeq 500 with 75 bp single-end reads.	H9 hESCs
GSM4257776	CTRL_sgRNA_Neuroectoderm_rep_1	neuroectoderm cells	Homo sapiens	For neuroectoderm differentiation, neural progenitor cells were obtained using a previously established protocol for efficient neural differentiation with slight modification. To generate the NPCs, hESCs were plated on Matrigel-coated 6-well plates at a density of 2 million cells per well. The next day, mTeSR1 medium was replaced by embryoid body (EB) medium (knockout Dulbecco’s modified Eagle’s …	hESCs were cultured at 37 0C and 5% CO2 in feeder-free conditions on Matrigel-coated plates (Corning) in mTeSR1 (STEMCELL Technologies).	total RNA	mRNA fraction of total RNA was enriched by pulldown of poly(A)-RNA. RNA sequencing libraries were generated using TruSeq RNA Library Prep Kit (Illumina) according to the manufacturer’s protocol and sequenced using Illumina NextSeq 500 with 75 bp single-end reads.	H9 hESCs
GSM4257777	CTRL_sgRNA_Neuroectoderm_rep_2	neuroectoderm cells	Homo sapiens	For neuroectoderm differentiation, neural progenitor cells were obtained using a previously established protocol for efficient neural differentiation with slight modification. To generate the NPCs, hESCs were plated on Matrigel-coated 6-well plates at a density of 2 million cells per well. The next day, mTeSR1 medium was replaced by embryoid body (EB) medium (knockout Dulbecco’s modified Eagle’s …	hESCs were cultured at 37 0C and 5% CO2 in feeder-free conditions on Matrigel-coated plates (Corning) in mTeSR1 (STEMCELL Technologies).	total RNA	mRNA fraction of total RNA was enriched by pulldown of poly(A)-RNA. RNA sequencing libraries were generated using TruSeq RNA Library Prep Kit (Illumina) according to the manufacturer’s protocol and sequenced using Illumina NextSeq 500 with 75 bp single-end reads.	H9 hESCs
GSM4257778	CTRL_sgRNA_Neuroectoderm_rep_3	neuroectoderm cells	Homo sapiens	For neuroectoderm differentiation, neural progenitor cells were obtained using a previously established protocol for efficient neural differentiation with slight modification. To generate the NPCs, hESCs were plated on Matrigel-coated 6-well plates at a density of 2 million cells per well. The next day, mTeSR1 medium was replaced by embryoid body (EB) medium (knockout Dulbecco’s modified Eagle’s …	hESCs were cultured at 37 0C and 5% CO2 in feeder-free conditions on Matrigel-coated plates (Corning) in mTeSR1 (STEMCELL Technologies).	total RNA	mRNA fraction of total RNA was enriched by pulldown of poly(A)-RNA. RNA sequencing libraries were generated using TruSeq RNA Library Prep Kit (Illumina) according to the manufacturer’s protocol and sequenced using Illumina NextSeq 500 with 75 bp single-end reads.	H9 hESCs
GSM4257779	Empty-vector_Neuroectoderm_rep_1	neuroectoderm cells	Homo sapiens	For neuroectoderm differentiation, neural progenitor cells were obtained using a previously established protocol for efficient neural differentiation with slight modification. To generate the NPCs, hESCs were plated on Matrigel-coated 6-well plates at a density of 2 million cells per well. The next day, mTeSR1 medium was replaced by embryoid body (EB) medium (knockout Dulbecco’s modified Eagle’s …	hESCs were cultured at 37 0C and 5% CO2 in feeder-free conditions on Matrigel-coated plates (Corning) in mTeSR1 (STEMCELL Technologies).	total RNA	mRNA fraction of total RNA was enriched by pulldown of poly(A)-RNA. RNA sequencing libraries were generated using TruSeq RNA Library Prep Kit (Illumina) according to the manufacturer’s protocol and sequenced using Illumina NextSeq 500 with 75 bp single-end reads.	H9 hESCs
GSM4257780	Empty-vector_Neuroectoderm_rep_2	neuroectoderm cells	Homo sapiens	For neuroectoderm differentiation, neural progenitor cells were obtained using a previously established protocol for efficient neural differentiation with slight modification. To generate the NPCs, hESCs were plated on Matrigel-coated 6-well plates at a density of 2 million cells per well. The next day, mTeSR1 medium was replaced by embryoid body (EB) medium (knockout Dulbecco’s modified Eagle’s …	hESCs were cultured at 37 0C and 5% CO2 in feeder-free conditions on Matrigel-coated plates (Corning) in mTeSR1 (STEMCELL Technologies).	total RNA	mRNA fraction of total RNA was enriched by pulldown of poly(A)-RNA. RNA sequencing libraries were generated using TruSeq RNA Library Prep Kit (Illumina) according to the manufacturer’s protocol and sequenced using Illumina NextSeq 500 with 75 bp single-end reads.	H9 hESCs
GSM4257781	Empty-vector_Neuroectoderm_rep_3	neuroectoderm cells	Homo sapiens	For neuroectoderm differentiation, neural progenitor cells were obtained using a previously established protocol for efficient neural differentiation with slight modification. To generate the NPCs, hESCs were plated on Matrigel-coated 6-well plates at a density of 2 million cells per well. The next day, mTeSR1 medium was replaced by embryoid body (EB) medium (knockout Dulbecco’s modified Eagle’s …	hESCs were cultured at 37 0C and 5% CO2 in feeder-free conditions on Matrigel-coated plates (Corning) in mTeSR1 (STEMCELL Technologies).	total RNA	mRNA fraction of total RNA was enriched by pulldown of poly(A)-RNA. RNA sequencing libraries were generated using TruSeq RNA Library Prep Kit (Illumina) according to the manufacturer’s protocol and sequenced using Illumina NextSeq 500 with 75 bp single-end reads.	H9 hESCs
GSM4257782	POU3F2_mutant_Neuroectoderm_rep_1	mutant neuroectoderm cells	Homo sapiens	For neuroectoderm differentiation, neural progenitor cells were obtained using a previously established protocol for efficient neural differentiation with slight modification. To generate the NPCs, hESCs were plated on Matrigel-coated 6-well plates at a density of 2 million cells per well. The next day, mTeSR1 medium was replaced by embryoid body (EB) medium (knockout Dulbecco’s modified Eagle’s …	hESCs were cultured at 37 0C and 5% CO2 in feeder-free conditions on Matrigel-coated plates (Corning) in mTeSR1 (STEMCELL Technologies).	total RNA	mRNA fraction of total RNA was enriched by pulldown of poly(A)-RNA. RNA sequencing libraries were generated using TruSeq RNA Library Prep Kit (Illumina) according to the manufacturer’s protocol and sequenced using Illumina NextSeq 500 with 75 bp single-end reads.	H9 hESCs
GSM4257783	POU3F2_mutant_Neuroectoderm_rep_2	mutant neuroectoderm cells	Homo sapiens	For neuroectoderm differentiation, neural progenitor cells were obtained using a previously established protocol for efficient neural differentiation with slight modification. To generate the NPCs, hESCs were plated on Matrigel-coated 6-well plates at a density of 2 million cells per well. The next day, mTeSR1 medium was replaced by embryoid body (EB) medium (knockout Dulbecco’s modified Eagle’s …	hESCs were cultured at 37 0C and 5% CO2 in feeder-free conditions on Matrigel-coated plates (Corning) in mTeSR1 (STEMCELL Technologies).	total RNA	mRNA fraction of total RNA was enriched by pulldown of poly(A)-RNA. RNA sequencing libraries were generated using TruSeq RNA Library Prep Kit (Illumina) according to the manufacturer’s protocol and sequenced using Illumina NextSeq 500 with 75 bp single-end reads.	H9 hESCs
GSM4257784	POU3F2_mutant_Neuroectoderm_rep_3	mutant neuroectoderm cells	Homo sapiens	For neuroectoderm differentiation, neural progenitor cells were obtained using a previously established protocol for efficient neural differentiation with slight modification. To generate the NPCs, hESCs were plated on Matrigel-coated 6-well plates at a density of 2 million cells per well. The next day, mTeSR1 medium was replaced by embryoid body (EB) medium (knockout Dulbecco’s modified Eagle’s …	hESCs were cultured at 37 0C and 5% CO2 in feeder-free conditions on Matrigel-coated plates (Corning) in mTeSR1 (STEMCELL Technologies).	total RNA	mRNA fraction of total RNA was enriched by pulldown of poly(A)-RNA. RNA sequencing libraries were generated using TruSeq RNA Library Prep Kit (Illumina) according to the manufacturer’s protocol and sequenced using Illumina NextSeq 500 with 75 bp single-end reads.	H9 hESCs
GSM4257785	POU3F3_mutant_Neuroectoderm_rep_1	mutant neuroectoderm cells	Homo sapiens	For neuroectoderm differentiation, neural progenitor cells were obtained using a previously established protocol for efficient neural differentiation with slight modification. To generate the NPCs, hESCs were plated on Matrigel-coated 6-well plates at a density of 2 million cells per well. The next day, mTeSR1 medium was replaced by embryoid body (EB) medium (knockout Dulbecco’s modified Eagle’s …	hESCs were cultured at 37 0C and 5% CO2 in feeder-free conditions on Matrigel-coated plates (Corning) in mTeSR1 (STEMCELL Technologies).	total RNA	mRNA fraction of total RNA was enriched by pulldown of poly(A)-RNA. RNA sequencing libraries were generated using TruSeq RNA Library Prep Kit (Illumina) according to the manufacturer’s protocol and sequenced using Illumina NextSeq 500 with 75 bp single-end reads.	H9 hESCs
GSM4257786	POU3F3_mutant_Neuroectoderm_rep_2	mutant neuroectoderm cells	Homo sapiens	For neuroectoderm differentiation, neural progenitor cells were obtained using a previously established protocol for efficient neural differentiation with slight modification. To generate the NPCs, hESCs were plated on Matrigel-coated 6-well plates at a density of 2 million cells per well. The next day, mTeSR1 medium was replaced by embryoid body (EB) medium (knockout Dulbecco’s modified Eagle’s …	hESCs were cultured at 37 0C and 5% CO2 in feeder-free conditions on Matrigel-coated plates (Corning) in mTeSR1 (STEMCELL Technologies).	total RNA	mRNA fraction of total RNA was enriched by pulldown of poly(A)-RNA. RNA sequencing libraries were generated using TruSeq RNA Library Prep Kit (Illumina) according to the manufacturer’s protocol and sequenced using Illumina NextSeq 500 with 75 bp single-end reads.	H9 hESCs
GSM4257787	POU3F3_mutant_Neuroectoderm_rep_3	mutant neuroectoderm cells	Homo sapiens	For neuroectoderm differentiation, neural progenitor cells were obtained using a previously established protocol for efficient neural differentiation with slight modification. To generate the NPCs, hESCs were plated on Matrigel-coated 6-well plates at a density of 2 million cells per well. The next day, mTeSR1 medium was replaced by embryoid body (EB) medium (knockout Dulbecco’s modified Eagle’s …	hESCs were cultured at 37 0C and 5% CO2 in feeder-free conditions on Matrigel-coated plates (Corning) in mTeSR1 (STEMCELL Technologies).	total RNA	mRNA fraction of total RNA was enriched by pulldown of poly(A)-RNA. RNA sequencing libraries were generated using TruSeq RNA Library Prep Kit (Illumina) according to the manufacturer’s protocol and sequenced using Illumina NextSeq 500 with 75 bp single-end reads.	H9 hESCs
GSM4257788	TBL1X_mutant_Neuroectoderm_rep_1	mutant neuroectoderm cells	Homo sapiens	For neuroectoderm differentiation, neural progenitor cells were obtained using a previously established protocol for efficient neural differentiation with slight modification. To generate the NPCs, hESCs were plated on Matrigel-coated 6-well plates at a density of 2 million cells per well. The next day, mTeSR1 medium was replaced by embryoid body (EB) medium (knockout Dulbecco’s modified Eagle’s …	hESCs were cultured at 37 0C and 5% CO2 in feeder-free conditions on Matrigel-coated plates (Corning) in mTeSR1 (STEMCELL Technologies).	total RNA	mRNA fraction of total RNA was enriched by pulldown of poly(A)-RNA. RNA sequencing libraries were generated using TruSeq RNA Library Prep Kit (Illumina) according to the manufacturer’s protocol and sequenced using Illumina NextSeq 500 with 75 bp single-end reads.	H9 hESCs
GSM4257789	TBL1X_mutant_Neuroectoderm_rep_2	mutant neuroectoderm cells	Homo sapiens	For neuroectoderm differentiation, neural progenitor cells were obtained using a previously established protocol for efficient neural differentiation with slight modification. To generate the NPCs, hESCs were plated on Matrigel-coated 6-well plates at a density of 2 million cells per well. The next day, mTeSR1 medium was replaced by embryoid body (EB) medium (knockout Dulbecco’s modified Eagle’s …	hESCs were cultured at 37 0C and 5% CO2 in feeder-free conditions on Matrigel-coated plates (Corning) in mTeSR1 (STEMCELL Technologies).	total RNA	mRNA fraction of total RNA was enriched by pulldown of poly(A)-RNA. RNA sequencing libraries were generated using TruSeq RNA Library Prep Kit (Illumina) according to the manufacturer’s protocol and sequenced using Illumina NextSeq 500 with 75 bp single-end reads.	H9 hESCs
GSM4257790	TBL1X_mutant_Neuroectoderm_rep_3	mutant neuroectoderm cells	Homo sapiens	For neuroectoderm differentiation, neural progenitor cells were obtained using a previously established protocol for efficient neural differentiation with slight modification. To generate the NPCs, hESCs were plated on Matrigel-coated 6-well plates at a density of 2 million cells per well. The next day, mTeSR1 medium was replaced by embryoid body (EB) medium (knockout Dulbecco’s modified Eagle’s …	hESCs were cultured at 37 0C and 5% CO2 in feeder-free conditions on Matrigel-coated plates (Corning) in mTeSR1 (STEMCELL Technologies).	total RNA	mRNA fraction of total RNA was enriched by pulldown of poly(A)-RNA. RNA sequencing libraries were generated using TruSeq RNA Library Prep Kit (Illumina) according to the manufacturer’s protocol and sequenced using Illumina NextSeq 500 with 75 bp single-end reads.	H9 hESCs
GSM4257791	CTRL_sgRNA_EBs_5days	embryoid bodies	Homo sapiens	hESCs grown on feeder layer MEFs to 50-60% confluency were washed with PBS and gently dissociated using 0.25% Trypsin Solution A (Biological Industries) for 5 min at 37 0C. Dissociated colonies were harvested and transferred on non-adherent 10 cm dishes as suspension in EB medium, composed of knockout Dulbecco’s modified Eagle’s medium (DMEM) supplemented with 15% knockout serum replacement (KSR,…	hESCs were cultured at 37 0C and 5% CO2 in feeder-free conditions on Matrigel-coated plates (Corning) in mTeSR1 (STEMCELL Technologies).	total RNA	mRNA fraction of total RNA was enriched by pulldown of poly(A)-RNA. RNA sequencing libraries were generated using TruSeq RNA Library Prep Kit (Illumina) according to the manufacturer’s protocol and sequenced using Illumina NextSeq 500 with 75 bp single-end reads.	H9 hESCs
GSM4257792	Empty-vector_EBs_5days	embryoid bodies	Homo sapiens	hESCs grown on feeder layer MEFs to 50-60% confluency were washed with PBS and gently dissociated using 0.25% Trypsin Solution A (Biological Industries) for 5 min at 37 0C. Dissociated colonies were harvested and transferred on non-adherent 10 cm dishes as suspension in EB medium, composed of knockout Dulbecco’s modified Eagle’s medium (DMEM) supplemented with 15% knockout serum replacement (KSR,…	hESCs were cultured at 37 0C and 5% CO2 in feeder-free conditions on Matrigel-coated plates (Corning) in mTeSR1 (STEMCELL Technologies).	total RNA	mRNA fraction of total RNA was enriched by pulldown of poly(A)-RNA. RNA sequencing libraries were generated using TruSeq RNA Library Prep Kit (Illumina) according to the manufacturer’s protocol and sequenced using Illumina NextSeq 500 with 75 bp single-end reads.	H9 hESCs
GSM4257793	DPM1_mutant_EBs_5days	mutant embryoid bodies	Homo sapiens	hESCs grown on feeder layer MEFs to 50-60% confluency were washed with PBS and gently dissociated using 0.25% Trypsin Solution A (Biological Industries) for 5 min at 37 0C. Dissociated colonies were harvested and transferred on non-adherent 10 cm dishes as suspension in EB medium, composed of knockout Dulbecco’s modified Eagle’s medium (DMEM) supplemented with 15% knockout serum replacement (KSR,…	hESCs were cultured at 37 0C and 5% CO2 in feeder-free conditions on Matrigel-coated plates (Corning) in mTeSR1 (STEMCELL Technologies).	total RNA	mRNA fraction of total RNA was enriched by pulldown of poly(A)-RNA. RNA sequencing libraries were generated using TruSeq RNA Library Prep Kit (Illumina) according to the manufacturer’s protocol and sequenced using Illumina NextSeq 500 with 75 bp single-end reads.	H9 hESCs
GSM4257794	DPM3_mutant_EBs_5days	mutant embryoid bodies	Homo sapiens	hESCs grown on feeder layer MEFs to 50-60% confluency were washed with PBS and gently dissociated using 0.25% Trypsin Solution A (Biological Industries) for 5 min at 37 0C. Dissociated colonies were harvested and transferred on non-adherent 10 cm dishes as suspension in EB medium, composed of knockout Dulbecco’s modified Eagle’s medium (DMEM) supplemented with 15% knockout serum replacement (KSR,…	hESCs were cultured at 37 0C and 5% CO2 in feeder-free conditions on Matrigel-coated plates (Corning) in mTeSR1 (STEMCELL Technologies).	total RNA	mRNA fraction of total RNA was enriched by pulldown of poly(A)-RNA. RNA sequencing libraries were generated using TruSeq RNA Library Prep Kit (Illumina) according to the manufacturer’s protocol and sequenced using Illumina NextSeq 500 with 75 bp single-end reads.	H9 hESCs
GSM4257795	TMED9_mutant_EBs_5days	mutant embryoid bodies	Homo sapiens	hESCs grown on feeder layer MEFs to 50-60% confluency were washed with PBS and gently dissociated using 0.25% Trypsin Solution A (Biological Industries) for 5 min at 37 0C. Dissociated colonies were harvested and transferred on non-adherent 10 cm dishes as suspension in EB medium, composed of knockout Dulbecco’s modified Eagle’s medium (DMEM) supplemented with 15% knockout serum replacement (KSR,…	hESCs were cultured at 37 0C and 5% CO2 in feeder-free conditions on Matrigel-coated plates (Corning) in mTeSR1 (STEMCELL Technologies).	total RNA	mRNA fraction of total RNA was enriched by pulldown of poly(A)-RNA. RNA sequencing libraries were generated using TruSeq RNA Library Prep Kit (Illumina) according to the manufacturer’s protocol and sequenced using Illumina NextSeq 500 with 75 bp single-end reads.	H9 hESCs
GSM4257796	TMED10_mutant_EBs_5days	mutant embryoid bodies	Homo sapiens	hESCs grown on feeder layer MEFs to 50-60% confluency were washed with PBS and gently dissociated using 0.25% Trypsin Solution A (Biological Industries) for 5 min at 37 0C. Dissociated colonies were harvested and transferred on non-adherent 10 cm dishes as suspension in EB medium, composed of knockout Dulbecco’s modified Eagle’s medium (DMEM) supplemented with 15% knockout serum replacement (KSR,…	hESCs were cultured at 37 0C and 5% CO2 in feeder-free conditions on Matrigel-coated plates (Corning) in mTeSR1 (STEMCELL Technologies).	total RNA	mRNA fraction of total RNA was enriched by pulldown of poly(A)-RNA. RNA sequencing libraries were generated using TruSeq RNA Library Prep Kit (Illumina) according to the manufacturer’s protocol and sequenced using Illumina NextSeq 500 with 75 bp single-end reads.	H9 hESCs
GSM4257797	TMED9TMED10_mutant_EBs_5days	mutant embryoid bodies	Homo sapiens	hESCs grown on feeder layer MEFs to 50-60% confluency were washed with PBS and gently dissociated using 0.25% Trypsin Solution A (Biological Industries) for 5 min at 37 0C. Dissociated colonies were harvested and transferred on non-adherent 10 cm dishes as suspension in EB medium, composed of knockout Dulbecco’s modified Eagle’s medium (DMEM) supplemented with 15% knockout serum replacement (KSR,…	hESCs were cultured at 37 0C and 5% CO2 in feeder-free conditions on Matrigel-coated plates (Corning) in mTeSR1 (STEMCELL Technologies).	total RNA	mRNA fraction of total RNA was enriched by pulldown of poly(A)-RNA. RNA sequencing libraries were generated using TruSeq RNA Library Prep Kit (Illumina) according to the manufacturer’s protocol and sequenced using Illumina NextSeq 500 with 75 bp single-end reads.	H9 hESCs
GSM4257798	CTRL_sgRNA_EBs_10days	embryoid bodies	Homo sapiens	hESCs grown on feeder layer MEFs to 50-60% confluency were washed with PBS and gently dissociated using 0.25% Trypsin Solution A (Biological Industries) for 5 min at 37 0C. Dissociated colonies were harvested and transferred on non-adherent 10 cm dishes as suspension in EB medium, composed of knockout Dulbecco’s modified Eagle’s medium (DMEM) supplemented with 15% knockout serum replacement (KSR,…	hESCs were cultured at 37 0C and 5% CO2 in feeder-free conditions on Matrigel-coated plates (Corning) in mTeSR1 (STEMCELL Technologies).	total RNA	mRNA fraction of total RNA was enriched by pulldown of poly(A)-RNA. RNA sequencing libraries were generated using TruSeq RNA Library Prep Kit (Illumina) according to the manufacturer’s protocol and sequenced using Illumina NextSeq 500 with 75 bp single-end reads.	H9 hESCs
GSM4257799	Empty-vector_EBs_10days	embryoid bodies	Homo sapiens	hESCs grown on feeder layer MEFs to 50-60% confluency were washed with PBS and gently dissociated using 0.25% Trypsin Solution A (Biological Industries) for 5 min at 37 0C. Dissociated colonies were harvested and transferred on non-adherent 10 cm dishes as suspension in EB medium, composed of knockout Dulbecco’s modified Eagle’s medium (DMEM) supplemented with 15% knockout serum replacement (KSR,…	hESCs were cultured at 37 0C and 5% CO2 in feeder-free conditions on Matrigel-coated plates (Corning) in mTeSR1 (STEMCELL Technologies).	total RNA	mRNA fraction of total RNA was enriched by pulldown of poly(A)-RNA. RNA sequencing libraries were generated using TruSeq RNA Library Prep Kit (Illumina) according to the manufacturer’s protocol and sequenced using Illumina NextSeq 500 with 75 bp single-end reads.	H9 hESCs
GSM4257800	DPM1_mutant_EBs_10days	mutant embryoid bodies	Homo sapiens	hESCs grown on feeder layer MEFs to 50-60% confluency were washed with PBS and gently dissociated using 0.25% Trypsin Solution A (Biological Industries) for 5 min at 37 0C. Dissociated colonies were harvested and transferred on non-adherent 10 cm dishes as suspension in EB medium, composed of knockout Dulbecco’s modified Eagle’s medium (DMEM) supplemented with 15% knockout serum replacement (KSR,…	hESCs were cultured at 37 0C and 5% CO2 in feeder-free conditions on Matrigel-coated plates (Corning) in mTeSR1 (STEMCELL Technologies).	total RNA	mRNA fraction of total RNA was enriched by pulldown of poly(A)-RNA. RNA sequencing libraries were generated using TruSeq RNA Library Prep Kit (Illumina) according to the manufacturer’s protocol and sequenced using Illumina NextSeq 500 with 75 bp single-end reads.	H9 hESCs
GSM4257801	DPM3_mutant_EBs_10days	mutant embryoid bodies	Homo sapiens	hESCs grown on feeder layer MEFs to 50-60% confluency were washed with PBS and gently dissociated using 0.25% Trypsin Solution A (Biological Industries) for 5 min at 37 0C. Dissociated colonies were harvested and transferred on non-adherent 10 cm dishes as suspension in EB medium, composed of knockout Dulbecco’s modified Eagle’s medium (DMEM) supplemented with 15% knockout serum replacement (KSR,…	hESCs were cultured at 37 0C and 5% CO2 in feeder-free conditions on Matrigel-coated plates (Corning) in mTeSR1 (STEMCELL Technologies).	total RNA	mRNA fraction of total RNA was enriched by pulldown of poly(A)-RNA. RNA sequencing libraries were generated using TruSeq RNA Library Prep Kit (Illumina) according to the manufacturer’s protocol and sequenced using Illumina NextSeq 500 with 75 bp single-end reads.	H9 hESCs
GSM4257802	DPM1DPM3_mutant_EBs_10days	mutant embryoid bodies	Homo sapiens	hESCs grown on feeder layer MEFs to 50-60% confluency were washed with PBS and gently dissociated using 0.25% Trypsin Solution A (Biological Industries) for 5 min at 37 0C. Dissociated colonies were harvested and transferred on non-adherent 10 cm dishes as suspension in EB medium, composed of knockout Dulbecco’s modified Eagle’s medium (DMEM) supplemented with 15% knockout serum replacement (KSR,…	hESCs were cultured at 37 0C and 5% CO2 in feeder-free conditions on Matrigel-coated plates (Corning) in mTeSR1 (STEMCELL Technologies).	total RNA	mRNA fraction of total RNA was enriched by pulldown of poly(A)-RNA. RNA sequencing libraries were generated using TruSeq RNA Library Prep Kit (Illumina) according to the manufacturer’s protocol and sequenced using Illumina NextSeq 500 with 75 bp single-end reads.	H9 hESCs
GSM4257803	TMED9_mutant_EBs_10days	mutant embryoid bodies	Homo sapiens	hESCs grown on feeder layer MEFs to 50-60% confluency were washed with PBS and gently dissociated using 0.25% Trypsin Solution A (Biological Industries) for 5 min at 37 0C. Dissociated colonies were harvested and transferred on non-adherent 10 cm dishes as suspension in EB medium, composed of knockout Dulbecco’s modified Eagle’s medium (DMEM) supplemented with 15% knockout serum replacement (KSR,…	hESCs were cultured at 37 0C and 5% CO2 in feeder-free conditions on Matrigel-coated plates (Corning) in mTeSR1 (STEMCELL Technologies).	total RNA	mRNA fraction of total RNA was enriched by pulldown of poly(A)-RNA. RNA sequencing libraries were generated using TruSeq RNA Library Prep Kit (Illumina) according to the manufacturer’s protocol and sequenced using Illumina NextSeq 500 with 75 bp single-end reads.	H9 hESCs
GSM4257804	TMED10_mutant_EBs_10days	mutant embryoid bodies	Homo sapiens	hESCs grown on feeder layer MEFs to 50-60% confluency were washed with PBS and gently dissociated using 0.25% Trypsin Solution A (Biological Industries) for 5 min at 37 0C. Dissociated colonies were harvested and transferred on non-adherent 10 cm dishes as suspension in EB medium, composed of knockout Dulbecco’s modified Eagle’s medium (DMEM) supplemented with 15% knockout serum replacement (KSR,…	hESCs were cultured at 37 0C and 5% CO2 in feeder-free conditions on Matrigel-coated plates (Corning) in mTeSR1 (STEMCELL Technologies).	total RNA	mRNA fraction of total RNA was enriched by pulldown of poly(A)-RNA. RNA sequencing libraries were generated using TruSeq RNA Library Prep Kit (Illumina) according to the manufacturer’s protocol and sequenced using Illumina NextSeq 500 with 75 bp single-end reads.	H9 hESCs
GSM4257805	TMED9TMED10_mutant_EBs_10days	mutant embryoid bodies	Homo sapiens	hESCs grown on feeder layer MEFs to 50-60% confluency were washed with PBS and gently dissociated using 0.25% Trypsin Solution A (Biological Industries) for 5 min at 37 0C. Dissociated colonies were harvested and transferred on non-adherent 10 cm dishes as suspension in EB medium, composed of knockout Dulbecco’s modified Eagle’s medium (DMEM) supplemented with 15% knockout serum replacement (KSR,…	hESCs were cultured at 37 0C and 5% CO2 in feeder-free conditions on Matrigel-coated plates (Corning) in mTeSR1 (STEMCELL Technologies).	total RNA	mRNA fraction of total RNA was enriched by pulldown of poly(A)-RNA. RNA sequencing libraries were generated using TruSeq RNA Library Prep Kit (Illumina) according to the manufacturer’s protocol and sequenced using Illumina NextSeq 500 with 75 bp single-end reads.	H9 hESCs

## Sheet: GSE160981
	Sample_title	Sample_source_name_ch1	Sample_organism_ch1	Sample_treatment_protocol_ch1	Sample_growth_protocol_ch1	Sample_molecule_ch1	Sample_extract_protocol_ch1	"treatment
GSM4887236	EIM_DMSO_RNA-seq_rep1	endoderm	Homo sapiens	H9 cells were pre-treated with DMSO or 10 nM TCDD followed by neural (7 day protocol), mesodermal (5 day protocol) and endodermal (5 day protocol) differentiation in the presence of DMSO or 10 nM TCDD using) using STEMdiff™ Neural Induction Medium, STEMdiff™ Mesodermal Induction Medium and STEMdiff™ Definite Endoderm Kit Medium respectively (all from STEMCELL Technologies)	hESCs were cultured on Matrigel-coated (BD Biosciences) 6-well plates (Corning) in mTESRTM1 medium (STEMCELL Technologies), which was changed daily. Cells were maintained at 37oC in 5% CO2 and passaged routinely after 3-4 days. Passaging was carried out manually by detaching the colony pieces and plating onto fresh Matrigel-coated plates. Number of passages were held between 30-55.	total RNA	RNA-seq libraries were prepared using TruSeq Stranded mRNA Library Prep (Illumina) according to the manufacturer’s instructions	DMSO
GSM4887239	EIM_DMSO_RNA-seq_rep2	endoderm	Homo sapiens	H9 cells were pre-treated with DMSO or 10 nM TCDD followed by neural (7 day protocol), mesodermal (5 day protocol) and endodermal (5 day protocol) differentiation in the presence of DMSO or 10 nM TCDD using) using STEMdiff™ Neural Induction Medium, STEMdiff™ Mesodermal Induction Medium and STEMdiff™ Definite Endoderm Kit Medium respectively (all from STEMCELL Technologies)	hESCs were cultured on Matrigel-coated (BD Biosciences) 6-well plates (Corning) in mTESRTM1 medium (STEMCELL Technologies), which was changed daily. Cells were maintained at 37oC in 5% CO2 and passaged routinely after 3-4 days. Passaging was carried out manually by detaching the colony pieces and plating onto fresh Matrigel-coated plates. Number of passages were held between 30-55.	total RNA	RNA-seq libraries were prepared using TruSeq Stranded mRNA Library Prep (Illumina) according to the manufacturer’s instructions	DMSO
GSM4887242	EIM_DMSO_RNA-seq_rep3	endoderm	Homo sapiens	H9 cells were pre-treated with DMSO or 10 nM TCDD followed by neural (7 day protocol), mesodermal (5 day protocol) and endodermal (5 day protocol) differentiation in the presence of DMSO or 10 nM TCDD using) using STEMdiff™ Neural Induction Medium, STEMdiff™ Mesodermal Induction Medium and STEMdiff™ Definite Endoderm Kit Medium respectively (all from STEMCELL Technologies)	hESCs were cultured on Matrigel-coated (BD Biosciences) 6-well plates (Corning) in mTESRTM1 medium (STEMCELL Technologies), which was changed daily. Cells were maintained at 37oC in 5% CO2 and passaged routinely after 3-4 days. Passaging was carried out manually by detaching the colony pieces and plating onto fresh Matrigel-coated plates. Number of passages were held between 30-55.	total RNA	RNA-seq libraries were prepared using TruSeq Stranded mRNA Library Prep (Illumina) according to the manufacturer’s instructions	DMSO
GSM4887245	EIM_TCDD_RNA-seq_rep1	endoderm	Homo sapiens	H9 cells were pre-treated with DMSO or 10 nM TCDD followed by neural (7 day protocol), mesodermal (5 day protocol) and endodermal (5 day protocol) differentiation in the presence of DMSO or 10 nM TCDD using) using STEMdiff™ Neural Induction Medium, STEMdiff™ Mesodermal Induction Medium and STEMdiff™ Definite Endoderm Kit Medium respectively (all from STEMCELL Technologies)	hESCs were cultured on Matrigel-coated (BD Biosciences) 6-well plates (Corning) in mTESRTM1 medium (STEMCELL Technologies), which was changed daily. Cells were maintained at 37oC in 5% CO2 and passaged routinely after 3-4 days. Passaging was carried out manually by detaching the colony pieces and plating onto fresh Matrigel-coated plates. Number of passages were held between 30-55.	total RNA	RNA-seq libraries were prepared using TruSeq Stranded mRNA Library Prep (Illumina) according to the manufacturer’s instructions	TCDD
GSM4887249	EIM_TCDD_RNA-seq_rep2	endoderm	Homo sapiens	H9 cells were pre-treated with DMSO or 10 nM TCDD followed by neural (7 day protocol), mesodermal (5 day protocol) and endodermal (5 day protocol) differentiation in the presence of DMSO or 10 nM TCDD using) using STEMdiff™ Neural Induction Medium, STEMdiff™ Mesodermal Induction Medium and STEMdiff™ Definite Endoderm Kit Medium respectively (all from STEMCELL Technologies)	hESCs were cultured on Matrigel-coated (BD Biosciences) 6-well plates (Corning) in mTESRTM1 medium (STEMCELL Technologies), which was changed daily. Cells were maintained at 37oC in 5% CO2 and passaged routinely after 3-4 days. Passaging was carried out manually by detaching the colony pieces and plating onto fresh Matrigel-coated plates. Number of passages were held between 30-55.	total RNA	RNA-seq libraries were prepared using TruSeq Stranded mRNA Library Prep (Illumina) according to the manufacturer’s instructions	TCDD
GSM4887251	EIM_TCDD_RNA-seq_rep3	endoderm	Homo sapiens	H9 cells were pre-treated with DMSO or 10 nM TCDD followed by neural (7 day protocol), mesodermal (5 day protocol) and endodermal (5 day protocol) differentiation in the presence of DMSO or 10 nM TCDD using) using STEMdiff™ Neural Induction Medium, STEMdiff™ Mesodermal Induction Medium and STEMdiff™ Definite Endoderm Kit Medium respectively (all from STEMCELL Technologies)	hESCs were cultured on Matrigel-coated (BD Biosciences) 6-well plates (Corning) in mTESRTM1 medium (STEMCELL Technologies), which was changed daily. Cells were maintained at 37oC in 5% CO2 and passaged routinely after 3-4 days. Passaging was carried out manually by detaching the colony pieces and plating onto fresh Matrigel-coated plates. Number of passages were held between 30-55.	total RNA	RNA-seq libraries were prepared using TruSeq Stranded mRNA Library Prep (Illumina) according to the manufacturer’s instructions	TCDD
GSM4887255	hESC_DMSO_RNA-seq_rep1	hESC H9	Homo sapiens	H9 cells were pre-treated with DMSO or 10 nM TCDD followed by neural (7 day protocol), mesodermal (5 day protocol) and endodermal (5 day protocol) differentiation in the presence of DMSO or 10 nM TCDD using) using STEMdiff™ Neural Induction Medium, STEMdiff™ Mesodermal Induction Medium and STEMdiff™ Definite Endoderm Kit Medium respectively (all from STEMCELL Technologies)	hESCs were cultured on Matrigel-coated (BD Biosciences) 6-well plates (Corning) in mTESRTM1 medium (STEMCELL Technologies), which was changed daily. Cells were maintained at 37oC in 5% CO2 and passaged routinely after 3-4 days. Passaging was carried out manually by detaching the colony pieces and plating onto fresh Matrigel-coated plates. Number of passages were held between 30-55.	total RNA	RNA-seq libraries were prepared using TruSeq Stranded mRNA Library Prep (Illumina) according to the manufacturer’s instructions	DMSO
GSM4887259	hESC_DMSO_RNA-seq_rep2	hESC H9	Homo sapiens	H9 cells were pre-treated with DMSO or 10 nM TCDD followed by neural (7 day protocol), mesodermal (5 day protocol) and endodermal (5 day protocol) differentiation in the presence of DMSO or 10 nM TCDD using) using STEMdiff™ Neural Induction Medium, STEMdiff™ Mesodermal Induction Medium and STEMdiff™ Definite Endoderm Kit Medium respectively (all from STEMCELL Technologies)	hESCs were cultured on Matrigel-coated (BD Biosciences) 6-well plates (Corning) in mTESRTM1 medium (STEMCELL Technologies), which was changed daily. Cells were maintained at 37oC in 5% CO2 and passaged routinely after 3-4 days. Passaging was carried out manually by detaching the colony pieces and plating onto fresh Matrigel-coated plates. Number of passages were held between 30-55.	total RNA	RNA-seq libraries were prepared using TruSeq Stranded mRNA Library Prep (Illumina) according to the manufacturer’s instructions	DMSO
GSM4887263	hESC_DMSO_RNA-seq_rep3	hESC H9	Homo sapiens	H9 cells were pre-treated with DMSO or 10 nM TCDD followed by neural (7 day protocol), mesodermal (5 day protocol) and endodermal (5 day protocol) differentiation in the presence of DMSO or 10 nM TCDD using) using STEMdiff™ Neural Induction Medium, STEMdiff™ Mesodermal Induction Medium and STEMdiff™ Definite Endoderm Kit Medium respectively (all from STEMCELL Technologies)	hESCs were cultured on Matrigel-coated (BD Biosciences) 6-well plates (Corning) in mTESRTM1 medium (STEMCELL Technologies), which was changed daily. Cells were maintained at 37oC in 5% CO2 and passaged routinely after 3-4 days. Passaging was carried out manually by detaching the colony pieces and plating onto fresh Matrigel-coated plates. Number of passages were held between 30-55.	total RNA	RNA-seq libraries were prepared using TruSeq Stranded mRNA Library Prep (Illumina) according to the manufacturer’s instructions	DMSO
GSM4887267	hESC_TCDD_RNA-seq_rep1	hESC H9	Homo sapiens	H9 cells were pre-treated with DMSO or 10 nM TCDD followed by neural (7 day protocol), mesodermal (5 day protocol) and endodermal (5 day protocol) differentiation in the presence of DMSO or 10 nM TCDD using) using STEMdiff™ Neural Induction Medium, STEMdiff™ Mesodermal Induction Medium and STEMdiff™ Definite Endoderm Kit Medium respectively (all from STEMCELL Technologies)	hESCs were cultured on Matrigel-coated (BD Biosciences) 6-well plates (Corning) in mTESRTM1 medium (STEMCELL Technologies), which was changed daily. Cells were maintained at 37oC in 5% CO2 and passaged routinely after 3-4 days. Passaging was carried out manually by detaching the colony pieces and plating onto fresh Matrigel-coated plates. Number of passages were held between 30-55.	total RNA	RNA-seq libraries were prepared using TruSeq Stranded mRNA Library Prep (Illumina) according to the manufacturer’s instructions	TCDD
GSM4887271	hESC_TCDD_RNA-seq_rep2	hESC H9	Homo sapiens	H9 cells were pre-treated with DMSO or 10 nM TCDD followed by neural (7 day protocol), mesodermal (5 day protocol) and endodermal (5 day protocol) differentiation in the presence of DMSO or 10 nM TCDD using) using STEMdiff™ Neural Induction Medium, STEMdiff™ Mesodermal Induction Medium and STEMdiff™ Definite Endoderm Kit Medium respectively (all from STEMCELL Technologies)	hESCs were cultured on Matrigel-coated (BD Biosciences) 6-well plates (Corning) in mTESRTM1 medium (STEMCELL Technologies), which was changed daily. Cells were maintained at 37oC in 5% CO2 and passaged routinely after 3-4 days. Passaging was carried out manually by detaching the colony pieces and plating onto fresh Matrigel-coated plates. Number of passages were held between 30-55.	total RNA	RNA-seq libraries were prepared using TruSeq Stranded mRNA Library Prep (Illumina) according to the manufacturer’s instructions	TCDD
GSM4887275	hESC_TCDD_RNA-seq_rep3	hESC H9	Homo sapiens	H9 cells were pre-treated with DMSO or 10 nM TCDD followed by neural (7 day protocol), mesodermal (5 day protocol) and endodermal (5 day protocol) differentiation in the presence of DMSO or 10 nM TCDD using) using STEMdiff™ Neural Induction Medium, STEMdiff™ Mesodermal Induction Medium and STEMdiff™ Definite Endoderm Kit Medium respectively (all from STEMCELL Technologies)	hESCs were cultured on Matrigel-coated (BD Biosciences) 6-well plates (Corning) in mTESRTM1 medium (STEMCELL Technologies), which was changed daily. Cells were maintained at 37oC in 5% CO2 and passaged routinely after 3-4 days. Passaging was carried out manually by detaching the colony pieces and plating onto fresh Matrigel-coated plates. Number of passages were held between 30-55.	total RNA	RNA-seq libraries were prepared using TruSeq Stranded mRNA Library Prep (Illumina) according to the manufacturer’s instructions	TCDD
GSM4887279	MIM_DMSO_RNA-seq_rep1	mesoderm	Homo sapiens	H9 cells were pre-treated with DMSO or 10 nM TCDD followed by neural (7 day protocol), mesodermal (5 day protocol) and endodermal (5 day protocol) differentiation in the presence of DMSO or 10 nM TCDD using) using STEMdiff™ Neural Induction Medium, STEMdiff™ Mesodermal Induction Medium and STEMdiff™ Definite Endoderm Kit Medium respectively (all from STEMCELL Technologies)	hESCs were cultured on Matrigel-coated (BD Biosciences) 6-well plates (Corning) in mTESRTM1 medium (STEMCELL Technologies), which was changed daily. Cells were maintained at 37oC in 5% CO2 and passaged routinely after 3-4 days. Passaging was carried out manually by detaching the colony pieces and plating onto fresh Matrigel-coated plates. Number of passages were held between 30-55.	total RNA	RNA-seq libraries were prepared using TruSeq Stranded mRNA Library Prep (Illumina) according to the manufacturer’s instructions	DMSO
GSM4887282	MIM_DMSO_RNA-seq_rep2	mesoderm	Homo sapiens	H9 cells were pre-treated with DMSO or 10 nM TCDD followed by neural (7 day protocol), mesodermal (5 day protocol) and endodermal (5 day protocol) differentiation in the presence of DMSO or 10 nM TCDD using) using STEMdiff™ Neural Induction Medium, STEMdiff™ Mesodermal Induction Medium and STEMdiff™ Definite Endoderm Kit Medium respectively (all from STEMCELL Technologies)	hESCs were cultured on Matrigel-coated (BD Biosciences) 6-well plates (Corning) in mTESRTM1 medium (STEMCELL Technologies), which was changed daily. Cells were maintained at 37oC in 5% CO2 and passaged routinely after 3-4 days. Passaging was carried out manually by detaching the colony pieces and plating onto fresh Matrigel-coated plates. Number of passages were held between 30-55.	total RNA	RNA-seq libraries were prepared using TruSeq Stranded mRNA Library Prep (Illumina) according to the manufacturer’s instructions	DMSO
GSM4887286	MIM_DMSO_RNA-seq_rep3	mesoderm	Homo sapiens	H9 cells were pre-treated with DMSO or 10 nM TCDD followed by neural (7 day protocol), mesodermal (5 day protocol) and endodermal (5 day protocol) differentiation in the presence of DMSO or 10 nM TCDD using) using STEMdiff™ Neural Induction Medium, STEMdiff™ Mesodermal Induction Medium and STEMdiff™ Definite Endoderm Kit Medium respectively (all from STEMCELL Technologies)	hESCs were cultured on Matrigel-coated (BD Biosciences) 6-well plates (Corning) in mTESRTM1 medium (STEMCELL Technologies), which was changed daily. Cells were maintained at 37oC in 5% CO2 and passaged routinely after 3-4 days. Passaging was carried out manually by detaching the colony pieces and plating onto fresh Matrigel-coated plates. Number of passages were held between 30-55.	total RNA	RNA-seq libraries were prepared using TruSeq Stranded mRNA Library Prep (Illumina) according to the manufacturer’s instructions	DMSO
GSM4887290	MIM_TCDD_RNA-seq_rep1	mesoderm	Homo sapiens	H9 cells were pre-treated with DMSO or 10 nM TCDD followed by neural (7 day protocol), mesodermal (5 day protocol) and endodermal (5 day protocol) differentiation in the presence of DMSO or 10 nM TCDD using) using STEMdiff™ Neural Induction Medium, STEMdiff™ Mesodermal Induction Medium and STEMdiff™ Definite Endoderm Kit Medium respectively (all from STEMCELL Technologies)	hESCs were cultured on Matrigel-coated (BD Biosciences) 6-well plates (Corning) in mTESRTM1 medium (STEMCELL Technologies), which was changed daily. Cells were maintained at 37oC in 5% CO2 and passaged routinely after 3-4 days. Passaging was carried out manually by detaching the colony pieces and plating onto fresh Matrigel-coated plates. Number of passages were held between 30-55.	total RNA	RNA-seq libraries were prepared using TruSeq Stranded mRNA Library Prep (Illumina) according to the manufacturer’s instructions	TCDD
GSM4887293	MIM_TCDD_RNA-seq_rep2	mesoderm	Homo sapiens	H9 cells were pre-treated with DMSO or 10 nM TCDD followed by neural (7 day protocol), mesodermal (5 day protocol) and endodermal (5 day protocol) differentiation in the presence of DMSO or 10 nM TCDD using) using STEMdiff™ Neural Induction Medium, STEMdiff™ Mesodermal Induction Medium and STEMdiff™ Definite Endoderm Kit Medium respectively (all from STEMCELL Technologies)	hESCs were cultured on Matrigel-coated (BD Biosciences) 6-well plates (Corning) in mTESRTM1 medium (STEMCELL Technologies), which was changed daily. Cells were maintained at 37oC in 5% CO2 and passaged routinely after 3-4 days. Passaging was carried out manually by detaching the colony pieces and plating onto fresh Matrigel-coated plates. Number of passages were held between 30-55.	total RNA	RNA-seq libraries were prepared using TruSeq Stranded mRNA Library Prep (Illumina) according to the manufacturer’s instructions	TCDD
GSM4887297	MIM_TCDD_RNA-seq_rep3	mesoderm	Homo sapiens	H9 cells were pre-treated with DMSO or 10 nM TCDD followed by neural (7 day protocol), mesodermal (5 day protocol) and endodermal (5 day protocol) differentiation in the presence of DMSO or 10 nM TCDD using) using STEMdiff™ Neural Induction Medium, STEMdiff™ Mesodermal Induction Medium and STEMdiff™ Definite Endoderm Kit Medium respectively (all from STEMCELL Technologies)	hESCs were cultured on Matrigel-coated (BD Biosciences) 6-well plates (Corning) in mTESRTM1 medium (STEMCELL Technologies), which was changed daily. Cells were maintained at 37oC in 5% CO2 and passaged routinely after 3-4 days. Passaging was carried out manually by detaching the colony pieces and plating onto fresh Matrigel-coated plates. Number of passages were held between 30-55.	total RNA	RNA-seq libraries were prepared using TruSeq Stranded mRNA Library Prep (Illumina) according to the manufacturer’s instructions	TCDD
GSM4887300	NIM_DMSO_RNA-seq_rep1	neural progenitors	Homo sapiens	H9 cells were pre-treated with DMSO or 10 nM TCDD followed by neural (7 day protocol), mesodermal (5 day protocol) and endodermal (5 day protocol) differentiation in the presence of DMSO or 10 nM TCDD using) using STEMdiff™ Neural Induction Medium, STEMdiff™ Mesodermal Induction Medium and STEMdiff™ Definite Endoderm Kit Medium respectively (all from STEMCELL Technologies)	hESCs were cultured on Matrigel-coated (BD Biosciences) 6-well plates (Corning) in mTESRTM1 medium (STEMCELL Technologies), which was changed daily. Cells were maintained at 37oC in 5% CO2 and passaged routinely after 3-4 days. Passaging was carried out manually by detaching the colony pieces and plating onto fresh Matrigel-coated plates. Number of passages were held between 30-55.	total RNA	RNA-seq libraries were prepared using TruSeq Stranded mRNA Library Prep (Illumina) according to the manufacturer’s instructions	DMSO
GSM4887304	NIM_DMSO_RNA-seq_rep2	neural progenitors	Homo sapiens	H9 cells were pre-treated with DMSO or 10 nM TCDD followed by neural (7 day protocol), mesodermal (5 day protocol) and endodermal (5 day protocol) differentiation in the presence of DMSO or 10 nM TCDD using) using STEMdiff™ Neural Induction Medium, STEMdiff™ Mesodermal Induction Medium and STEMdiff™ Definite Endoderm Kit Medium respectively (all from STEMCELL Technologies)	hESCs were cultured on Matrigel-coated (BD Biosciences) 6-well plates (Corning) in mTESRTM1 medium (STEMCELL Technologies), which was changed daily. Cells were maintained at 37oC in 5% CO2 and passaged routinely after 3-4 days. Passaging was carried out manually by detaching the colony pieces and plating onto fresh Matrigel-coated plates. Number of passages were held between 30-55.	total RNA	RNA-seq libraries were prepared using TruSeq Stranded mRNA Library Prep (Illumina) according to the manufacturer’s instructions	DMSO
GSM4887308	NIM_DMSO_RNA-seq_rep3	neural progenitors	Homo sapiens	H9 cells were pre-treated with DMSO or 10 nM TCDD followed by neural (7 day protocol), mesodermal (5 day protocol) and endodermal (5 day protocol) differentiation in the presence of DMSO or 10 nM TCDD using) using STEMdiff™ Neural Induction Medium, STEMdiff™ Mesodermal Induction Medium and STEMdiff™ Definite Endoderm Kit Medium respectively (all from STEMCELL Technologies)	hESCs were cultured on Matrigel-coated (BD Biosciences) 6-well plates (Corning) in mTESRTM1 medium (STEMCELL Technologies), which was changed daily. Cells were maintained at 37oC in 5% CO2 and passaged routinely after 3-4 days. Passaging was carried out manually by detaching the colony pieces and plating onto fresh Matrigel-coated plates. Number of passages were held between 30-55.	total RNA	RNA-seq libraries were prepared using TruSeq Stranded mRNA Library Prep (Illumina) according to the manufacturer’s instructions	DMSO
GSM4887312	NIM_TCDD_RNA-seq_rep1	neural progenitors	Homo sapiens	H9 cells were pre-treated with DMSO or 10 nM TCDD followed by neural (7 day protocol), mesodermal (5 day protocol) and endodermal (5 day protocol) differentiation in the presence of DMSO or 10 nM TCDD using) using STEMdiff™ Neural Induction Medium, STEMdiff™ Mesodermal Induction Medium and STEMdiff™ Definite Endoderm Kit Medium respectively (all from STEMCELL Technologies)	hESCs were cultured on Matrigel-coated (BD Biosciences) 6-well plates (Corning) in mTESRTM1 medium (STEMCELL Technologies), which was changed daily. Cells were maintained at 37oC in 5% CO2 and passaged routinely after 3-4 days. Passaging was carried out manually by detaching the colony pieces and plating onto fresh Matrigel-coated plates. Number of passages were held between 30-55.	total RNA	RNA-seq libraries were prepared using TruSeq Stranded mRNA Library Prep (Illumina) according to the manufacturer’s instructions	TCDD
GSM4887316	NIM_TCDD_RNA-seq_rep2	neural progenitors	Homo sapiens	H9 cells were pre-treated with DMSO or 10 nM TCDD followed by neural (7 day protocol), mesodermal (5 day protocol) and endodermal (5 day protocol) differentiation in the presence of DMSO or 10 nM TCDD using) using STEMdiff™ Neural Induction Medium, STEMdiff™ Mesodermal Induction Medium and STEMdiff™ Definite Endoderm Kit Medium respectively (all from STEMCELL Technologies)	hESCs were cultured on Matrigel-coated (BD Biosciences) 6-well plates (Corning) in mTESRTM1 medium (STEMCELL Technologies), which was changed daily. Cells were maintained at 37oC in 5% CO2 and passaged routinely after 3-4 days. Passaging was carried out manually by detaching the colony pieces and plating onto fresh Matrigel-coated plates. Number of passages were held between 30-55.	total RNA	RNA-seq libraries were prepared using TruSeq Stranded mRNA Library Prep (Illumina) according to the manufacturer’s instructions	TCDD
GSM4887320	NIM_TCDD_RNA-seq_rep3	neural progenitors	Homo sapiens	H9 cells were pre-treated with DMSO or 10 nM TCDD followed by neural (7 day protocol), mesodermal (5 day protocol) and endodermal (5 day protocol) differentiation in the presence of DMSO or 10 nM TCDD using) using STEMdiff™ Neural Induction Medium, STEMdiff™ Mesodermal Induction Medium and STEMdiff™ Definite Endoderm Kit Medium respectively (all from STEMCELL Technologies)	hESCs were cultured on Matrigel-coated (BD Biosciences) 6-well plates (Corning) in mTESRTM1 medium (STEMCELL Technologies), which was changed daily. Cells were maintained at 37oC in 5% CO2 and passaged routinely after 3-4 days. Passaging was carried out manually by detaching the colony pieces and plating onto fresh Matrigel-coated plates. Number of passages were held between 30-55.	total RNA	RNA-seq libraries were prepared using TruSeq Stranded mRNA Library Prep (Illumina) according to the manufacturer’s instructions	TCDD

## Sheet: GSE61475
	Sample_title	Sample_source_name_ch1	Sample_organism_ch1	Sample_growth_protocol_ch1	Sample_molecule_ch1	Sample_extract_protocol_ch1	"chip antibody
GSM1505626	CTCF MNChIP-seq in cell type dEC Ctcf_120312_ecto	dEC	Homo sapiens	When human ES cells reached 60-70% confluency on MEFs, the cells were plated as clumps on 6-well plates coated with Matrigel (Life Technologies) in mTeSR1 basal medium (Stem Cell Technologies). We maintained the cells for three days in feeder-free culture and then induced directed differentiation towards mesendoderm (dMS), endoderm (dEN), mesoderm (dME), and ectoderm (dEC) using different media c…	genomic DNA	MNChIP-seq library construction was performed as in (Henikoff et al., PNAS 2011) with gel size selection from 140bp to 720bp as described in (Gu et al., 2010). RRBS was performed according to a previously published protocol (Smith et al., 2009) with some optimizations for small cell numbers (Gu et al., 2010).	CTCF(Millipore,07-729,DAM1472197)
GSM1505703	NANOG MNChIP-seq in cell type dEC Nanog_120312_ecto	dEC	Homo sapiens	When human ES cells reached 60-70% confluency on MEFs, the cells were plated as clumps on 6-well plates coated with Matrigel (Life Technologies) in mTeSR1 basal medium (Stem Cell Technologies). We maintained the cells for three days in feeder-free culture and then induced directed differentiation towards mesendoderm (dMS), endoderm (dEN), mesoderm (dME), and ectoderm (dEC) using different media c…	genomic DNA	MNChIP-seq library construction was performed as in (Henikoff et al., PNAS 2011) with gel size selection from 140bp to 720bp as described in (Gu et al., 2010). RRBS was performed according to a previously published protocol (Smith et al., 2009) with some optimizations for small cell numbers (Gu et al., 2010).	NANOG(R&D Systems,AF1997,KKJ0512051)
GSM1505707	OTX2 MNChIP-seq in cell type dEC Otx2_022813_ecto	dEC	Homo sapiens	When human ES cells reached 60-70% confluency on MEFs, the cells were plated as clumps on 6-well plates coated with Matrigel (Life Technologies) in mTeSR1 basal medium (Stem Cell Technologies). We maintained the cells for three days in feeder-free culture and then induced directed differentiation towards mesendoderm (dMS), endoderm (dEN), mesoderm (dME), and ectoderm (dEC) using different media c…	genomic DNA	MNChIP-seq library construction was performed as in (Henikoff et al., PNAS 2011) with gel size selection from 140bp to 720bp as described in (Gu et al., 2010). RRBS was performed according to a previously published protocol (Smith et al., 2009) with some optimizations for small cell numbers (Gu et al., 2010).	OTX2(Abcam,ab21990,GR9703-1)
GSM1505710	OTX2 MNChIP-seq in cell type dEC Otx2_062613_ecto	dEC	Homo sapiens	When human ES cells reached 60-70% confluency on MEFs, the cells were plated as clumps on 6-well plates coated with Matrigel (Life Technologies) in mTeSR1 basal medium (Stem Cell Technologies). We maintained the cells for three days in feeder-free culture and then induced directed differentiation towards mesendoderm (dMS), endoderm (dEN), mesoderm (dME), and ectoderm (dEC) using different media c…	genomic DNA	MNChIP-seq library construction was performed as in (Henikoff et al., PNAS 2011) with gel size selection from 140bp to 720bp as described in (Gu et al., 2010). RRBS was performed according to a previously published protocol (Smith et al., 2009) with some optimizations for small cell numbers (Gu et al., 2010).	OTX2(Abcam,ab21990,GR9703-1)
GSM1505715	PAX6 MNChIP-seq in cell type dEC Pax6_022813_ecto	dEC	Homo sapiens	When human ES cells reached 60-70% confluency on MEFs, the cells were plated as clumps on 6-well plates coated with Matrigel (Life Technologies) in mTeSR1 basal medium (Stem Cell Technologies). We maintained the cells for three days in feeder-free culture and then induced directed differentiation towards mesendoderm (dMS), endoderm (dEN), mesoderm (dME), and ectoderm (dEC) using different media c…	genomic DNA	MNChIP-seq library construction was performed as in (Henikoff et al., PNAS 2011) with gel size selection from 140bp to 720bp as described in (Gu et al., 2010). RRBS was performed according to a previously published protocol (Smith et al., 2009) with some optimizations for small cell numbers (Gu et al., 2010).	PAX6(Abcam,ab5790,GR23677-3)
GSM1505721	POL2 MNChIP-seq in cell type dEC Pol2_120312_ecto	dEC	Homo sapiens	When human ES cells reached 60-70% confluency on MEFs, the cells were plated as clumps on 6-well plates coated with Matrigel (Life Technologies) in mTeSR1 basal medium (Stem Cell Technologies). We maintained the cells for three days in feeder-free culture and then induced directed differentiation towards mesendoderm (dMS), endoderm (dEN), mesoderm (dME), and ectoderm (dEC) using different media c…	genomic DNA	MNChIP-seq library construction was performed as in (Henikoff et al., PNAS 2011) with gel size selection from 140bp to 720bp as described in (Gu et al., 2010). RRBS was performed according to a previously published protocol (Smith et al., 2009) with some optimizations for small cell numbers (Gu et al., 2010).	POL2(Covance,MMS-128P,14862302)
GSM1505727	POU5F1 MNChIP-seq in cell type dEC Pou5f1_120312_ecto	dEC	Homo sapiens	When human ES cells reached 60-70% confluency on MEFs, the cells were plated as clumps on 6-well plates coated with Matrigel (Life Technologies) in mTeSR1 basal medium (Stem Cell Technologies). We maintained the cells for three days in feeder-free culture and then induced directed differentiation towards mesendoderm (dMS), endoderm (dEN), mesoderm (dME), and ectoderm (dEC) using different media c…	genomic DNA	MNChIP-seq library construction was performed as in (Henikoff et al., PNAS 2011) with gel size selection from 140bp to 720bp as described in (Gu et al., 2010). RRBS was performed according to a previously published protocol (Smith et al., 2009) with some optimizations for small cell numbers (Gu et al., 2010).	POU5F1(Abcam,ab19857,GR21088-1)
GSM1505736	SMAD1 MNChIP-seq in cell type dEC Smad1_022813_ecto	dEC	Homo sapiens	When human ES cells reached 60-70% confluency on MEFs, the cells were plated as clumps on 6-well plates coated with Matrigel (Life Technologies) in mTeSR1 basal medium (Stem Cell Technologies). We maintained the cells for three days in feeder-free culture and then induced directed differentiation towards mesendoderm (dMS), endoderm (dEN), mesoderm (dME), and ectoderm (dEC) using different media c…	genomic DNA	MNChIP-seq library construction was performed as in (Henikoff et al., PNAS 2011) with gel size selection from 140bp to 720bp as described in (Gu et al., 2010). RRBS was performed according to a previously published protocol (Smith et al., 2009) with some optimizations for small cell numbers (Gu et al., 2010).	SMAD1(Cell Signaling,9743BF,3)
GSM1505748	SMAD23 MNChIP-seq in cell type dEC Smad23_022813_ecto	dEC	Homo sapiens	When human ES cells reached 60-70% confluency on MEFs, the cells were plated as clumps on 6-well plates coated with Matrigel (Life Technologies) in mTeSR1 basal medium (Stem Cell Technologies). We maintained the cells for three days in feeder-free culture and then induced directed differentiation towards mesendoderm (dMS), endoderm (dEN), mesoderm (dME), and ectoderm (dEC) using different media c…	genomic DNA	MNChIP-seq library construction was performed as in (Henikoff et al., PNAS 2011) with gel size selection from 140bp to 720bp as described in (Gu et al., 2010). RRBS was performed according to a previously published protocol (Smith et al., 2009) with some optimizations for small cell numbers (Gu et al., 2010).	SMAD23(Cell Signaling,8685P,1)
GSM1505755	SMAD4 MNChIP-seq in cell type dEC Smad4_022813_ecto	dEC	Homo sapiens	When human ES cells reached 60-70% confluency on MEFs, the cells were plated as clumps on 6-well plates coated with Matrigel (Life Technologies) in mTeSR1 basal medium (Stem Cell Technologies). We maintained the cells for three days in feeder-free culture and then induced directed differentiation towards mesendoderm (dMS), endoderm (dEN), mesoderm (dME), and ectoderm (dEC) using different media c…	genomic DNA	MNChIP-seq library construction was performed as in (Henikoff et al., PNAS 2011) with gel size selection from 140bp to 720bp as described in (Gu et al., 2010). RRBS was performed according to a previously published protocol (Smith et al., 2009) with some optimizations for small cell numbers (Gu et al., 2010).	SMAD4(Cell Signaling,9515BF,3)
GSM1505778	SRF MNChIP-seq in cell type dEC Srf_120312_ecto	dEC	Homo sapiens	When human ES cells reached 60-70% confluency on MEFs, the cells were plated as clumps on 6-well plates coated with Matrigel (Life Technologies) in mTeSR1 basal medium (Stem Cell Technologies). We maintained the cells for three days in feeder-free culture and then induced directed differentiation towards mesendoderm (dMS), endoderm (dEN), mesoderm (dME), and ectoderm (dEC) using different media c…	genomic DNA	MNChIP-seq library construction was performed as in (Henikoff et al., PNAS 2011) with gel size selection from 140bp to 720bp as described in (Gu et al., 2010). RRBS was performed according to a previously published protocol (Smith et al., 2009) with some optimizations for small cell numbers (Gu et al., 2010).	SRF(Santa Cruz,sc-335 X,H0511)
GSM1505790	TCF4 MNChIP-seq in cell type dEC Tcf4_022813_ecto	dEC	Homo sapiens	When human ES cells reached 60-70% confluency on MEFs, the cells were plated as clumps on 6-well plates coated with Matrigel (Life Technologies) in mTeSR1 basal medium (Stem Cell Technologies). We maintained the cells for three days in feeder-free culture and then induced directed differentiation towards mesendoderm (dMS), endoderm (dEN), mesoderm (dME), and ectoderm (dEC) using different media c…	genomic DNA	MNChIP-seq library construction was performed as in (Henikoff et al., PNAS 2011) with gel size selection from 140bp to 720bp as described in (Gu et al., 2010). RRBS was performed according to a previously published protocol (Smith et al., 2009) with some optimizations for small cell numbers (Gu et al., 2010).	TCF4(Cell Signaling,2569BF,3)
GSM1505792	THAP11 MNChIP-seq in cell type dEC Thap11_062613_ecto	dEC	Homo sapiens	When human ES cells reached 60-70% confluency on MEFs, the cells were plated as clumps on 6-well plates coated with Matrigel (Life Technologies) in mTeSR1 basal medium (Stem Cell Technologies). We maintained the cells for three days in feeder-free culture and then induced directed differentiation towards mesendoderm (dMS), endoderm (dEN), mesoderm (dME), and ectoderm (dEC) using different media c…	genomic DNA	MNChIP-seq library construction was performed as in (Henikoff et al., PNAS 2011) with gel size selection from 140bp to 720bp as described in (Gu et al., 2010). RRBS was performed according to a previously published protocol (Smith et al., 2009) with some optimizations for small cell numbers (Gu et al., 2010).	THAP11(Abcam,ab113210,GR94662-2)
GSM1505797	TRIM28 MNChIP-seq in cell type dEC Trim28_062613_ecto	dEC	Homo sapiens	When human ES cells reached 60-70% confluency on MEFs, the cells were plated as clumps on 6-well plates coated with Matrigel (Life Technologies) in mTeSR1 basal medium (Stem Cell Technologies). We maintained the cells for three days in feeder-free culture and then induced directed differentiation towards mesendoderm (dMS), endoderm (dEN), mesoderm (dME), and ectoderm (dEC) using different media c…	genomic DNA	MNChIP-seq library construction was performed as in (Henikoff et al., PNAS 2011) with gel size selection from 140bp to 720bp as described in (Gu et al., 2010). RRBS was performed according to a previously published protocol (Smith et al., 2009) with some optimizations for small cell numbers (Gu et al., 2010).	TRIM28(Abcam,ab10483,GR17300-10)
GSM1505808	CMYC MNChIP-seq in cell type dEC cMyc_022813_ecto	dEC	Homo sapiens	When human ES cells reached 60-70% confluency on MEFs, the cells were plated as clumps on 6-well plates coated with Matrigel (Life Technologies) in mTeSR1 basal medium (Stem Cell Technologies). We maintained the cells for three days in feeder-free culture and then induced directed differentiation towards mesendoderm (dMS), endoderm (dEN), mesoderm (dME), and ectoderm (dEC) using different media c…	genomic DNA	MNChIP-seq library construction was performed as in (Henikoff et al., PNAS 2011) with gel size selection from 140bp to 720bp as described in (Gu et al., 2010). RRBS was performed according to a previously published protocol (Smith et al., 2009) with some optimizations for small cell numbers (Gu et al., 2010).	CMYC(Santa Cruz,sc-764x,A2111)
GSM1505616	PRDM1 MNChIP-seq in cell type dEN Blimp1_061112_endo	dEN	Homo sapiens	When human ES cells reached 60-70% confluency on MEFs, the cells were plated as clumps on 6-well plates coated with Matrigel (Life Technologies) in mTeSR1 basal medium (Stem Cell Technologies). We maintained the cells for three days in feeder-free culture and then induced directed differentiation towards mesendoderm (dMS), endoderm (dEN), mesoderm (dME), and ectoderm (dEC) using different media c…	genomic DNA	MNChIP-seq library construction was performed as in (Henikoff et al., PNAS 2011) with gel size selection from 140bp to 720bp as described in (Gu et al., 2010). RRBS was performed according to a previously published protocol (Smith et al., 2009) with some optimizations for small cell numbers (Gu et al., 2010).	PRDM1(Cell Signaling,9115BF,5)
GSM1505618	PRDM1 MNChIP-seq in cell type dEN Blimp1_111312_endo	dEN	Homo sapiens	When human ES cells reached 60-70% confluency on MEFs, the cells were plated as clumps on 6-well plates coated with Matrigel (Life Technologies) in mTeSR1 basal medium (Stem Cell Technologies). We maintained the cells for three days in feeder-free culture and then induced directed differentiation towards mesendoderm (dMS), endoderm (dEN), mesoderm (dME), and ectoderm (dEC) using different media c…	genomic DNA	MNChIP-seq library construction was performed as in (Henikoff et al., PNAS 2011) with gel size selection from 140bp to 720bp as described in (Gu et al., 2010). RRBS was performed according to a previously published protocol (Smith et al., 2009) with some optimizations for small cell numbers (Gu et al., 2010).	PRDM1(Cell Signaling,9115BF,5)
GSM1505625	CTCF MNChIP-seq in cell type dEN Ctcf_111912_endo	dEN	Homo sapiens	When human ES cells reached 60-70% confluency on MEFs, the cells were plated as clumps on 6-well plates coated with Matrigel (Life Technologies) in mTeSR1 basal medium (Stem Cell Technologies). We maintained the cells for three days in feeder-free culture and then induced directed differentiation towards mesendoderm (dMS), endoderm (dEN), mesoderm (dME), and ectoderm (dEC) using different media c…	genomic DNA	MNChIP-seq library construction was performed as in (Henikoff et al., PNAS 2011) with gel size selection from 140bp to 720bp as described in (Gu et al., 2010). RRBS was performed according to a previously published protocol (Smith et al., 2009) with some optimizations for small cell numbers (Gu et al., 2010).	CTCF(Millipore,07-729,DAM1472197)
GSM1505628	EOMES MNChIP-seq in cell type dEN Eomes_022113_endo	dEN	Homo sapiens	When human ES cells reached 60-70% confluency on MEFs, the cells were plated as clumps on 6-well plates coated with Matrigel (Life Technologies) in mTeSR1 basal medium (Stem Cell Technologies). We maintained the cells for three days in feeder-free culture and then induced directed differentiation towards mesendoderm (dMS), endoderm (dEN), mesoderm (dME), and ectoderm (dEC) using different media c…	genomic DNA	MNChIP-seq library construction was performed as in (Henikoff et al., PNAS 2011) with gel size selection from 140bp to 720bp as described in (Gu et al., 2010). RRBS was performed according to a previously published protocol (Smith et al., 2009) with some optimizations for small cell numbers (Gu et al., 2010).	EOMES(Abcam,ab23345,GR50189-1)
GSM1505629	EOMES MNChIP-seq in cell type dEN Eomes_041914_endo	dEN	Homo sapiens	When human ES cells reached 60-70% confluency on MEFs, the cells were plated as clumps on 6-well plates coated with Matrigel (Life Technologies) in mTeSR1 basal medium (Stem Cell Technologies). We maintained the cells for three days in feeder-free culture and then induced directed differentiation towards mesendoderm (dMS), endoderm (dEN), mesoderm (dME), and ectoderm (dEC) using different media c…	genomic DNA	MNChIP-seq library construction was performed as in (Henikoff et al., PNAS 2011) with gel size selection from 140bp to 720bp as described in (Gu et al., 2010). RRBS was performed according to a previously published protocol (Smith et al., 2009) with some optimizations for small cell numbers (Gu et al., 2010).	EOMES(Abcam,ab23345,GR50189-1)
GSM1505632	FOXA1 MNChIP-seq in cell type dEN FoxA1_010812_endo3d	dEN	Homo sapiens	When human ES cells reached 60-70% confluency on MEFs, the cells were plated as clumps on 6-well plates coated with Matrigel (Life Technologies) in mTeSR1 basal medium (Stem Cell Technologies). We maintained the cells for three days in feeder-free culture and then induced directed differentiation towards mesendoderm (dMS), endoderm (dEN), mesoderm (dME), and ectoderm (dEC) using different media c…	genomic DNA	MNChIP-seq library construction was performed as in (Henikoff et al., PNAS 2011) with gel size selection from 140bp to 720bp as described in (Gu et al., 2010). RRBS was performed according to a previously published protocol (Smith et al., 2009) with some optimizations for small cell numbers (Gu et al., 2010).	FOXA1(Santa Cruz,sc-101058,H1111)
GSM1505635	FOXA1 MNChIP-seq in cell type dEN FoxA1_041914_endo	dEN	Homo sapiens	When human ES cells reached 60-70% confluency on MEFs, the cells were plated as clumps on 6-well plates coated with Matrigel (Life Technologies) in mTeSR1 basal medium (Stem Cell Technologies). We maintained the cells for three days in feeder-free culture and then induced directed differentiation towards mesendoderm (dMS), endoderm (dEN), mesoderm (dME), and ectoderm (dEC) using different media c…	genomic DNA	MNChIP-seq library construction was performed as in (Henikoff et al., PNAS 2011) with gel size selection from 140bp to 720bp as described in (Gu et al., 2010). RRBS was performed according to a previously published protocol (Smith et al., 2009) with some optimizations for small cell numbers (Gu et al., 2010).	FOXA1(Santa Cruz,sc-101058,H1111)
GSM1505636	FOXA1 MNChIP-seq in cell type dEN FoxA1_111312_endo	dEN	Homo sapiens	When human ES cells reached 60-70% confluency on MEFs, the cells were plated as clumps on 6-well plates coated with Matrigel (Life Technologies) in mTeSR1 basal medium (Stem Cell Technologies). We maintained the cells for three days in feeder-free culture and then induced directed differentiation towards mesendoderm (dMS), endoderm (dEN), mesoderm (dME), and ectoderm (dEC) using different media c…	genomic DNA	MNChIP-seq library construction was performed as in (Henikoff et al., PNAS 2011) with gel size selection from 140bp to 720bp as described in (Gu et al., 2010). RRBS was performed according to a previously published protocol (Smith et al., 2009) with some optimizations for small cell numbers (Gu et al., 2010).	FOXA1(Santa Cruz,sc-101058,H1111)
GSM1505637	FOXA2 MNChIP-seq in cell type dEN FoxA2_010812_endo3d	dEN	Homo sapiens	When human ES cells reached 60-70% confluency on MEFs, the cells were plated as clumps on 6-well plates coated with Matrigel (Life Technologies) in mTeSR1 basal medium (Stem Cell Technologies). We maintained the cells for three days in feeder-free culture and then induced directed differentiation towards mesendoderm (dMS), endoderm (dEN), mesoderm (dME), and ectoderm (dEC) using different media c…	genomic DNA	MNChIP-seq library construction was performed as in (Henikoff et al., PNAS 2011) with gel size selection from 140bp to 720bp as described in (Gu et al., 2010). RRBS was performed according to a previously published protocol (Smith et al., 2009) with some optimizations for small cell numbers (Gu et al., 2010).	FOXA2(Santa Cruz,sc-6554 X,C1810)
GSM1505639	FOXA2 MNChIP-seq in cell type dEN FoxA2_041914_endo	dEN	Homo sapiens	When human ES cells reached 60-70% confluency on MEFs, the cells were plated as clumps on 6-well plates coated with Matrigel (Life Technologies) in mTeSR1 basal medium (Stem Cell Technologies). We maintained the cells for three days in feeder-free culture and then induced directed differentiation towards mesendoderm (dMS), endoderm (dEN), mesoderm (dME), and ectoderm (dEC) using different media c…	genomic DNA	MNChIP-seq library construction was performed as in (Henikoff et al., PNAS 2011) with gel size selection from 140bp to 720bp as described in (Gu et al., 2010). RRBS was performed according to a previously published protocol (Smith et al., 2009) with some optimizations for small cell numbers (Gu et al., 2010).	FOXA2(Santa Cruz,sc-6554 X,C1810)
GSM1505641	FOXA2 MNChIP-seq in cell type dEN FoxA2_rd_041914_endo	dEN	Homo sapiens	When human ES cells reached 60-70% confluency on MEFs, the cells were plated as clumps on 6-well plates coated with Matrigel (Life Technologies) in mTeSR1 basal medium (Stem Cell Technologies). We maintained the cells for three days in feeder-free culture and then induced directed differentiation towards mesendoderm (dMS), endoderm (dEN), mesoderm (dME), and ectoderm (dEC) using different media c…	genomic DNA	MNChIP-seq library construction was performed as in (Henikoff et al., PNAS 2011) with gel size selection from 140bp to 720bp as described in (Gu et al., 2010). RRBS was performed according to a previously published protocol (Smith et al., 2009) with some optimizations for small cell numbers (Gu et al., 2010).	FOXA2(Santa Cruz,sc-6554 X,C1810)
GSM1505646	GATA4 MNChIP-seq in cell type dEN Gata4_042214_endo	dEN	Homo sapiens	When human ES cells reached 60-70% confluency on MEFs, the cells were plated as clumps on 6-well plates coated with Matrigel (Life Technologies) in mTeSR1 basal medium (Stem Cell Technologies). We maintained the cells for three days in feeder-free culture and then induced directed differentiation towards mesendoderm (dMS), endoderm (dEN), mesoderm (dME), and ectoderm (dEC) using different media c…	genomic DNA	MNChIP-seq library construction was performed as in (Henikoff et al., PNAS 2011) with gel size selection from 140bp to 720bp as described in (Gu et al., 2010). RRBS was performed according to a previously published protocol (Smith et al., 2009) with some optimizations for small cell numbers (Gu et al., 2010).	GATA4(R&D Systems,AF2606,VAZ0312041)
GSM1505647	GATA4 MNChIP-seq in cell type dEN Gata4_062914_endoC1	dEN	Homo sapiens	When human ES cells reached 60-70% confluency on MEFs, the cells were plated as clumps on 6-well plates coated with Matrigel (Life Technologies) in mTeSR1 basal medium (Stem Cell Technologies). We maintained the cells for three days in feeder-free culture and then induced directed differentiation towards mesendoderm (dMS), endoderm (dEN), mesoderm (dME), and ectoderm (dEC) using different media c…	genomic DNA	MNChIP-seq library construction was performed as in (Henikoff et al., PNAS 2011) with gel size selection from 140bp to 720bp as described in (Gu et al., 2010). RRBS was performed according to a previously published protocol (Smith et al., 2009) with some optimizations for small cell numbers (Gu et al., 2010).	GATA4(R&D Systems,AF2606,VAZ0312041)
GSM1505655	GATA4 MNChIP-seq in cell type dEN Gata4_111312_endo	dEN	Homo sapiens	When human ES cells reached 60-70% confluency on MEFs, the cells were plated as clumps on 6-well plates coated with Matrigel (Life Technologies) in mTeSR1 basal medium (Stem Cell Technologies). We maintained the cells for three days in feeder-free culture and then induced directed differentiation towards mesendoderm (dMS), endoderm (dEN), mesoderm (dME), and ectoderm (dEC) using different media c…	genomic DNA	MNChIP-seq library construction was performed as in (Henikoff et al., PNAS 2011) with gel size selection from 140bp to 720bp as described in (Gu et al., 2010). RRBS was performed according to a previously published protocol (Smith et al., 2009) with some optimizations for small cell numbers (Gu et al., 2010).	GATA4(R&D Systems,AF2606,VAZ0312041)
GSM1505658	GATA6 MNChIP-seq in cell type dEN Gata6_010812_endo3d	dEN	Homo sapiens	When human ES cells reached 60-70% confluency on MEFs, the cells were plated as clumps on 6-well plates coated with Matrigel (Life Technologies) in mTeSR1 basal medium (Stem Cell Technologies). We maintained the cells for three days in feeder-free culture and then induced directed differentiation towards mesendoderm (dMS), endoderm (dEN), mesoderm (dME), and ectoderm (dEC) using different media c…	genomic DNA	MNChIP-seq library construction was performed as in (Henikoff et al., PNAS 2011) with gel size selection from 140bp to 720bp as described in (Gu et al., 2010). RRBS was performed according to a previously published protocol (Smith et al., 2009) with some optimizations for small cell numbers (Gu et al., 2010).	GATA6(Santa Cruz,sc-7244 X,H0911)
GSM1505660	GATA6 MNChIP-seq in cell type dEN Gata6_111312_endo	dEN	Homo sapiens	When human ES cells reached 60-70% confluency on MEFs, the cells were plated as clumps on 6-well plates coated with Matrigel (Life Technologies) in mTeSR1 basal medium (Stem Cell Technologies). We maintained the cells for three days in feeder-free culture and then induced directed differentiation towards mesendoderm (dMS), endoderm (dEN), mesoderm (dME), and ectoderm (dEC) using different media c…	genomic DNA	MNChIP-seq library construction was performed as in (Henikoff et al., PNAS 2011) with gel size selection from 140bp to 720bp as described in (Gu et al., 2010). RRBS was performed according to a previously published protocol (Smith et al., 2009) with some optimizations for small cell numbers (Gu et al., 2010).	GATA6(Santa Cruz,sc-7244 X,H0911)
GSM1505664	GATA6 MNChIP-seq in cell type dEN Gata6_rd_042214_endo	dEN	Homo sapiens	When human ES cells reached 60-70% confluency on MEFs, the cells were plated as clumps on 6-well plates coated with Matrigel (Life Technologies) in mTeSR1 basal medium (Stem Cell Technologies). We maintained the cells for three days in feeder-free culture and then induced directed differentiation towards mesendoderm (dMS), endoderm (dEN), mesoderm (dME), and ectoderm (dEC) using different media c…	genomic DNA	MNChIP-seq library construction was performed as in (Henikoff et al., PNAS 2011) with gel size selection from 140bp to 720bp as described in (Gu et al., 2010). RRBS was performed according to a previously published protocol (Smith et al., 2009) with some optimizations for small cell numbers (Gu et al., 2010).	GATA6(Santa Cruz,sc-7244 X,H0911)
GSM1505665	H3K27Ac MNChIP-seq in cell type dEN H3K27ac_062914_endoC1	dEN	Homo sapiens	When human ES cells reached 60-70% confluency on MEFs, the cells were plated as clumps on 6-well plates coated with Matrigel (Life Technologies) in mTeSR1 basal medium (Stem Cell Technologies). We maintained the cells for three days in feeder-free culture and then induced directed differentiation towards mesendoderm (dMS), endoderm (dEN), mesoderm (dME), and ectoderm (dEC) using different media c…	genomic DNA	MNChIP-seq library construction was performed as in (Henikoff et al., PNAS 2011) with gel size selection from 140bp to 720bp as described in (Gu et al., 2010). RRBS was performed according to a previously published protocol (Smith et al., 2009) with some optimizations for small cell numbers (Gu et al., 2010).	H3K27ac(Active Motif,39133,1613007)
GSM1505680	HNF1B MNChIP-seq in cell type dEN Hnf1b_010812_endo3d	dEN	Homo sapiens	When human ES cells reached 60-70% confluency on MEFs, the cells were plated as clumps on 6-well plates coated with Matrigel (Life Technologies) in mTeSR1 basal medium (Stem Cell Technologies). We maintained the cells for three days in feeder-free culture and then induced directed differentiation towards mesendoderm (dMS), endoderm (dEN), mesoderm (dME), and ectoderm (dEC) using different media c…	genomic DNA	MNChIP-seq library construction was performed as in (Henikoff et al., PNAS 2011) with gel size selection from 140bp to 720bp as described in (Gu et al., 2010). RRBS was performed according to a previously published protocol (Smith et al., 2009) with some optimizations for small cell numbers (Gu et al., 2010).	HNF1B(Santa Cruz,sc-22840 X,E2108)
GSM1505683	HNF1B MNChIP-seq in cell type dEN Hnf1b_070213_endo	dEN	Homo sapiens	When human ES cells reached 60-70% confluency on MEFs, the cells were plated as clumps on 6-well plates coated with Matrigel (Life Technologies) in mTeSR1 basal medium (Stem Cell Technologies). We maintained the cells for three days in feeder-free culture and then induced directed differentiation towards mesendoderm (dMS), endoderm (dEN), mesoderm (dME), and ectoderm (dEC) using different media c…	genomic DNA	MNChIP-seq library construction was performed as in (Henikoff et al., PNAS 2011) with gel size selection from 140bp to 720bp as described in (Gu et al., 2010). RRBS was performed according to a previously published protocol (Smith et al., 2009) with some optimizations for small cell numbers (Gu et al., 2010).	HNF1B(Santa Cruz,sc-22840 X,E2108)
GSM1505684	HNF4A MNChIP-seq in cell type dEN Hnf4a_022813_endo	dEN	Homo sapiens	When human ES cells reached 60-70% confluency on MEFs, the cells were plated as clumps on 6-well plates coated with Matrigel (Life Technologies) in mTeSR1 basal medium (Stem Cell Technologies). We maintained the cells for three days in feeder-free culture and then induced directed differentiation towards mesendoderm (dMS), endoderm (dEN), mesoderm (dME), and ectoderm (dEC) using different media c…	genomic DNA	MNChIP-seq library construction was performed as in (Henikoff et al., PNAS 2011) with gel size selection from 140bp to 720bp as described in (Gu et al., 2010). RRBS was performed according to a previously published protocol (Smith et al., 2009) with some optimizations for small cell numbers (Gu et al., 2010).	HNF4A(Santa Cruz,sc-8987 X,L1709)
GSM1505686	HNF4A MNChIP-seq in cell type dEN Hnf4a_070213_endo	dEN	Homo sapiens	When human ES cells reached 60-70% confluency on MEFs, the cells were plated as clumps on 6-well plates coated with Matrigel (Life Technologies) in mTeSR1 basal medium (Stem Cell Technologies). We maintained the cells for three days in feeder-free culture and then induced directed differentiation towards mesendoderm (dMS), endoderm (dEN), mesoderm (dME), and ectoderm (dEC) using different media c…	genomic DNA	MNChIP-seq library construction was performed as in (Henikoff et al., PNAS 2011) with gel size selection from 140bp to 720bp as described in (Gu et al., 2010). RRBS was performed according to a previously published protocol (Smith et al., 2009) with some optimizations for small cell numbers (Gu et al., 2010).	HNF4A(Santa Cruz,sc-8987 X,L1709)
GSM1505688	KLF5 MNChIP-seq in cell type dEN Klf5_022813_endo	dEN	Homo sapiens	When human ES cells reached 60-70% confluency on MEFs, the cells were plated as clumps on 6-well plates coated with Matrigel (Life Technologies) in mTeSR1 basal medium (Stem Cell Technologies). We maintained the cells for three days in feeder-free culture and then induced directed differentiation towards mesendoderm (dMS), endoderm (dEN), mesoderm (dME), and ectoderm (dEC) using different media c…	genomic DNA	MNChIP-seq library construction was performed as in (Henikoff et al., PNAS 2011) with gel size selection from 140bp to 720bp as described in (Gu et al., 2010). RRBS was performed according to a previously published protocol (Smith et al., 2009) with some optimizations for small cell numbers (Gu et al., 2010).	KLF5(Santa Cruz,sc-22797 X,I2804)
GSM1505696	NANOG MNChIP-seq in cell type dEN Nanog_022813_endo	dEN	Homo sapiens	When human ES cells reached 60-70% confluency on MEFs, the cells were plated as clumps on 6-well plates coated with Matrigel (Life Technologies) in mTeSR1 basal medium (Stem Cell Technologies). We maintained the cells for three days in feeder-free culture and then induced directed differentiation towards mesendoderm (dMS), endoderm (dEN), mesoderm (dME), and ectoderm (dEC) using different media c…	genomic DNA	MNChIP-seq library construction was performed as in (Henikoff et al., PNAS 2011) with gel size selection from 140bp to 720bp as described in (Gu et al., 2010). RRBS was performed according to a previously published protocol (Smith et al., 2009) with some optimizations for small cell numbers (Gu et al., 2010).	NANOG(R&D Systems,AF1997,KKJ0512051)
GSM1505702	NANOG MNChIP-seq in cell type dEN Nanog_111312_endo	dEN	Homo sapiens	When human ES cells reached 60-70% confluency on MEFs, the cells were plated as clumps on 6-well plates coated with Matrigel (Life Technologies) in mTeSR1 basal medium (Stem Cell Technologies). We maintained the cells for three days in feeder-free culture and then induced directed differentiation towards mesendoderm (dMS), endoderm (dEN), mesoderm (dME), and ectoderm (dEC) using different media c…	genomic DNA	MNChIP-seq library construction was performed as in (Henikoff et al., PNAS 2011) with gel size selection from 140bp to 720bp as described in (Gu et al., 2010). RRBS was performed according to a previously published protocol (Smith et al., 2009) with some optimizations for small cell numbers (Gu et al., 2010).	NANOG(R&D Systems,AF1997,KKJ0512051)
GSM1505705	OTX2 MNChIP-seq in cell type dEN Otx2_022113_endo	dEN	Homo sapiens	When human ES cells reached 60-70% confluency on MEFs, the cells were plated as clumps on 6-well plates coated with Matrigel (Life Technologies) in mTeSR1 basal medium (Stem Cell Technologies). We maintained the cells for three days in feeder-free culture and then induced directed differentiation towards mesendoderm (dMS), endoderm (dEN), mesoderm (dME), and ectoderm (dEC) using different media c…	genomic DNA	MNChIP-seq library construction was performed as in (Henikoff et al., PNAS 2011) with gel size selection from 140bp to 720bp as described in (Gu et al., 2010). RRBS was performed according to a previously published protocol (Smith et al., 2009) with some optimizations for small cell numbers (Gu et al., 2010).	OTX2(Abcam,ab21990,GR9703-1)
GSM1505708	OTX2 MNChIP-seq in cell type dEN Otx2_042214_endo	dEN	Homo sapiens	When human ES cells reached 60-70% confluency on MEFs, the cells were plated as clumps on 6-well plates coated with Matrigel (Life Technologies) in mTeSR1 basal medium (Stem Cell Technologies). We maintained the cells for three days in feeder-free culture and then induced directed differentiation towards mesendoderm (dMS), endoderm (dEN), mesoderm (dME), and ectoderm (dEC) using different media c…	genomic DNA	MNChIP-seq library construction was performed as in (Henikoff et al., PNAS 2011) with gel size selection from 140bp to 720bp as described in (Gu et al., 2010). RRBS was performed according to a previously published protocol (Smith et al., 2009) with some optimizations for small cell numbers (Gu et al., 2010).	OTX2(Abcam,ab21990,GR9703-1)
GSM1505714	PAX6 MNChIP-seq in cell type dEN Pax6_010812_endo3d	dEN	Homo sapiens	When human ES cells reached 60-70% confluency on MEFs, the cells were plated as clumps on 6-well plates coated with Matrigel (Life Technologies) in mTeSR1 basal medium (Stem Cell Technologies). We maintained the cells for three days in feeder-free culture and then induced directed differentiation towards mesendoderm (dMS), endoderm (dEN), mesoderm (dME), and ectoderm (dEC) using different media c…	genomic DNA	MNChIP-seq library construction was performed as in (Henikoff et al., PNAS 2011) with gel size selection from 140bp to 720bp as described in (Gu et al., 2010). RRBS was performed according to a previously published protocol (Smith et al., 2009) with some optimizations for small cell numbers (Gu et al., 2010).	PAX6(Abcam,ab5790,GR23677-3)
GSM1505720	POL2 MNChIP-seq in cell type dEN Pol2_111912_endo	dEN	Homo sapiens	When human ES cells reached 60-70% confluency on MEFs, the cells were plated as clumps on 6-well plates coated with Matrigel (Life Technologies) in mTeSR1 basal medium (Stem Cell Technologies). We maintained the cells for three days in feeder-free culture and then induced directed differentiation towards mesendoderm (dMS), endoderm (dEN), mesoderm (dME), and ectoderm (dEC) using different media c…	genomic DNA	MNChIP-seq library construction was performed as in (Henikoff et al., PNAS 2011) with gel size selection from 140bp to 720bp as described in (Gu et al., 2010). RRBS was performed according to a previously published protocol (Smith et al., 2009) with some optimizations for small cell numbers (Gu et al., 2010).	POL2(Covance,MMS-128P,14862302)
GSM1505722	POU5F1 MNChIP-seq in cell type dEN Pou5f1_022813_endo	dEN	Homo sapiens	When human ES cells reached 60-70% confluency on MEFs, the cells were plated as clumps on 6-well plates coated with Matrigel (Life Technologies) in mTeSR1 basal medium (Stem Cell Technologies). We maintained the cells for three days in feeder-free culture and then induced directed differentiation towards mesendoderm (dMS), endoderm (dEN), mesoderm (dME), and ectoderm (dEC) using different media c…	genomic DNA	MNChIP-seq library construction was performed as in (Henikoff et al., PNAS 2011) with gel size selection from 140bp to 720bp as described in (Gu et al., 2010). RRBS was performed according to a previously published protocol (Smith et al., 2009) with some optimizations for small cell numbers (Gu et al., 2010).	POU5F1(Abcam,ab19857,GR21088-1)
GSM1505730	REX1 MNChIP-seq in cell type dEN Rex1_070213_endo	dEN	Homo sapiens	When human ES cells reached 60-70% confluency on MEFs, the cells were plated as clumps on 6-well plates coated with Matrigel (Life Technologies) in mTeSR1 basal medium (Stem Cell Technologies). We maintained the cells for three days in feeder-free culture and then induced directed differentiation towards mesendoderm (dMS), endoderm (dEN), mesoderm (dME), and ectoderm (dEC) using different media c…	genomic DNA	MNChIP-seq library construction was performed as in (Henikoff et al., PNAS 2011) with gel size selection from 140bp to 720bp as described in (Gu et al., 2010). RRBS was performed according to a previously published protocol (Smith et al., 2009) with some optimizations for small cell numbers (Gu et al., 2010).	REX1(Abcam,ab28141,GR43152-1)
GSM1505734	SMAD1 MNChIP-seq in cell type dEN Smad1_022113_endo	dEN	Homo sapiens	When human ES cells reached 60-70% confluency on MEFs, the cells were plated as clumps on 6-well plates coated with Matrigel (Life Technologies) in mTeSR1 basal medium (Stem Cell Technologies). We maintained the cells for three days in feeder-free culture and then induced directed differentiation towards mesendoderm (dMS), endoderm (dEN), mesoderm (dME), and ectoderm (dEC) using different media c…	genomic DNA	MNChIP-seq library construction was performed as in (Henikoff et al., PNAS 2011) with gel size selection from 140bp to 720bp as described in (Gu et al., 2010). RRBS was performed according to a previously published protocol (Smith et al., 2009) with some optimizations for small cell numbers (Gu et al., 2010).	SMAD1(Cell Signaling,9743BF,3)
GSM1505737	SMAD1 MNChIP-seq in cell type dEN Smad1_062914_endoC1	dEN	Homo sapiens	When human ES cells reached 60-70% confluency on MEFs, the cells were plated as clumps on 6-well plates coated with Matrigel (Life Technologies) in mTeSR1 basal medium (Stem Cell Technologies). We maintained the cells for three days in feeder-free culture and then induced directed differentiation towards mesendoderm (dMS), endoderm (dEN), mesoderm (dME), and ectoderm (dEC) using different media c…	genomic DNA	MNChIP-seq library construction was performed as in (Henikoff et al., PNAS 2011) with gel size selection from 140bp to 720bp as described in (Gu et al., 2010). RRBS was performed according to a previously published protocol (Smith et al., 2009) with some optimizations for small cell numbers (Gu et al., 2010).	SMAD1(Cell Signaling,9743BF,3)
GSM1505749	SMAD23 MNChIP-seq in cell type dEN Smad23_022813_endo	dEN	Homo sapiens	When human ES cells reached 60-70% confluency on MEFs, the cells were plated as clumps on 6-well plates coated with Matrigel (Life Technologies) in mTeSR1 basal medium (Stem Cell Technologies). We maintained the cells for three days in feeder-free culture and then induced directed differentiation towards mesendoderm (dMS), endoderm (dEN), mesoderm (dME), and ectoderm (dEC) using different media c…	genomic DNA	MNChIP-seq library construction was performed as in (Henikoff et al., PNAS 2011) with gel size selection from 140bp to 720bp as described in (Gu et al., 2010). RRBS was performed according to a previously published protocol (Smith et al., 2009) with some optimizations for small cell numbers (Gu et al., 2010).	SMAD23(Cell Signaling,8685P,1)
GSM1505752	SMAD4 MNChIP-seq in cell type dEN Smad4_022113_endo	dEN	Homo sapiens	When human ES cells reached 60-70% confluency on MEFs, the cells were plated as clumps on 6-well plates coated with Matrigel (Life Technologies) in mTeSR1 basal medium (Stem Cell Technologies). We maintained the cells for three days in feeder-free culture and then induced directed differentiation towards mesendoderm (dMS), endoderm (dEN), mesoderm (dME), and ectoderm (dEC) using different media c…	genomic DNA	MNChIP-seq library construction was performed as in (Henikoff et al., PNAS 2011) with gel size selection from 140bp to 720bp as described in (Gu et al., 2010). RRBS was performed according to a previously published protocol (Smith et al., 2009) with some optimizations for small cell numbers (Gu et al., 2010).	SMAD4(Cell Signaling,9515BF,3)
GSM1505763	SOX17 MNChIP-seq in cell type dEN Sox17_120312_endo	dEN	Homo sapiens	When human ES cells reached 60-70% confluency on MEFs, the cells were plated as clumps on 6-well plates coated with Matrigel (Life Technologies) in mTeSR1 basal medium (Stem Cell Technologies). We maintained the cells for three days in feeder-free culture and then induced directed differentiation towards mesendoderm (dMS), endoderm (dEN), mesoderm (dME), and ectoderm (dEC) using different media c…	genomic DNA	MNChIP-seq library construction was performed as in (Henikoff et al., PNAS 2011) with gel size selection from 140bp to 720bp as described in (Gu et al., 2010). RRBS was performed according to a previously published protocol (Smith et al., 2009) with some optimizations for small cell numbers (Gu et al., 2010).	SOX17(R&D Systems,AF1924,KGA0208101)
GSM1505764	SOX2 MNChIP-seq in cell type dEN Sox2_022813_endo	dEN	Homo sapiens	When human ES cells reached 60-70% confluency on MEFs, the cells were plated as clumps on 6-well plates coated with Matrigel (Life Technologies) in mTeSR1 basal medium (Stem Cell Technologies). We maintained the cells for three days in feeder-free culture and then induced directed differentiation towards mesendoderm (dMS), endoderm (dEN), mesoderm (dME), and ectoderm (dEC) using different media c…	genomic DNA	MNChIP-seq library construction was performed as in (Henikoff et al., PNAS 2011) with gel size selection from 140bp to 720bp as described in (Gu et al., 2010). RRBS was performed according to a previously published protocol (Smith et al., 2009) with some optimizations for small cell numbers (Gu et al., 2010).	SOX2(Santa Cruz,sc-17320 X,L3011)
GSM1505770	SP1 MNChIP-seq in cell type dEN Sp1_cs_041914_endo	dEN	Homo sapiens	When human ES cells reached 60-70% confluency on MEFs, the cells were plated as clumps on 6-well plates coated with Matrigel (Life Technologies) in mTeSR1 basal medium (Stem Cell Technologies). We maintained the cells for three days in feeder-free culture and then induced directed differentiation towards mesendoderm (dMS), endoderm (dEN), mesoderm (dME), and ectoderm (dEC) using different media c…	genomic DNA	MNChIP-seq library construction was performed as in (Henikoff et al., PNAS 2011) with gel size selection from 140bp to 720bp as described in (Gu et al., 2010). RRBS was performed according to a previously published protocol (Smith et al., 2009) with some optimizations for small cell numbers (Gu et al., 2010).	SP1(Cell Signaling,9389BF,2)
GSM1505773	SRF MNChIP-seq in cell type dEN Srf_022113_endo	dEN	Homo sapiens	When human ES cells reached 60-70% confluency on MEFs, the cells were plated as clumps on 6-well plates coated with Matrigel (Life Technologies) in mTeSR1 basal medium (Stem Cell Technologies). We maintained the cells for three days in feeder-free culture and then induced directed differentiation towards mesendoderm (dMS), endoderm (dEN), mesoderm (dME), and ectoderm (dEC) using different media c…	genomic DNA	MNChIP-seq library construction was performed as in (Henikoff et al., PNAS 2011) with gel size selection from 140bp to 720bp as described in (Gu et al., 2010). RRBS was performed according to a previously published protocol (Smith et al., 2009) with some optimizations for small cell numbers (Gu et al., 2010).	SRF(Santa Cruz,sc-335 X,H0511)
GSM1505779	STAT3 MNChIP-seq in cell type dEN Stat3_070213_endo	dEN	Homo sapiens	When human ES cells reached 60-70% confluency on MEFs, the cells were plated as clumps on 6-well plates coated with Matrigel (Life Technologies) in mTeSR1 basal medium (Stem Cell Technologies). We maintained the cells for three days in feeder-free culture and then induced directed differentiation towards mesendoderm (dMS), endoderm (dEN), mesoderm (dME), and ectoderm (dEC) using different media c…	genomic DNA	MNChIP-seq library construction was performed as in (Henikoff et al., PNAS 2011) with gel size selection from 140bp to 720bp as described in (Gu et al., 2010). RRBS was performed according to a previously published protocol (Smith et al., 2009) with some optimizations for small cell numbers (Gu et al., 2010).	STAT3(Cell Signaling,4904BF,4)
GSM1505787	TCF4 MNChIP-seq in cell type dEN Tcf4_022113_endo	dEN	Homo sapiens	When human ES cells reached 60-70% confluency on MEFs, the cells were plated as clumps on 6-well plates coated with Matrigel (Life Technologies) in mTeSR1 basal medium (Stem Cell Technologies). We maintained the cells for three days in feeder-free culture and then induced directed differentiation towards mesendoderm (dMS), endoderm (dEN), mesoderm (dME), and ectoderm (dEC) using different media c…	genomic DNA	MNChIP-seq library construction was performed as in (Henikoff et al., PNAS 2011) with gel size selection from 140bp to 720bp as described in (Gu et al., 2010). RRBS was performed according to a previously published protocol (Smith et al., 2009) with some optimizations for small cell numbers (Gu et al., 2010).	TCF4(Cell Signaling,2569BF,3)
GSM1505793	THAP11 MNChIP-seq in cell type dEN Thap11_070213_endo	dEN	Homo sapiens	When human ES cells reached 60-70% confluency on MEFs, the cells were plated as clumps on 6-well plates coated with Matrigel (Life Technologies) in mTeSR1 basal medium (Stem Cell Technologies). We maintained the cells for three days in feeder-free culture and then induced directed differentiation towards mesendoderm (dMS), endoderm (dEN), mesoderm (dME), and ectoderm (dEC) using different media c…	genomic DNA	MNChIP-seq library construction was performed as in (Henikoff et al., PNAS 2011) with gel size selection from 140bp to 720bp as described in (Gu et al., 2010). RRBS was performed according to a previously published protocol (Smith et al., 2009) with some optimizations for small cell numbers (Gu et al., 2010).	THAP11(Abcam,ab113210,GR94662-2)
GSM1505798	TRIM28 MNChIP-seq in cell type dEN Trim28_070213_endo	dEN	Homo sapiens	When human ES cells reached 60-70% confluency on MEFs, the cells were plated as clumps on 6-well plates coated with Matrigel (Life Technologies) in mTeSR1 basal medium (Stem Cell Technologies). We maintained the cells for three days in feeder-free culture and then induced directed differentiation towards mesendoderm (dMS), endoderm (dEN), mesoderm (dME), and ectoderm (dEC) using different media c…	genomic DNA	MNChIP-seq library construction was performed as in (Henikoff et al., PNAS 2011) with gel size selection from 140bp to 720bp as described in (Gu et al., 2010). RRBS was performed according to a previously published protocol (Smith et al., 2009) with some optimizations for small cell numbers (Gu et al., 2010).	TRIM28(Abcam,ab10483,GR17300-10)
GSM1505806	CMYC MNChIP-seq in cell type dEN cMyc_022113_endo	dEN	Homo sapiens	When human ES cells reached 60-70% confluency on MEFs, the cells were plated as clumps on 6-well plates coated with Matrigel (Life Technologies) in mTeSR1 basal medium (Stem Cell Technologies). We maintained the cells for three days in feeder-free culture and then induced directed differentiation towards mesendoderm (dMS), endoderm (dEN), mesoderm (dME), and ectoderm (dEC) using different media c…	genomic DNA	MNChIP-seq library construction was performed as in (Henikoff et al., PNAS 2011) with gel size selection from 140bp to 720bp as described in (Gu et al., 2010). RRBS was performed according to a previously published protocol (Smith et al., 2009) with some optimizations for small cell numbers (Gu et al., 2010).	CMYC(Santa Cruz,sc-764x,A2111)
GSM1505815	RRBS in cell type dEN RRBS_061314_endoC1	dEN	Homo sapiens	When human ES cells reached 60-70% confluency on MEFs, the cells were plated as clumps on 6-well plates coated with Matrigel (Life Technologies) in mTeSR1 basal medium (Stem Cell Technologies). We maintained the cells for three days in feeder-free culture and then induced directed differentiation towards mesendoderm (dMS), endoderm (dEN), mesoderm (dME), and ectoderm (dEC) using different media c…	genomic DNA	MNChIP-seq library construction was performed as in (Henikoff et al., PNAS 2011) with gel size selection from 140bp to 720bp as described in (Gu et al., 2010). RRBS was performed according to a previously published protocol (Smith et al., 2009) with some optimizations for small cell numbers (Gu et al., 2010).	NA
GSM1505648	GATA4 MNChIP-seq in cell type dEN_shGATA4_1 Gata4_062914_endoD2	dEN_shGATA4_1	Homo sapiens	When human ES cells reached 60-70% confluency on MEFs, the cells were plated as clumps on 6-well plates coated with Matrigel (Life Technologies) in mTeSR1 basal medium (Stem Cell Technologies). We maintained the cells for three days in feeder-free culture and then induced directed differentiation towards mesendoderm (dMS), endoderm (dEN), mesoderm (dME), and ectoderm (dEC) using different media c…	genomic DNA	MNChIP-seq library construction was performed as in (Henikoff et al., PNAS 2011) with gel size selection from 140bp to 720bp as described in (Gu et al., 2010). RRBS was performed according to a previously published protocol (Smith et al., 2009) with some optimizations for small cell numbers (Gu et al., 2010).	GATA4(R&D Systems,AF2606,VAZ0312041)
GSM1505666	H3K27Ac MNChIP-seq in cell type dEN_shGATA4_1 H3K27ac_062914_endoD2	dEN_shGATA4_1	Homo sapiens	When human ES cells reached 60-70% confluency on MEFs, the cells were plated as clumps on 6-well plates coated with Matrigel (Life Technologies) in mTeSR1 basal medium (Stem Cell Technologies). We maintained the cells for three days in feeder-free culture and then induced directed differentiation towards mesendoderm (dMS), endoderm (dEN), mesoderm (dME), and ectoderm (dEC) using different media c…	genomic DNA	MNChIP-seq library construction was performed as in (Henikoff et al., PNAS 2011) with gel size selection from 140bp to 720bp as described in (Gu et al., 2010). RRBS was performed according to a previously published protocol (Smith et al., 2009) with some optimizations for small cell numbers (Gu et al., 2010).	H3K27ac(Active Motif,39133,1613007)
GSM1505738	SMAD1 MNChIP-seq in cell type dEN_shGATA4_1 Smad1_062914_endoD2	dEN_shGATA4_1	Homo sapiens	When human ES cells reached 60-70% confluency on MEFs, the cells were plated as clumps on 6-well plates coated with Matrigel (Life Technologies) in mTeSR1 basal medium (Stem Cell Technologies). We maintained the cells for three days in feeder-free culture and then induced directed differentiation towards mesendoderm (dMS), endoderm (dEN), mesoderm (dME), and ectoderm (dEC) using different media c…	genomic DNA	MNChIP-seq library construction was performed as in (Henikoff et al., PNAS 2011) with gel size selection from 140bp to 720bp as described in (Gu et al., 2010). RRBS was performed according to a previously published protocol (Smith et al., 2009) with some optimizations for small cell numbers (Gu et al., 2010).	SMAD1(Cell Signaling,9743BF,3)
GSM1505816	RRBS in cell type dEN_shGATA4_1 RRBS_061314_endoD2	dEN_shGATA4_1	Homo sapiens	When human ES cells reached 60-70% confluency on MEFs, the cells were plated as clumps on 6-well plates coated with Matrigel (Life Technologies) in mTeSR1 basal medium (Stem Cell Technologies). We maintained the cells for three days in feeder-free culture and then induced directed differentiation towards mesendoderm (dMS), endoderm (dEN), mesoderm (dME), and ectoderm (dEC) using different media c…	genomic DNA	MNChIP-seq library construction was performed as in (Henikoff et al., PNAS 2011) with gel size selection from 140bp to 720bp as described in (Gu et al., 2010). RRBS was performed according to a previously published protocol (Smith et al., 2009) with some optimizations for small cell numbers (Gu et al., 2010).	NA
GSM1505649	GATA4 MNChIP-seq in cell type dEN_shGATA4_2 Gata4_062914_endoD22	dEN_shGATA4_2	Homo sapiens	When human ES cells reached 60-70% confluency on MEFs, the cells were plated as clumps on 6-well plates coated with Matrigel (Life Technologies) in mTeSR1 basal medium (Stem Cell Technologies). We maintained the cells for three days in feeder-free culture and then induced directed differentiation towards mesendoderm (dMS), endoderm (dEN), mesoderm (dME), and ectoderm (dEC) using different media c…	genomic DNA	MNChIP-seq library construction was performed as in (Henikoff et al., PNAS 2011) with gel size selection from 140bp to 720bp as described in (Gu et al., 2010). RRBS was performed according to a previously published protocol (Smith et al., 2009) with some optimizations for small cell numbers (Gu et al., 2010).	GATA4(R&D Systems,AF2606,VAZ0312041)
GSM1505667	H3K27Ac MNChIP-seq in cell type dEN_shGATA4_2 H3K27ac_062914_endoD22	dEN_shGATA4_2	Homo sapiens	When human ES cells reached 60-70% confluency on MEFs, the cells were plated as clumps on 6-well plates coated with Matrigel (Life Technologies) in mTeSR1 basal medium (Stem Cell Technologies). We maintained the cells for three days in feeder-free culture and then induced directed differentiation towards mesendoderm (dMS), endoderm (dEN), mesoderm (dME), and ectoderm (dEC) using different media c…	genomic DNA	MNChIP-seq library construction was performed as in (Henikoff et al., PNAS 2011) with gel size selection from 140bp to 720bp as described in (Gu et al., 2010). RRBS was performed according to a previously published protocol (Smith et al., 2009) with some optimizations for small cell numbers (Gu et al., 2010).	H3K27ac(Active Motif,39133,1613007)
GSM1505739	SMAD1 MNChIP-seq in cell type dEN_shGATA4_2 Smad1_062914_endoD22	dEN_shGATA4_2	Homo sapiens	When human ES cells reached 60-70% confluency on MEFs, the cells were plated as clumps on 6-well plates coated with Matrigel (Life Technologies) in mTeSR1 basal medium (Stem Cell Technologies). We maintained the cells for three days in feeder-free culture and then induced directed differentiation towards mesendoderm (dMS), endoderm (dEN), mesoderm (dME), and ectoderm (dEC) using different media c…	genomic DNA	MNChIP-seq library construction was performed as in (Henikoff et al., PNAS 2011) with gel size selection from 140bp to 720bp as described in (Gu et al., 2010). RRBS was performed according to a previously published protocol (Smith et al., 2009) with some optimizations for small cell numbers (Gu et al., 2010).	SMAD1(Cell Signaling,9743BF,3)
GSM1505650	GATA4 MNChIP-seq in cell type dEN_shGATA4_3 Gata4_062914_endoD3	dEN_shGATA4_3	Homo sapiens	When human ES cells reached 60-70% confluency on MEFs, the cells were plated as clumps on 6-well plates coated with Matrigel (Life Technologies) in mTeSR1 basal medium (Stem Cell Technologies). We maintained the cells for three days in feeder-free culture and then induced directed differentiation towards mesendoderm (dMS), endoderm (dEN), mesoderm (dME), and ectoderm (dEC) using different media c…	genomic DNA	MNChIP-seq library construction was performed as in (Henikoff et al., PNAS 2011) with gel size selection from 140bp to 720bp as described in (Gu et al., 2010). RRBS was performed according to a previously published protocol (Smith et al., 2009) with some optimizations for small cell numbers (Gu et al., 2010).	GATA4(R&D Systems,AF2606,VAZ0312041)
GSM1505668	H3K27Ac MNChIP-seq in cell type dEN_shGATA4_3 H3K27ac_062914_endoD3	dEN_shGATA4_3	Homo sapiens	When human ES cells reached 60-70% confluency on MEFs, the cells were plated as clumps on 6-well plates coated with Matrigel (Life Technologies) in mTeSR1 basal medium (Stem Cell Technologies). We maintained the cells for three days in feeder-free culture and then induced directed differentiation towards mesendoderm (dMS), endoderm (dEN), mesoderm (dME), and ectoderm (dEC) using different media c…	genomic DNA	MNChIP-seq library construction was performed as in (Henikoff et al., PNAS 2011) with gel size selection from 140bp to 720bp as described in (Gu et al., 2010). RRBS was performed according to a previously published protocol (Smith et al., 2009) with some optimizations for small cell numbers (Gu et al., 2010).	H3K27ac(Active Motif,39133,1613007)
GSM1505740	SMAD1 MNChIP-seq in cell type dEN_shGATA4_3 Smad1_062914_endoD3	dEN_shGATA4_3	Homo sapiens	When human ES cells reached 60-70% confluency on MEFs, the cells were plated as clumps on 6-well plates coated with Matrigel (Life Technologies) in mTeSR1 basal medium (Stem Cell Technologies). We maintained the cells for three days in feeder-free culture and then induced directed differentiation towards mesendoderm (dMS), endoderm (dEN), mesoderm (dME), and ectoderm (dEC) using different media c…	genomic DNA	MNChIP-seq library construction was performed as in (Henikoff et al., PNAS 2011) with gel size selection from 140bp to 720bp as described in (Gu et al., 2010). RRBS was performed according to a previously published protocol (Smith et al., 2009) with some optimizations for small cell numbers (Gu et al., 2010).	SMAD1(Cell Signaling,9743BF,3)
GSM1505619	CDX2 MNChIP-seq in cell type dME Cdx2_031313_meso	dME	Homo sapiens	When human ES cells reached 60-70% confluency on MEFs, the cells were plated as clumps on 6-well plates coated with Matrigel (Life Technologies) in mTeSR1 basal medium (Stem Cell Technologies). We maintained the cells for three days in feeder-free culture and then induced directed differentiation towards mesendoderm (dMS), endoderm (dEN), mesoderm (dME), and ectoderm (dEC) using different media c…	genomic DNA	MNChIP-seq library construction was performed as in (Henikoff et al., PNAS 2011) with gel size selection from 140bp to 720bp as described in (Gu et al., 2010). RRBS was performed according to a previously published protocol (Smith et al., 2009) with some optimizations for small cell numbers (Gu et al., 2010).	CDX2(Novus,NB100-2136,A1)
GSM1505623	CTCF MNChIP-seq in cell type dME Ctcf_111312_meso	dME	Homo sapiens	When human ES cells reached 60-70% confluency on MEFs, the cells were plated as clumps on 6-well plates coated with Matrigel (Life Technologies) in mTeSR1 basal medium (Stem Cell Technologies). We maintained the cells for three days in feeder-free culture and then induced directed differentiation towards mesendoderm (dMS), endoderm (dEN), mesoderm (dME), and ectoderm (dEC) using different media c…	genomic DNA	MNChIP-seq library construction was performed as in (Henikoff et al., PNAS 2011) with gel size selection from 140bp to 720bp as described in (Gu et al., 2010). RRBS was performed according to a previously published protocol (Smith et al., 2009) with some optimizations for small cell numbers (Gu et al., 2010).	CTCF(Millipore,07-729,DAM1472197)
GSM1505644	GATA4 MNChIP-seq in cell type dME Gata4_022113_meso	dME	Homo sapiens	When human ES cells reached 60-70% confluency on MEFs, the cells were plated as clumps on 6-well plates coated with Matrigel (Life Technologies) in mTeSR1 basal medium (Stem Cell Technologies). We maintained the cells for three days in feeder-free culture and then induced directed differentiation towards mesendoderm (dMS), endoderm (dEN), mesoderm (dME), and ectoderm (dEC) using different media c…	genomic DNA	MNChIP-seq library construction was performed as in (Henikoff et al., PNAS 2011) with gel size selection from 140bp to 720bp as described in (Gu et al., 2010). RRBS was performed according to a previously published protocol (Smith et al., 2009) with some optimizations for small cell numbers (Gu et al., 2010).	GATA4(R&D Systems,AF2606,VAZ0312041)
GSM1505645	GATA4 MNChIP-seq in cell type dME Gata4_041914_meso	dME	Homo sapiens	When human ES cells reached 60-70% confluency on MEFs, the cells were plated as clumps on 6-well plates coated with Matrigel (Life Technologies) in mTeSR1 basal medium (Stem Cell Technologies). We maintained the cells for three days in feeder-free culture and then induced directed differentiation towards mesendoderm (dMS), endoderm (dEN), mesoderm (dME), and ectoderm (dEC) using different media c…	genomic DNA	MNChIP-seq library construction was performed as in (Henikoff et al., PNAS 2011) with gel size selection from 140bp to 720bp as described in (Gu et al., 2010). RRBS was performed according to a previously published protocol (Smith et al., 2009) with some optimizations for small cell numbers (Gu et al., 2010).	GATA4(R&D Systems,AF2606,VAZ0312041)
GSM1505651	GATA4 MNChIP-seq in cell type dME Gata4_062914_mesoC1	dME	Homo sapiens	When human ES cells reached 60-70% confluency on MEFs, the cells were plated as clumps on 6-well plates coated with Matrigel (Life Technologies) in mTeSR1 basal medium (Stem Cell Technologies). We maintained the cells for three days in feeder-free culture and then induced directed differentiation towards mesendoderm (dMS), endoderm (dEN), mesoderm (dME), and ectoderm (dEC) using different media c…	genomic DNA	MNChIP-seq library construction was performed as in (Henikoff et al., PNAS 2011) with gel size selection from 140bp to 720bp as described in (Gu et al., 2010). RRBS was performed according to a previously published protocol (Smith et al., 2009) with some optimizations for small cell numbers (Gu et al., 2010).	GATA4(R&D Systems,AF2606,VAZ0312041)
GSM1505656	GATA4 MNChIP-seq in cell type dME Gata4_sort_050114_meso	dME	Homo sapiens	When human ES cells reached 60-70% confluency on MEFs, the cells were plated as clumps on 6-well plates coated with Matrigel (Life Technologies) in mTeSR1 basal medium (Stem Cell Technologies). We maintained the cells for three days in feeder-free culture and then induced directed differentiation towards mesendoderm (dMS), endoderm (dEN), mesoderm (dME), and ectoderm (dEC) using different media c…	genomic DNA	MNChIP-seq library construction was performed as in (Henikoff et al., PNAS 2011) with gel size selection from 140bp to 720bp as described in (Gu et al., 2010). RRBS was performed according to a previously published protocol (Smith et al., 2009) with some optimizations for small cell numbers (Gu et al., 2010).	GATA4(R&D Systems,AF2606,VAZ0312041)
GSM1505657	GATA4 MNChIP-seq in cell type dME Gata4_unsort_050114_meso	dME	Homo sapiens	When human ES cells reached 60-70% confluency on MEFs, the cells were plated as clumps on 6-well plates coated with Matrigel (Life Technologies) in mTeSR1 basal medium (Stem Cell Technologies). We maintained the cells for three days in feeder-free culture and then induced directed differentiation towards mesendoderm (dMS), endoderm (dEN), mesoderm (dME), and ectoderm (dEC) using different media c…	genomic DNA	MNChIP-seq library construction was performed as in (Henikoff et al., PNAS 2011) with gel size selection from 140bp to 720bp as described in (Gu et al., 2010). RRBS was performed according to a previously published protocol (Smith et al., 2009) with some optimizations for small cell numbers (Gu et al., 2010).	GATA4(R&D Systems,AF2606,VAZ0312041)
GSM1505661	GATA6 MNChIP-seq in cell type dME Gata6_111312_meso	dME	Homo sapiens	When human ES cells reached 60-70% confluency on MEFs, the cells were plated as clumps on 6-well plates coated with Matrigel (Life Technologies) in mTeSR1 basal medium (Stem Cell Technologies). We maintained the cells for three days in feeder-free culture and then induced directed differentiation towards mesendoderm (dMS), endoderm (dEN), mesoderm (dME), and ectoderm (dEC) using different media c…	genomic DNA	MNChIP-seq library construction was performed as in (Henikoff et al., PNAS 2011) with gel size selection from 140bp to 720bp as described in (Gu et al., 2010). RRBS was performed according to a previously published protocol (Smith et al., 2009) with some optimizations for small cell numbers (Gu et al., 2010).	GATA6(Santa Cruz,sc-7244 X,H0911)
GSM1505663	GATA6 MNChIP-seq in cell type dME Gata6_rd_041914_meso	dME	Homo sapiens	When human ES cells reached 60-70% confluency on MEFs, the cells were plated as clumps on 6-well plates coated with Matrigel (Life Technologies) in mTeSR1 basal medium (Stem Cell Technologies). We maintained the cells for three days in feeder-free culture and then induced directed differentiation towards mesendoderm (dMS), endoderm (dEN), mesoderm (dME), and ectoderm (dEC) using different media c…	genomic DNA	MNChIP-seq library construction was performed as in (Henikoff et al., PNAS 2011) with gel size selection from 140bp to 720bp as described in (Gu et al., 2010). RRBS was performed according to a previously published protocol (Smith et al., 2009) with some optimizations for small cell numbers (Gu et al., 2010).	GATA6(Santa Cruz,sc-7244 X,H0911)
GSM1505669	H3K27Ac MNChIP-seq in cell type dME H3K27ac_062914_mesoC1	dME	Homo sapiens	When human ES cells reached 60-70% confluency on MEFs, the cells were plated as clumps on 6-well plates coated with Matrigel (Life Technologies) in mTeSR1 basal medium (Stem Cell Technologies). We maintained the cells for three days in feeder-free culture and then induced directed differentiation towards mesendoderm (dMS), endoderm (dEN), mesoderm (dME), and ectoderm (dEC) using different media c…	genomic DNA	MNChIP-seq library construction was performed as in (Henikoff et al., PNAS 2011) with gel size selection from 140bp to 720bp as described in (Gu et al., 2010). RRBS was performed according to a previously published protocol (Smith et al., 2009) with some optimizations for small cell numbers (Gu et al., 2010).	H3K27ac(Active Motif,39133,1613007)
GSM1505679	HEY1 MNChIP-seq in cell type dME Hey1_031313_meso	dME	Homo sapiens	When human ES cells reached 60-70% confluency on MEFs, the cells were plated as clumps on 6-well plates coated with Matrigel (Life Technologies) in mTeSR1 basal medium (Stem Cell Technologies). We maintained the cells for three days in feeder-free culture and then induced directed differentiation towards mesendoderm (dMS), endoderm (dEN), mesoderm (dME), and ectoderm (dEC) using different media c…	genomic DNA	MNChIP-seq library construction was performed as in (Henikoff et al., PNAS 2011) with gel size selection from 140bp to 720bp as described in (Gu et al., 2010). RRBS was performed according to a previously published protocol (Smith et al., 2009) with some optimizations for small cell numbers (Gu et al., 2010).	HEY1(Santa Cruz,sc-16424 X,F2411)
GSM1505691	LEF1 MNChIP-seq in cell type dME Lef1_022113_meso	dME	Homo sapiens	When human ES cells reached 60-70% confluency on MEFs, the cells were plated as clumps on 6-well plates coated with Matrigel (Life Technologies) in mTeSR1 basal medium (Stem Cell Technologies). We maintained the cells for three days in feeder-free culture and then induced directed differentiation towards mesendoderm (dMS), endoderm (dEN), mesoderm (dME), and ectoderm (dEC) using different media c…	genomic DNA	MNChIP-seq library construction was performed as in (Henikoff et al., PNAS 2011) with gel size selection from 140bp to 720bp as described in (Gu et al., 2010). RRBS was performed according to a previously published protocol (Smith et al., 2009) with some optimizations for small cell numbers (Gu et al., 2010).	LEF1(Santa Cruz,sc-8591 X,J0510)
GSM1505697	NANOG MNChIP-seq in cell type dME Nanog_031313_meso	dME	Homo sapiens	When human ES cells reached 60-70% confluency on MEFs, the cells were plated as clumps on 6-well plates coated with Matrigel (Life Technologies) in mTeSR1 basal medium (Stem Cell Technologies). We maintained the cells for three days in feeder-free culture and then induced directed differentiation towards mesendoderm (dMS), endoderm (dEN), mesoderm (dME), and ectoderm (dEC) using different media c…	genomic DNA	MNChIP-seq library construction was performed as in (Henikoff et al., PNAS 2011) with gel size selection from 140bp to 720bp as described in (Gu et al., 2010). RRBS was performed according to a previously published protocol (Smith et al., 2009) with some optimizations for small cell numbers (Gu et al., 2010).	NANOG(R&D Systems,AF1997,KKJ0512051)
GSM1505713	OTX2 MNChIP-seq in cell type dME Otx2_111312_meso	dME	Homo sapiens	When human ES cells reached 60-70% confluency on MEFs, the cells were plated as clumps on 6-well plates coated with Matrigel (Life Technologies) in mTeSR1 basal medium (Stem Cell Technologies). We maintained the cells for three days in feeder-free culture and then induced directed differentiation towards mesendoderm (dMS), endoderm (dEN), mesoderm (dME), and ectoderm (dEC) using different media c…	genomic DNA	MNChIP-seq library construction was performed as in (Henikoff et al., PNAS 2011) with gel size selection from 140bp to 720bp as described in (Gu et al., 2010). RRBS was performed according to a previously published protocol (Smith et al., 2009) with some optimizations for small cell numbers (Gu et al., 2010).	OTX2(Abcam,ab21990,GR9703-1)
GSM1505718	POL2 MNChIP-seq in cell type dME Pol2_111312_meso	dME	Homo sapiens	When human ES cells reached 60-70% confluency on MEFs, the cells were plated as clumps on 6-well plates coated with Matrigel (Life Technologies) in mTeSR1 basal medium (Stem Cell Technologies). We maintained the cells for three days in feeder-free culture and then induced directed differentiation towards mesendoderm (dMS), endoderm (dEN), mesoderm (dME), and ectoderm (dEC) using different media c…	genomic DNA	MNChIP-seq library construction was performed as in (Henikoff et al., PNAS 2011) with gel size selection from 140bp to 720bp as described in (Gu et al., 2010). RRBS was performed according to a previously published protocol (Smith et al., 2009) with some optimizations for small cell numbers (Gu et al., 2010).	POL2(Covance,MMS-128P,14862302)
GSM1505723	POU5F1 MNChIP-seq in cell type dME Pou5f1_031313_meso	dME	Homo sapiens	When human ES cells reached 60-70% confluency on MEFs, the cells were plated as clumps on 6-well plates coated with Matrigel (Life Technologies) in mTeSR1 basal medium (Stem Cell Technologies). We maintained the cells for three days in feeder-free culture and then induced directed differentiation towards mesendoderm (dMS), endoderm (dEN), mesoderm (dME), and ectoderm (dEC) using different media c…	genomic DNA	MNChIP-seq library construction was performed as in (Henikoff et al., PNAS 2011) with gel size selection from 140bp to 720bp as described in (Gu et al., 2010). RRBS was performed according to a previously published protocol (Smith et al., 2009) with some optimizations for small cell numbers (Gu et al., 2010).	POU5F1(Abcam,ab19857,GR21088-1)
GSM1505729	REX1 MNChIP-seq in cell type dME Rex1_022113_meso	dME	Homo sapiens	When human ES cells reached 60-70% confluency on MEFs, the cells were plated as clumps on 6-well plates coated with Matrigel (Life Technologies) in mTeSR1 basal medium (Stem Cell Technologies). We maintained the cells for three days in feeder-free culture and then induced directed differentiation towards mesendoderm (dMS), endoderm (dEN), mesoderm (dME), and ectoderm (dEC) using different media c…	genomic DNA	MNChIP-seq library construction was performed as in (Henikoff et al., PNAS 2011) with gel size selection from 140bp to 720bp as described in (Gu et al., 2010). RRBS was performed according to a previously published protocol (Smith et al., 2009) with some optimizations for small cell numbers (Gu et al., 2010).	REX1(Abcam,ab28141,GR43152-1)
GSM1505735	SMAD1 MNChIP-seq in cell type dME Smad1_022113_meso	dME	Homo sapiens	When human ES cells reached 60-70% confluency on MEFs, the cells were plated as clumps on 6-well plates coated with Matrigel (Life Technologies) in mTeSR1 basal medium (Stem Cell Technologies). We maintained the cells for three days in feeder-free culture and then induced directed differentiation towards mesendoderm (dMS), endoderm (dEN), mesoderm (dME), and ectoderm (dEC) using different media c…	genomic DNA	MNChIP-seq library construction was performed as in (Henikoff et al., PNAS 2011) with gel size selection from 140bp to 720bp as described in (Gu et al., 2010). RRBS was performed according to a previously published protocol (Smith et al., 2009) with some optimizations for small cell numbers (Gu et al., 2010).	SMAD1(Cell Signaling,9743BF,3)
GSM1505741	SMAD1 MNChIP-seq in cell type dME Smad1_062914_mesoC1	dME	Homo sapiens	When human ES cells reached 60-70% confluency on MEFs, the cells were plated as clumps on 6-well plates coated with Matrigel (Life Technologies) in mTeSR1 basal medium (Stem Cell Technologies). We maintained the cells for three days in feeder-free culture and then induced directed differentiation towards mesendoderm (dMS), endoderm (dEN), mesoderm (dME), and ectoderm (dEC) using different media c…	genomic DNA	MNChIP-seq library construction was performed as in (Henikoff et al., PNAS 2011) with gel size selection from 140bp to 720bp as described in (Gu et al., 2010). RRBS was performed according to a previously published protocol (Smith et al., 2009) with some optimizations for small cell numbers (Gu et al., 2010).	SMAD1(Cell Signaling,9743BF,3)
GSM1505754	SMAD4 MNChIP-seq in cell type dME Smad4_022113_meso	dME	Homo sapiens	When human ES cells reached 60-70% confluency on MEFs, the cells were plated as clumps on 6-well plates coated with Matrigel (Life Technologies) in mTeSR1 basal medium (Stem Cell Technologies). We maintained the cells for three days in feeder-free culture and then induced directed differentiation towards mesendoderm (dMS), endoderm (dEN), mesoderm (dME), and ectoderm (dEC) using different media c…	genomic DNA	MNChIP-seq library construction was performed as in (Henikoff et al., PNAS 2011) with gel size selection from 140bp to 720bp as described in (Gu et al., 2010). RRBS was performed according to a previously published protocol (Smith et al., 2009) with some optimizations for small cell numbers (Gu et al., 2010).	SMAD4(Cell Signaling,9515BF,3)
GSM1505756	SMAD4 MNChIP-seq in cell type dME Smad4_052214_meso	dME	Homo sapiens	When human ES cells reached 60-70% confluency on MEFs, the cells were plated as clumps on 6-well plates coated with Matrigel (Life Technologies) in mTeSR1 basal medium (Stem Cell Technologies). We maintained the cells for three days in feeder-free culture and then induced directed differentiation towards mesendoderm (dMS), endoderm (dEN), mesoderm (dME), and ectoderm (dEC) using different media c…	genomic DNA	MNChIP-seq library construction was performed as in (Henikoff et al., PNAS 2011) with gel size selection from 140bp to 720bp as described in (Gu et al., 2010). RRBS was performed according to a previously published protocol (Smith et al., 2009) with some optimizations for small cell numbers (Gu et al., 2010).	SMAD4(Cell Signaling,9515BF,3)
GSM1505759	SNAI2 MNChIP-seq in cell type dME Snai2_022113_meso	dME	Homo sapiens	When human ES cells reached 60-70% confluency on MEFs, the cells were plated as clumps on 6-well plates coated with Matrigel (Life Technologies) in mTeSR1 basal medium (Stem Cell Technologies). We maintained the cells for three days in feeder-free culture and then induced directed differentiation towards mesendoderm (dMS), endoderm (dEN), mesoderm (dME), and ectoderm (dEC) using different media c…	genomic DNA	MNChIP-seq library construction was performed as in (Henikoff et al., PNAS 2011) with gel size selection from 140bp to 720bp as described in (Gu et al., 2010). RRBS was performed according to a previously published protocol (Smith et al., 2009) with some optimizations for small cell numbers (Gu et al., 2010).	SNAI2(Santa Cruz,sc-15391 X,I2409)
GSM1505762	SOX17 MNChIP-seq in cell type dME Sox17_071013_meso	dME	Homo sapiens	When human ES cells reached 60-70% confluency on MEFs, the cells were plated as clumps on 6-well plates coated with Matrigel (Life Technologies) in mTeSR1 basal medium (Stem Cell Technologies). We maintained the cells for three days in feeder-free culture and then induced directed differentiation towards mesendoderm (dMS), endoderm (dEN), mesoderm (dME), and ectoderm (dEC) using different media c…	genomic DNA	MNChIP-seq library construction was performed as in (Henikoff et al., PNAS 2011) with gel size selection from 140bp to 720bp as described in (Gu et al., 2010). RRBS was performed according to a previously published protocol (Smith et al., 2009) with some optimizations for small cell numbers (Gu et al., 2010).	SOX17(R&D Systems,AF1924,KGA0208101)
GSM1505765	SOX2 MNChIP-seq in cell type dME Sox2_031313_meso	dME	Homo sapiens	When human ES cells reached 60-70% confluency on MEFs, the cells were plated as clumps on 6-well plates coated with Matrigel (Life Technologies) in mTeSR1 basal medium (Stem Cell Technologies). We maintained the cells for three days in feeder-free culture and then induced directed differentiation towards mesendoderm (dMS), endoderm (dEN), mesoderm (dME), and ectoderm (dEC) using different media c…	genomic DNA	MNChIP-seq library construction was performed as in (Henikoff et al., PNAS 2011) with gel size selection from 140bp to 720bp as described in (Gu et al., 2010). RRBS was performed according to a previously published protocol (Smith et al., 2009) with some optimizations for small cell numbers (Gu et al., 2010).	SOX2(Santa Cruz,sc-17320 X,L3011)
GSM1505777	SRF MNChIP-seq in cell type dME Srf_111312_meso	dME	Homo sapiens	When human ES cells reached 60-70% confluency on MEFs, the cells were plated as clumps on 6-well plates coated with Matrigel (Life Technologies) in mTeSR1 basal medium (Stem Cell Technologies). We maintained the cells for three days in feeder-free culture and then induced directed differentiation towards mesendoderm (dMS), endoderm (dEN), mesoderm (dME), and ectoderm (dEC) using different media c…	genomic DNA	MNChIP-seq library construction was performed as in (Henikoff et al., PNAS 2011) with gel size selection from 140bp to 720bp as described in (Gu et al., 2010). RRBS was performed according to a previously published protocol (Smith et al., 2009) with some optimizations for small cell numbers (Gu et al., 2010).	SRF(Santa Cruz,sc-335 X,H0511)
GSM1505780	STAT3 MNChIP-seq in cell type dME Stat3_070213_meso	dME	Homo sapiens	When human ES cells reached 60-70% confluency on MEFs, the cells were plated as clumps on 6-well plates coated with Matrigel (Life Technologies) in mTeSR1 basal medium (Stem Cell Technologies). We maintained the cells for three days in feeder-free culture and then induced directed differentiation towards mesendoderm (dMS), endoderm (dEN), mesoderm (dME), and ectoderm (dEC) using different media c…	genomic DNA	MNChIP-seq library construction was performed as in (Henikoff et al., PNAS 2011) with gel size selection from 140bp to 720bp as described in (Gu et al., 2010). RRBS was performed according to a previously published protocol (Smith et al., 2009) with some optimizations for small cell numbers (Gu et al., 2010).	STAT3(Cell Signaling,4904BF,4)
GSM1505786	TAL1 MNChIP-seq in cell type dME Tal1_ab_070213_meso	dME	Homo sapiens	When human ES cells reached 60-70% confluency on MEFs, the cells were plated as clumps on 6-well plates coated with Matrigel (Life Technologies) in mTeSR1 basal medium (Stem Cell Technologies). We maintained the cells for three days in feeder-free culture and then induced directed differentiation towards mesendoderm (dMS), endoderm (dEN), mesoderm (dME), and ectoderm (dEC) using different media c…	genomic DNA	MNChIP-seq library construction was performed as in (Henikoff et al., PNAS 2011) with gel size selection from 140bp to 720bp as described in (Gu et al., 2010). RRBS was performed according to a previously published protocol (Smith et al., 2009) with some optimizations for small cell numbers (Gu et al., 2010).	TAL1(Abcam,ab75738,GR33312-8)
GSM1505789	TCF4 MNChIP-seq in cell type dME Tcf4_022113_meso	dME	Homo sapiens	When human ES cells reached 60-70% confluency on MEFs, the cells were plated as clumps on 6-well plates coated with Matrigel (Life Technologies) in mTeSR1 basal medium (Stem Cell Technologies). We maintained the cells for three days in feeder-free culture and then induced directed differentiation towards mesendoderm (dMS), endoderm (dEN), mesoderm (dME), and ectoderm (dEC) using different media c…	genomic DNA	MNChIP-seq library construction was performed as in (Henikoff et al., PNAS 2011) with gel size selection from 140bp to 720bp as described in (Gu et al., 2010). RRBS was performed according to a previously published protocol (Smith et al., 2009) with some optimizations for small cell numbers (Gu et al., 2010).	TCF4(Cell Signaling,2569BF,3)
GSM1505794	THAP11 MNChIP-seq in cell type dME Thap11_070213_meso	dME	Homo sapiens	When human ES cells reached 60-70% confluency on MEFs, the cells were plated as clumps on 6-well plates coated with Matrigel (Life Technologies) in mTeSR1 basal medium (Stem Cell Technologies). We maintained the cells for three days in feeder-free culture and then induced directed differentiation towards mesendoderm (dMS), endoderm (dEN), mesoderm (dME), and ectoderm (dEC) using different media c…	genomic DNA	MNChIP-seq library construction was performed as in (Henikoff et al., PNAS 2011) with gel size selection from 140bp to 720bp as described in (Gu et al., 2010). RRBS was performed according to a previously published protocol (Smith et al., 2009) with some optimizations for small cell numbers (Gu et al., 2010).	THAP11(Abcam,ab113210,GR94662-2)
GSM1505799	TRIM28 MNChIP-seq in cell type dME Trim28_070213_meso	dME	Homo sapiens	When human ES cells reached 60-70% confluency on MEFs, the cells were plated as clumps on 6-well plates coated with Matrigel (Life Technologies) in mTeSR1 basal medium (Stem Cell Technologies). We maintained the cells for three days in feeder-free culture and then induced directed differentiation towards mesendoderm (dMS), endoderm (dEN), mesoderm (dME), and ectoderm (dEC) using different media c…	genomic DNA	MNChIP-seq library construction was performed as in (Henikoff et al., PNAS 2011) with gel size selection from 140bp to 720bp as described in (Gu et al., 2010). RRBS was performed according to a previously published protocol (Smith et al., 2009) with some optimizations for small cell numbers (Gu et al., 2010).	TRIM28(Abcam,ab10483,GR17300-10)
GSM1505805	WCE (sonicated) in cell type dME WCE_072712_meso	dME	Homo sapiens	When human ES cells reached 60-70% confluency on MEFs, the cells were plated as clumps on 6-well plates coated with Matrigel (Life Technologies) in mTeSR1 basal medium (Stem Cell Technologies). We maintained the cells for three days in feeder-free culture and then induced directed differentiation towards mesendoderm (dMS), endoderm (dEN), mesoderm (dME), and ectoderm (dEC) using different media c…	genomic DNA	MNChIP-seq library construction was performed as in (Henikoff et al., PNAS 2011) with gel size selection from 140bp to 720bp as described in (Gu et al., 2010). RRBS was performed according to a previously published protocol (Smith et al., 2009) with some optimizations for small cell numbers (Gu et al., 2010).	NA
GSM1505807	CMYC MNChIP-seq in cell type dME cMyc_022113_meso	dME	Homo sapiens	When human ES cells reached 60-70% confluency on MEFs, the cells were plated as clumps on 6-well plates coated with Matrigel (Life Technologies) in mTeSR1 basal medium (Stem Cell Technologies). We maintained the cells for three days in feeder-free culture and then induced directed differentiation towards mesendoderm (dMS), endoderm (dEN), mesoderm (dME), and ectoderm (dEC) using different media c…	genomic DNA	MNChIP-seq library construction was performed as in (Henikoff et al., PNAS 2011) with gel size selection from 140bp to 720bp as described in (Gu et al., 2010). RRBS was performed according to a previously published protocol (Smith et al., 2009) with some optimizations for small cell numbers (Gu et al., 2010).	CMYC(Santa Cruz,sc-764x,A2111)
GSM1505811	HAND2 MNChIP-seq in cell type dME dHand_070213_meso	dME	Homo sapiens	When human ES cells reached 60-70% confluency on MEFs, the cells were plated as clumps on 6-well plates coated with Matrigel (Life Technologies) in mTeSR1 basal medium (Stem Cell Technologies). We maintained the cells for three days in feeder-free culture and then induced directed differentiation towards mesendoderm (dMS), endoderm (dEN), mesoderm (dME), and ectoderm (dEC) using different media c…	genomic DNA	MNChIP-seq library construction was performed as in (Henikoff et al., PNAS 2011) with gel size selection from 140bp to 720bp as described in (Gu et al., 2010). RRBS was performed according to a previously published protocol (Smith et al., 2009) with some optimizations for small cell numbers (Gu et al., 2010).	HAND2(Santa Cruz,sc-22818 X,I2804)
GSM1505812	HAND1 MNChIP-seq in cell type dME eHand_022113_meso	dME	Homo sapiens	When human ES cells reached 60-70% confluency on MEFs, the cells were plated as clumps on 6-well plates coated with Matrigel (Life Technologies) in mTeSR1 basal medium (Stem Cell Technologies). We maintained the cells for three days in feeder-free culture and then induced directed differentiation towards mesendoderm (dMS), endoderm (dEN), mesoderm (dME), and ectoderm (dEC) using different media c…	genomic DNA	MNChIP-seq library construction was performed as in (Henikoff et al., PNAS 2011) with gel size selection from 140bp to 720bp as described in (Gu et al., 2010). RRBS was performed according to a previously published protocol (Smith et al., 2009) with some optimizations for small cell numbers (Gu et al., 2010).	HAND1(Santa Cruz,sc-22817 X,F2304)
GSM1505817	RRBS in cell type dME RRBS_061314_mesoC1	dME	Homo sapiens	When human ES cells reached 60-70% confluency on MEFs, the cells were plated as clumps on 6-well plates coated with Matrigel (Life Technologies) in mTeSR1 basal medium (Stem Cell Technologies). We maintained the cells for three days in feeder-free culture and then induced directed differentiation towards mesendoderm (dMS), endoderm (dEN), mesoderm (dME), and ectoderm (dEC) using different media c…	genomic DNA	MNChIP-seq library construction was performed as in (Henikoff et al., PNAS 2011) with gel size selection from 140bp to 720bp as described in (Gu et al., 2010). RRBS was performed according to a previously published protocol (Smith et al., 2009) with some optimizations for small cell numbers (Gu et al., 2010).	NA
GSM1505652	GATA4 MNChIP-seq in cell type dME_shGATA4_1 Gata4_062914_mesoD2	dME_shGATA4_1	Homo sapiens	When human ES cells reached 60-70% confluency on MEFs, the cells were plated as clumps on 6-well plates coated with Matrigel (Life Technologies) in mTeSR1 basal medium (Stem Cell Technologies). We maintained the cells for three days in feeder-free culture and then induced directed differentiation towards mesendoderm (dMS), endoderm (dEN), mesoderm (dME), and ectoderm (dEC) using different media c…	genomic DNA	MNChIP-seq library construction was performed as in (Henikoff et al., PNAS 2011) with gel size selection from 140bp to 720bp as described in (Gu et al., 2010). RRBS was performed according to a previously published protocol (Smith et al., 2009) with some optimizations for small cell numbers (Gu et al., 2010).	GATA4(R&D Systems,AF2606,VAZ0312041)
GSM1505670	H3K27Ac MNChIP-seq in cell type dME_shGATA4_1 H3K27ac_062914_mesoD2	dME_shGATA4_1	Homo sapiens	When human ES cells reached 60-70% confluency on MEFs, the cells were plated as clumps on 6-well plates coated with Matrigel (Life Technologies) in mTeSR1 basal medium (Stem Cell Technologies). We maintained the cells for three days in feeder-free culture and then induced directed differentiation towards mesendoderm (dMS), endoderm (dEN), mesoderm (dME), and ectoderm (dEC) using different media c…	genomic DNA	MNChIP-seq library construction was performed as in (Henikoff et al., PNAS 2011) with gel size selection from 140bp to 720bp as described in (Gu et al., 2010). RRBS was performed according to a previously published protocol (Smith et al., 2009) with some optimizations for small cell numbers (Gu et al., 2010).	H3K27ac(Active Motif,39133,1613007)
GSM1505742	SMAD1 MNChIP-seq in cell type dME_shGATA4_1 Smad1_062914_mesoD2	dME_shGATA4_1	Homo sapiens	When human ES cells reached 60-70% confluency on MEFs, the cells were plated as clumps on 6-well plates coated with Matrigel (Life Technologies) in mTeSR1 basal medium (Stem Cell Technologies). We maintained the cells for three days in feeder-free culture and then induced directed differentiation towards mesendoderm (dMS), endoderm (dEN), mesoderm (dME), and ectoderm (dEC) using different media c…	genomic DNA	MNChIP-seq library construction was performed as in (Henikoff et al., PNAS 2011) with gel size selection from 140bp to 720bp as described in (Gu et al., 2010). RRBS was performed according to a previously published protocol (Smith et al., 2009) with some optimizations for small cell numbers (Gu et al., 2010).	SMAD1(Cell Signaling,9743BF,3)
GSM1505818	RRBS in cell type dME_shGATA4_1 RRBS_061314_mesoD2	dME_shGATA4_1	Homo sapiens	When human ES cells reached 60-70% confluency on MEFs, the cells were plated as clumps on 6-well plates coated with Matrigel (Life Technologies) in mTeSR1 basal medium (Stem Cell Technologies). We maintained the cells for three days in feeder-free culture and then induced directed differentiation towards mesendoderm (dMS), endoderm (dEN), mesoderm (dME), and ectoderm (dEC) using different media c…	genomic DNA	MNChIP-seq library construction was performed as in (Henikoff et al., PNAS 2011) with gel size selection from 140bp to 720bp as described in (Gu et al., 2010). RRBS was performed according to a previously published protocol (Smith et al., 2009) with some optimizations for small cell numbers (Gu et al., 2010).	NA
GSM1505653	GATA4 MNChIP-seq in cell type dME_shGATA4_2 Gata4_062914_mesoD22	dME_shGATA4_2	Homo sapiens	When human ES cells reached 60-70% confluency on MEFs, the cells were plated as clumps on 6-well plates coated with Matrigel (Life Technologies) in mTeSR1 basal medium (Stem Cell Technologies). We maintained the cells for three days in feeder-free culture and then induced directed differentiation towards mesendoderm (dMS), endoderm (dEN), mesoderm (dME), and ectoderm (dEC) using different media c…	genomic DNA	MNChIP-seq library construction was performed as in (Henikoff et al., PNAS 2011) with gel size selection from 140bp to 720bp as described in (Gu et al., 2010). RRBS was performed according to a previously published protocol (Smith et al., 2009) with some optimizations for small cell numbers (Gu et al., 2010).	GATA4(R&D Systems,AF2606,VAZ0312041)
GSM1505671	H3K27Ac MNChIP-seq in cell type dME_shGATA4_2 H3K27ac_062914_mesoD22	dME_shGATA4_2	Homo sapiens	When human ES cells reached 60-70% confluency on MEFs, the cells were plated as clumps on 6-well plates coated with Matrigel (Life Technologies) in mTeSR1 basal medium (Stem Cell Technologies). We maintained the cells for three days in feeder-free culture and then induced directed differentiation towards mesendoderm (dMS), endoderm (dEN), mesoderm (dME), and ectoderm (dEC) using different media c…	genomic DNA	MNChIP-seq library construction was performed as in (Henikoff et al., PNAS 2011) with gel size selection from 140bp to 720bp as described in (Gu et al., 2010). RRBS was performed according to a previously published protocol (Smith et al., 2009) with some optimizations for small cell numbers (Gu et al., 2010).	H3K27ac(Active Motif,39133,1613007)
GSM1505743	SMAD1 MNChIP-seq in cell type dME_shGATA4_2 Smad1_062914_mesoD22	dME_shGATA4_2	Homo sapiens	When human ES cells reached 60-70% confluency on MEFs, the cells were plated as clumps on 6-well plates coated with Matrigel (Life Technologies) in mTeSR1 basal medium (Stem Cell Technologies). We maintained the cells for three days in feeder-free culture and then induced directed differentiation towards mesendoderm (dMS), endoderm (dEN), mesoderm (dME), and ectoderm (dEC) using different media c…	genomic DNA	MNChIP-seq library construction was performed as in (Henikoff et al., PNAS 2011) with gel size selection from 140bp to 720bp as described in (Gu et al., 2010). RRBS was performed according to a previously published protocol (Smith et al., 2009) with some optimizations for small cell numbers (Gu et al., 2010).	SMAD1(Cell Signaling,9743BF,3)
GSM1505654	GATA4 MNChIP-seq in cell type dME_shGATA4_3 Gata4_062914_mesoD3	dME_shGATA4_3	Homo sapiens	When human ES cells reached 60-70% confluency on MEFs, the cells were plated as clumps on 6-well plates coated with Matrigel (Life Technologies) in mTeSR1 basal medium (Stem Cell Technologies). We maintained the cells for three days in feeder-free culture and then induced directed differentiation towards mesendoderm (dMS), endoderm (dEN), mesoderm (dME), and ectoderm (dEC) using different media c…	genomic DNA	MNChIP-seq library construction was performed as in (Henikoff et al., PNAS 2011) with gel size selection from 140bp to 720bp as described in (Gu et al., 2010). RRBS was performed according to a previously published protocol (Smith et al., 2009) with some optimizations for small cell numbers (Gu et al., 2010).	GATA4(R&D Systems,AF2606,VAZ0312041)
GSM1505672	H3K27Ac MNChIP-seq in cell type dME_shGATA4_3 H3K27ac_062914_mesoD3	dME_shGATA4_3	Homo sapiens	When human ES cells reached 60-70% confluency on MEFs, the cells were plated as clumps on 6-well plates coated with Matrigel (Life Technologies) in mTeSR1 basal medium (Stem Cell Technologies). We maintained the cells for three days in feeder-free culture and then induced directed differentiation towards mesendoderm (dMS), endoderm (dEN), mesoderm (dME), and ectoderm (dEC) using different media c…	genomic DNA	MNChIP-seq library construction was performed as in (Henikoff et al., PNAS 2011) with gel size selection from 140bp to 720bp as described in (Gu et al., 2010). RRBS was performed according to a previously published protocol (Smith et al., 2009) with some optimizations for small cell numbers (Gu et al., 2010).	H3K27ac(Active Motif,39133,1613007)
GSM1505744	SMAD1 MNChIP-seq in cell type dME_shGATA4_3 Smad1_062914_mesoD3	dME_shGATA4_3	Homo sapiens	When human ES cells reached 60-70% confluency on MEFs, the cells were plated as clumps on 6-well plates coated with Matrigel (Life Technologies) in mTeSR1 basal medium (Stem Cell Technologies). We maintained the cells for three days in feeder-free culture and then induced directed differentiation towards mesendoderm (dMS), endoderm (dEN), mesoderm (dME), and ectoderm (dEC) using different media c…	genomic DNA	MNChIP-seq library construction was performed as in (Henikoff et al., PNAS 2011) with gel size selection from 140bp to 720bp as described in (Gu et al., 2010). RRBS was performed according to a previously published protocol (Smith et al., 2009) with some optimizations for small cell numbers (Gu et al., 2010).	SMAD1(Cell Signaling,9743BF,3)
GSM1505615	PRDM1 MNChIP-seq in cell type dMS Blimp1_022813_mesendo	dMS	Homo sapiens	When human ES cells reached 60-70% confluency on MEFs, the cells were plated as clumps on 6-well plates coated with Matrigel (Life Technologies) in mTeSR1 basal medium (Stem Cell Technologies). We maintained the cells for three days in feeder-free culture and then induced directed differentiation towards mesendoderm (dMS), endoderm (dEN), mesoderm (dME), and ectoderm (dEC) using different media c…	genomic DNA	MNChIP-seq library construction was performed as in (Henikoff et al., PNAS 2011) with gel size selection from 140bp to 720bp as described in (Gu et al., 2010). RRBS was performed according to a previously published protocol (Smith et al., 2009) with some optimizations for small cell numbers (Gu et al., 2010).	PRDM1(Cell Signaling,9115BF,5)
GSM1505624	CTCF MNChIP-seq in cell type dMS Ctcf_111512_mesendo	dMS	Homo sapiens	When human ES cells reached 60-70% confluency on MEFs, the cells were plated as clumps on 6-well plates coated with Matrigel (Life Technologies) in mTeSR1 basal medium (Stem Cell Technologies). We maintained the cells for three days in feeder-free culture and then induced directed differentiation towards mesendoderm (dMS), endoderm (dEN), mesoderm (dME), and ectoderm (dEC) using different media c…	genomic DNA	MNChIP-seq library construction was performed as in (Henikoff et al., PNAS 2011) with gel size selection from 140bp to 720bp as described in (Gu et al., 2010). RRBS was performed according to a previously published protocol (Smith et al., 2009) with some optimizations for small cell numbers (Gu et al., 2010).	CTCF(Millipore,07-729,DAM1472197)
GSM1505630	EOMES MNChIP-seq in cell type dMS Eomes_071212_mesendo	dMS	Homo sapiens	When human ES cells reached 60-70% confluency on MEFs, the cells were plated as clumps on 6-well plates coated with Matrigel (Life Technologies) in mTeSR1 basal medium (Stem Cell Technologies). We maintained the cells for three days in feeder-free culture and then induced directed differentiation towards mesendoderm (dMS), endoderm (dEN), mesoderm (dME), and ectoderm (dEC) using different media c…	genomic DNA	MNChIP-seq library construction was performed as in (Henikoff et al., PNAS 2011) with gel size selection from 140bp to 720bp as described in (Gu et al., 2010). RRBS was performed according to a previously published protocol (Smith et al., 2009) with some optimizations for small cell numbers (Gu et al., 2010).	EOMES(Abcam,ab23345,GR50189-1)
GSM1505631	EOMES MNChIP-seq in cell type dMS Eomes_111212_mesendo	dMS	Homo sapiens	When human ES cells reached 60-70% confluency on MEFs, the cells were plated as clumps on 6-well plates coated with Matrigel (Life Technologies) in mTeSR1 basal medium (Stem Cell Technologies). We maintained the cells for three days in feeder-free culture and then induced directed differentiation towards mesendoderm (dMS), endoderm (dEN), mesoderm (dME), and ectoderm (dEC) using different media c…	genomic DNA	MNChIP-seq library construction was performed as in (Henikoff et al., PNAS 2011) with gel size selection from 140bp to 720bp as described in (Gu et al., 2010). RRBS was performed according to a previously published protocol (Smith et al., 2009) with some optimizations for small cell numbers (Gu et al., 2010).	EOMES(Abcam,ab23345,GR50189-1)
GSM1505634	FOXA1 MNChIP-seq in cell type dMS FoxA1_022813_mesendo	dMS	Homo sapiens	When human ES cells reached 60-70% confluency on MEFs, the cells were plated as clumps on 6-well plates coated with Matrigel (Life Technologies) in mTeSR1 basal medium (Stem Cell Technologies). We maintained the cells for three days in feeder-free culture and then induced directed differentiation towards mesendoderm (dMS), endoderm (dEN), mesoderm (dME), and ectoderm (dEC) using different media c…	genomic DNA	MNChIP-seq library construction was performed as in (Henikoff et al., PNAS 2011) with gel size selection from 140bp to 720bp as described in (Gu et al., 2010). RRBS was performed according to a previously published protocol (Smith et al., 2009) with some optimizations for small cell numbers (Gu et al., 2010).	FOXA1(Santa Cruz,sc-101058,H1111)
GSM1505638	FOXA2 MNChIP-seq in cell type dMS FoxA2_022113_mesendo	dMS	Homo sapiens	When human ES cells reached 60-70% confluency on MEFs, the cells were plated as clumps on 6-well plates coated with Matrigel (Life Technologies) in mTeSR1 basal medium (Stem Cell Technologies). We maintained the cells for three days in feeder-free culture and then induced directed differentiation towards mesendoderm (dMS), endoderm (dEN), mesoderm (dME), and ectoderm (dEC) using different media c…	genomic DNA	MNChIP-seq library construction was performed as in (Henikoff et al., PNAS 2011) with gel size selection from 140bp to 720bp as described in (Gu et al., 2010). RRBS was performed according to a previously published protocol (Smith et al., 2009) with some optimizations for small cell numbers (Gu et al., 2010).	FOXA2(Santa Cruz,sc-6554 X,C1810)
GSM1505643	GATA4 MNChIP-seq in cell type dMS Gata4_022113_mesendo	dMS	Homo sapiens	When human ES cells reached 60-70% confluency on MEFs, the cells were plated as clumps on 6-well plates coated with Matrigel (Life Technologies) in mTeSR1 basal medium (Stem Cell Technologies). We maintained the cells for three days in feeder-free culture and then induced directed differentiation towards mesendoderm (dMS), endoderm (dEN), mesoderm (dME), and ectoderm (dEC) using different media c…	genomic DNA	MNChIP-seq library construction was performed as in (Henikoff et al., PNAS 2011) with gel size selection from 140bp to 720bp as described in (Gu et al., 2010). RRBS was performed according to a previously published protocol (Smith et al., 2009) with some optimizations for small cell numbers (Gu et al., 2010).	GATA4(R&D Systems,AF2606,VAZ0312041)
GSM1505662	GATA6 MNChIP-seq in cell type dMS Gata6_111512_mesendo	dMS	Homo sapiens	When human ES cells reached 60-70% confluency on MEFs, the cells were plated as clumps on 6-well plates coated with Matrigel (Life Technologies) in mTeSR1 basal medium (Stem Cell Technologies). We maintained the cells for three days in feeder-free culture and then induced directed differentiation towards mesendoderm (dMS), endoderm (dEN), mesoderm (dME), and ectoderm (dEC) using different media c…	genomic DNA	MNChIP-seq library construction was performed as in (Henikoff et al., PNAS 2011) with gel size selection from 140bp to 720bp as described in (Gu et al., 2010). RRBS was performed according to a previously published protocol (Smith et al., 2009) with some optimizations for small cell numbers (Gu et al., 2010).	GATA6(Santa Cruz,sc-7244 X,H0911)
GSM1505673	H3K27Ac MNChIP-seq in cell type dMS H3K27ac_ab_041914_mesendo	dMS	Homo sapiens	When human ES cells reached 60-70% confluency on MEFs, the cells were plated as clumps on 6-well plates coated with Matrigel (Life Technologies) in mTeSR1 basal medium (Stem Cell Technologies). We maintained the cells for three days in feeder-free culture and then induced directed differentiation towards mesendoderm (dMS), endoderm (dEN), mesoderm (dME), and ectoderm (dEC) using different media c…	genomic DNA	MNChIP-seq library construction was performed as in (Henikoff et al., PNAS 2011) with gel size selection from 140bp to 720bp as described in (Gu et al., 2010). RRBS was performed according to a previously published protocol (Smith et al., 2009) with some optimizations for small cell numbers (Gu et al., 2010).	H3K27ac(Active Motif,39133,1613007)
GSM1505674	H3K27Ac MNChIP-seq in cell type dMS H3K27ac_am_041914_mesendo	dMS	Homo sapiens	When human ES cells reached 60-70% confluency on MEFs, the cells were plated as clumps on 6-well plates coated with Matrigel (Life Technologies) in mTeSR1 basal medium (Stem Cell Technologies). We maintained the cells for three days in feeder-free culture and then induced directed differentiation towards mesendoderm (dMS), endoderm (dEN), mesoderm (dME), and ectoderm (dEC) using different media c…	genomic DNA	MNChIP-seq library construction was performed as in (Henikoff et al., PNAS 2011) with gel size selection from 140bp to 720bp as described in (Gu et al., 2010). RRBS was performed according to a previously published protocol (Smith et al., 2009) with some optimizations for small cell numbers (Gu et al., 2010).	H3K27ac(Active Motif,39133,1613007)
GSM1505675	H3K27me3 MNChIP-seq in cell type dMS H3K27me3_041914_mesendo	dMS	Homo sapiens	When human ES cells reached 60-70% confluency on MEFs, the cells were plated as clumps on 6-well plates coated with Matrigel (Life Technologies) in mTeSR1 basal medium (Stem Cell Technologies). We maintained the cells for three days in feeder-free culture and then induced directed differentiation towards mesendoderm (dMS), endoderm (dEN), mesoderm (dME), and ectoderm (dEC) using different media c…	genomic DNA	MNChIP-seq library construction was performed as in (Henikoff et al., PNAS 2011) with gel size selection from 140bp to 720bp as described in (Gu et al., 2010). RRBS was performed according to a previously published protocol (Smith et al., 2009) with some optimizations for small cell numbers (Gu et al., 2010).	H3K27me3(Millipore,07-449,2275589)
GSM1505676	H3K4me1 MNChIP-seq in cell type dMS H3K4me1_041914_mesendo	dMS	Homo sapiens	When human ES cells reached 60-70% confluency on MEFs, the cells were plated as clumps on 6-well plates coated with Matrigel (Life Technologies) in mTeSR1 basal medium (Stem Cell Technologies). We maintained the cells for three days in feeder-free culture and then induced directed differentiation towards mesendoderm (dMS), endoderm (dEN), mesoderm (dME), and ectoderm (dEC) using different media c…	genomic DNA	MNChIP-seq library construction was performed as in (Henikoff et al., PNAS 2011) with gel size selection from 140bp to 720bp as described in (Gu et al., 2010). RRBS was performed according to a previously published protocol (Smith et al., 2009) with some optimizations for small cell numbers (Gu et al., 2010).	H3K4me1(Abcam,ab8895,GR127523-1)
GSM1505677	H3K4me3 MNChIP-seq in cell type dMS H3K4me3_041914_mesendo	dMS	Homo sapiens	When human ES cells reached 60-70% confluency on MEFs, the cells were plated as clumps on 6-well plates coated with Matrigel (Life Technologies) in mTeSR1 basal medium (Stem Cell Technologies). We maintained the cells for three days in feeder-free culture and then induced directed differentiation towards mesendoderm (dMS), endoderm (dEN), mesoderm (dME), and ectoderm (dEC) using different media c…	genomic DNA	MNChIP-seq library construction was performed as in (Henikoff et al., PNAS 2011) with gel size selection from 140bp to 720bp as described in (Gu et al., 2010). RRBS was performed according to a previously published protocol (Smith et al., 2009) with some optimizations for small cell numbers (Gu et al., 2010).	H3K4me3(Millipore,07-473,2178350)
GSM1505678	H3K9me3 MNChIP-seq in cell type dMS H3K9me3_041914_mesendo	dMS	Homo sapiens	When human ES cells reached 60-70% confluency on MEFs, the cells were plated as clumps on 6-well plates coated with Matrigel (Life Technologies) in mTeSR1 basal medium (Stem Cell Technologies). We maintained the cells for three days in feeder-free culture and then induced directed differentiation towards mesendoderm (dMS), endoderm (dEN), mesoderm (dME), and ectoderm (dEC) using different media c…	genomic DNA	MNChIP-seq library construction was performed as in (Henikoff et al., PNAS 2011) with gel size selection from 140bp to 720bp as described in (Gu et al., 2010). RRBS was performed according to a previously published protocol (Smith et al., 2009) with some optimizations for small cell numbers (Gu et al., 2010).	H3K9me3(Abcam,ab8898,GR30928-1)
GSM1505682	HNF1B MNChIP-seq in cell type dMS Hnf1b_022113_mesendo	dMS	Homo sapiens	When human ES cells reached 60-70% confluency on MEFs, the cells were plated as clumps on 6-well plates coated with Matrigel (Life Technologies) in mTeSR1 basal medium (Stem Cell Technologies). We maintained the cells for three days in feeder-free culture and then induced directed differentiation towards mesendoderm (dMS), endoderm (dEN), mesoderm (dME), and ectoderm (dEC) using different media c…	genomic DNA	MNChIP-seq library construction was performed as in (Henikoff et al., PNAS 2011) with gel size selection from 140bp to 720bp as described in (Gu et al., 2010). RRBS was performed according to a previously published protocol (Smith et al., 2009) with some optimizations for small cell numbers (Gu et al., 2010).	HNF1B(Santa Cruz,sc-22840 X,E2108)
GSM1505685	HNF4A MNChIP-seq in cell type dMS Hnf4a_022813_mesendo	dMS	Homo sapiens	When human ES cells reached 60-70% confluency on MEFs, the cells were plated as clumps on 6-well plates coated with Matrigel (Life Technologies) in mTeSR1 basal medium (Stem Cell Technologies). We maintained the cells for three days in feeder-free culture and then induced directed differentiation towards mesendoderm (dMS), endoderm (dEN), mesoderm (dME), and ectoderm (dEC) using different media c…	genomic DNA	MNChIP-seq library construction was performed as in (Henikoff et al., PNAS 2011) with gel size selection from 140bp to 720bp as described in (Gu et al., 2010). RRBS was performed according to a previously published protocol (Smith et al., 2009) with some optimizations for small cell numbers (Gu et al., 2010).	HNF4A(Santa Cruz,sc-8987 X,L1709)
GSM1505689	KLF5 MNChIP-seq in cell type dMS Klf5_022813_mesendo	dMS	Homo sapiens	When human ES cells reached 60-70% confluency on MEFs, the cells were plated as clumps on 6-well plates coated with Matrigel (Life Technologies) in mTeSR1 basal medium (Stem Cell Technologies). We maintained the cells for three days in feeder-free culture and then induced directed differentiation towards mesendoderm (dMS), endoderm (dEN), mesoderm (dME), and ectoderm (dEC) using different media c…	genomic DNA	MNChIP-seq library construction was performed as in (Henikoff et al., PNAS 2011) with gel size selection from 140bp to 720bp as described in (Gu et al., 2010). RRBS was performed according to a previously published protocol (Smith et al., 2009) with some optimizations for small cell numbers (Gu et al., 2010).	KLF5(Santa Cruz,sc-22797 X,I2804)
GSM1505692	LEF1 MNChIP-seq in cell type dMS Lef1_111512_mesendo	dMS	Homo sapiens	When human ES cells reached 60-70% confluency on MEFs, the cells were plated as clumps on 6-well plates coated with Matrigel (Life Technologies) in mTeSR1 basal medium (Stem Cell Technologies). We maintained the cells for three days in feeder-free culture and then induced directed differentiation towards mesendoderm (dMS), endoderm (dEN), mesoderm (dME), and ectoderm (dEC) using different media c…	genomic DNA	MNChIP-seq library construction was performed as in (Henikoff et al., PNAS 2011) with gel size selection from 140bp to 720bp as described in (Gu et al., 2010). RRBS was performed according to a previously published protocol (Smith et al., 2009) with some optimizations for small cell numbers (Gu et al., 2010).	LEF1(Santa Cruz,sc-8591 X,J0510)
GSM1505694	NR5A2 MNChIP-seq in cell type dMS NR5A2_111212_mesendo	dMS	Homo sapiens	When human ES cells reached 60-70% confluency on MEFs, the cells were plated as clumps on 6-well plates coated with Matrigel (Life Technologies) in mTeSR1 basal medium (Stem Cell Technologies). We maintained the cells for three days in feeder-free culture and then induced directed differentiation towards mesendoderm (dMS), endoderm (dEN), mesoderm (dME), and ectoderm (dEC) using different media c…	genomic DNA	MNChIP-seq library construction was performed as in (Henikoff et al., PNAS 2011) with gel size selection from 140bp to 720bp as described in (Gu et al., 2010). RRBS was performed according to a previously published protocol (Smith et al., 2009) with some optimizations for small cell numbers (Gu et al., 2010).	NR5A2(Abcam,ab18293,GR34910-1)
GSM1505701	NANOG MNChIP-seq in cell type dMS Nanog_111212_mesendo	dMS	Homo sapiens	When human ES cells reached 60-70% confluency on MEFs, the cells were plated as clumps on 6-well plates coated with Matrigel (Life Technologies) in mTeSR1 basal medium (Stem Cell Technologies). We maintained the cells for three days in feeder-free culture and then induced directed differentiation towards mesendoderm (dMS), endoderm (dEN), mesoderm (dME), and ectoderm (dEC) using different media c…	genomic DNA	MNChIP-seq library construction was performed as in (Henikoff et al., PNAS 2011) with gel size selection from 140bp to 720bp as described in (Gu et al., 2010). RRBS was performed according to a previously published protocol (Smith et al., 2009) with some optimizations for small cell numbers (Gu et al., 2010).	NANOG(R&D Systems,AF1997,KKJ0512051)
GSM1505706	OTX2 MNChIP-seq in cell type dMS Otx2_022113_mesendo	dMS	Homo sapiens	When human ES cells reached 60-70% confluency on MEFs, the cells were plated as clumps on 6-well plates coated with Matrigel (Life Technologies) in mTeSR1 basal medium (Stem Cell Technologies). We maintained the cells for three days in feeder-free culture and then induced directed differentiation towards mesendoderm (dMS), endoderm (dEN), mesoderm (dME), and ectoderm (dEC) using different media c…	genomic DNA	MNChIP-seq library construction was performed as in (Henikoff et al., PNAS 2011) with gel size selection from 140bp to 720bp as described in (Gu et al., 2010). RRBS was performed according to a previously published protocol (Smith et al., 2009) with some optimizations for small cell numbers (Gu et al., 2010).	OTX2(Abcam,ab21990,GR9703-1)
GSM1505719	POL2 MNChIP-seq in cell type dMS Pol2_111512_mesendo	dMS	Homo sapiens	When human ES cells reached 60-70% confluency on MEFs, the cells were plated as clumps on 6-well plates coated with Matrigel (Life Technologies) in mTeSR1 basal medium (Stem Cell Technologies). We maintained the cells for three days in feeder-free culture and then induced directed differentiation towards mesendoderm (dMS), endoderm (dEN), mesoderm (dME), and ectoderm (dEC) using different media c…	genomic DNA	MNChIP-seq library construction was performed as in (Henikoff et al., PNAS 2011) with gel size selection from 140bp to 720bp as described in (Gu et al., 2010). RRBS was performed according to a previously published protocol (Smith et al., 2009) with some optimizations for small cell numbers (Gu et al., 2010).	POL2(Covance,MMS-128P,14862302)
GSM1505726	POU5F1 MNChIP-seq in cell type dMS Pou5f1_111212_mesendo	dMS	Homo sapiens	When human ES cells reached 60-70% confluency on MEFs, the cells were plated as clumps on 6-well plates coated with Matrigel (Life Technologies) in mTeSR1 basal medium (Stem Cell Technologies). We maintained the cells for three days in feeder-free culture and then induced directed differentiation towards mesendoderm (dMS), endoderm (dEN), mesoderm (dME), and ectoderm (dEC) using different media c…	genomic DNA	MNChIP-seq library construction was performed as in (Henikoff et al., PNAS 2011) with gel size selection from 140bp to 720bp as described in (Gu et al., 2010). RRBS was performed according to a previously published protocol (Smith et al., 2009) with some optimizations for small cell numbers (Gu et al., 2010).	POU5F1(Abcam,ab19857,GR21088-1)
GSM1505733	SALL4 MNChIP-seq in cell type dMS Sall4_111512_mesendo	dMS	Homo sapiens	When human ES cells reached 60-70% confluency on MEFs, the cells were plated as clumps on 6-well plates coated with Matrigel (Life Technologies) in mTeSR1 basal medium (Stem Cell Technologies). We maintained the cells for three days in feeder-free culture and then induced directed differentiation towards mesendoderm (dMS), endoderm (dEN), mesoderm (dME), and ectoderm (dEC) using different media c…	genomic DNA	MNChIP-seq library construction was performed as in (Henikoff et al., PNAS 2011) with gel size selection from 140bp to 720bp as described in (Gu et al., 2010). RRBS was performed according to a previously published protocol (Smith et al., 2009) with some optimizations for small cell numbers (Gu et al., 2010).	SALL4(Santa Cruz,sc-101147,G1811)
GSM1505746	SMAD1 MNChIP-seq in cell type dMS Smad1_111512_mesendo	dMS	Homo sapiens	When human ES cells reached 60-70% confluency on MEFs, the cells were plated as clumps on 6-well plates coated with Matrigel (Life Technologies) in mTeSR1 basal medium (Stem Cell Technologies). We maintained the cells for three days in feeder-free culture and then induced directed differentiation towards mesendoderm (dMS), endoderm (dEN), mesoderm (dME), and ectoderm (dEC) using different media c…	genomic DNA	MNChIP-seq library construction was performed as in (Henikoff et al., PNAS 2011) with gel size selection from 140bp to 720bp as described in (Gu et al., 2010). RRBS was performed according to a previously published protocol (Smith et al., 2009) with some optimizations for small cell numbers (Gu et al., 2010).	SMAD1(Cell Signaling,9743BF,3)
GSM1505750	SMAD23 MNChIP-seq in cell type dMS Smad23_022813_mesendo	dMS	Homo sapiens	When human ES cells reached 60-70% confluency on MEFs, the cells were plated as clumps on 6-well plates coated with Matrigel (Life Technologies) in mTeSR1 basal medium (Stem Cell Technologies). We maintained the cells for three days in feeder-free culture and then induced directed differentiation towards mesendoderm (dMS), endoderm (dEN), mesoderm (dME), and ectoderm (dEC) using different media c…	genomic DNA	MNChIP-seq library construction was performed as in (Henikoff et al., PNAS 2011) with gel size selection from 140bp to 720bp as described in (Gu et al., 2010). RRBS was performed according to a previously published protocol (Smith et al., 2009) with some optimizations for small cell numbers (Gu et al., 2010).	SMAD23(Cell Signaling,8685P,1)
GSM1505753	SMAD4 MNChIP-seq in cell type dMS Smad4_022113_mesendo	dMS	Homo sapiens	When human ES cells reached 60-70% confluency on MEFs, the cells were plated as clumps on 6-well plates coated with Matrigel (Life Technologies) in mTeSR1 basal medium (Stem Cell Technologies). We maintained the cells for three days in feeder-free culture and then induced directed differentiation towards mesendoderm (dMS), endoderm (dEN), mesoderm (dME), and ectoderm (dEC) using different media c…	genomic DNA	MNChIP-seq library construction was performed as in (Henikoff et al., PNAS 2011) with gel size selection from 140bp to 720bp as described in (Gu et al., 2010). RRBS was performed according to a previously published protocol (Smith et al., 2009) with some optimizations for small cell numbers (Gu et al., 2010).	SMAD4(Cell Signaling,9515BF,3)
GSM1505761	SOX17 MNChIP-seq in cell type dMS Sox17_022113_mesendo	dMS	Homo sapiens	When human ES cells reached 60-70% confluency on MEFs, the cells were plated as clumps on 6-well plates coated with Matrigel (Life Technologies) in mTeSR1 basal medium (Stem Cell Technologies). We maintained the cells for three days in feeder-free culture and then induced directed differentiation towards mesendoderm (dMS), endoderm (dEN), mesoderm (dME), and ectoderm (dEC) using different media c…	genomic DNA	MNChIP-seq library construction was performed as in (Henikoff et al., PNAS 2011) with gel size selection from 140bp to 720bp as described in (Gu et al., 2010). RRBS was performed according to a previously published protocol (Smith et al., 2009) with some optimizations for small cell numbers (Gu et al., 2010).	SOX17(R&D Systems,AF1924,KGA0208101)
GSM1505767	SOX2 MNChIP-seq in cell type dMS Sox2_111212_mesendo	dMS	Homo sapiens	When human ES cells reached 60-70% confluency on MEFs, the cells were plated as clumps on 6-well plates coated with Matrigel (Life Technologies) in mTeSR1 basal medium (Stem Cell Technologies). We maintained the cells for three days in feeder-free culture and then induced directed differentiation towards mesendoderm (dMS), endoderm (dEN), mesoderm (dME), and ectoderm (dEC) using different media c…	genomic DNA	MNChIP-seq library construction was performed as in (Henikoff et al., PNAS 2011) with gel size selection from 140bp to 720bp as described in (Gu et al., 2010). RRBS was performed according to a previously published protocol (Smith et al., 2009) with some optimizations for small cell numbers (Gu et al., 2010).	SOX2(Santa Cruz,sc-17320 X,L3011)
GSM1505776	SRF MNChIP-seq in cell type dMS Srf_111212_mesendo	dMS	Homo sapiens	When human ES cells reached 60-70% confluency on MEFs, the cells were plated as clumps on 6-well plates coated with Matrigel (Life Technologies) in mTeSR1 basal medium (Stem Cell Technologies). We maintained the cells for three days in feeder-free culture and then induced directed differentiation towards mesendoderm (dMS), endoderm (dEN), mesoderm (dME), and ectoderm (dEC) using different media c…	genomic DNA	MNChIP-seq library construction was performed as in (Henikoff et al., PNAS 2011) with gel size selection from 140bp to 720bp as described in (Gu et al., 2010). RRBS was performed according to a previously published protocol (Smith et al., 2009) with some optimizations for small cell numbers (Gu et al., 2010).	SRF(Santa Cruz,sc-335 X,H0511)
GSM1505783	T MNChIP-seq in cell type dMS T_022813_mesendo	dMS	Homo sapiens	When human ES cells reached 60-70% confluency on MEFs, the cells were plated as clumps on 6-well plates coated with Matrigel (Life Technologies) in mTeSR1 basal medium (Stem Cell Technologies). We maintained the cells for three days in feeder-free culture and then induced directed differentiation towards mesendoderm (dMS), endoderm (dEN), mesoderm (dME), and ectoderm (dEC) using different media c…	genomic DNA	MNChIP-seq library construction was performed as in (Henikoff et al., PNAS 2011) with gel size selection from 140bp to 720bp as described in (Gu et al., 2010). RRBS was performed according to a previously published protocol (Smith et al., 2009) with some optimizations for small cell numbers (Gu et al., 2010).	T(R&D Systems,AF2085,KQP0212061)
GSM1505784	T MNChIP-seq in cell type dMS T_111212_mesendo	dMS	Homo sapiens	When human ES cells reached 60-70% confluency on MEFs, the cells were plated as clumps on 6-well plates coated with Matrigel (Life Technologies) in mTeSR1 basal medium (Stem Cell Technologies). We maintained the cells for three days in feeder-free culture and then induced directed differentiation towards mesendoderm (dMS), endoderm (dEN), mesoderm (dME), and ectoderm (dEC) using different media c…	genomic DNA	MNChIP-seq library construction was performed as in (Henikoff et al., PNAS 2011) with gel size selection from 140bp to 720bp as described in (Gu et al., 2010). RRBS was performed according to a previously published protocol (Smith et al., 2009) with some optimizations for small cell numbers (Gu et al., 2010).	T(R&D Systems,AF2085,KQP0212061)
GSM1505788	TCF4 MNChIP-seq in cell type dMS Tcf4_022113_mesendo	dMS	Homo sapiens	When human ES cells reached 60-70% confluency on MEFs, the cells were plated as clumps on 6-well plates coated with Matrigel (Life Technologies) in mTeSR1 basal medium (Stem Cell Technologies). We maintained the cells for three days in feeder-free culture and then induced directed differentiation towards mesendoderm (dMS), endoderm (dEN), mesoderm (dME), and ectoderm (dEC) using different media c…	genomic DNA	MNChIP-seq library construction was performed as in (Henikoff et al., PNAS 2011) with gel size selection from 140bp to 720bp as described in (Gu et al., 2010). RRBS was performed according to a previously published protocol (Smith et al., 2009) with some optimizations for small cell numbers (Gu et al., 2010).	TCF4(Cell Signaling,2569BF,3)
GSM1505795	THAP11 MNChIP-seq in cell type dMS Thap11_071013_mesendo	dMS	Homo sapiens	When human ES cells reached 60-70% confluency on MEFs, the cells were plated as clumps on 6-well plates coated with Matrigel (Life Technologies) in mTeSR1 basal medium (Stem Cell Technologies). We maintained the cells for three days in feeder-free culture and then induced directed differentiation towards mesendoderm (dMS), endoderm (dEN), mesoderm (dME), and ectoderm (dEC) using different media c…	genomic DNA	MNChIP-seq library construction was performed as in (Henikoff et al., PNAS 2011) with gel size selection from 140bp to 720bp as described in (Gu et al., 2010). RRBS was performed according to a previously published protocol (Smith et al., 2009) with some optimizations for small cell numbers (Gu et al., 2010).	THAP11(Abcam,ab113210,GR94662-2)
GSM1505800	TRIM28 MNChIP-seq in cell type dMS Trim28_071013_mesendo	dMS	Homo sapiens	When human ES cells reached 60-70% confluency on MEFs, the cells were plated as clumps on 6-well plates coated with Matrigel (Life Technologies) in mTeSR1 basal medium (Stem Cell Technologies). We maintained the cells for three days in feeder-free culture and then induced directed differentiation towards mesendoderm (dMS), endoderm (dEN), mesoderm (dME), and ectoderm (dEC) using different media c…	genomic DNA	MNChIP-seq library construction was performed as in (Henikoff et al., PNAS 2011) with gel size selection from 140bp to 720bp as described in (Gu et al., 2010). RRBS was performed according to a previously published protocol (Smith et al., 2009) with some optimizations for small cell numbers (Gu et al., 2010).	TRIM28(Abcam,ab10483,GR17300-10)
GSM1505810	CMYC MNChIP-seq in cell type dMS cMyc_111512_mesendo	dMS	Homo sapiens	When human ES cells reached 60-70% confluency on MEFs, the cells were plated as clumps on 6-well plates coated with Matrigel (Life Technologies) in mTeSR1 basal medium (Stem Cell Technologies). We maintained the cells for three days in feeder-free culture and then induced directed differentiation towards mesendoderm (dMS), endoderm (dEN), mesoderm (dME), and ectoderm (dEC) using different media c…	genomic DNA	MNChIP-seq library construction was performed as in (Henikoff et al., PNAS 2011) with gel size selection from 140bp to 720bp as described in (Gu et al., 2010). RRBS was performed according to a previously published protocol (Smith et al., 2009) with some optimizations for small cell numbers (Gu et al., 2010).	CMYC(Santa Cruz,sc-764x,A2111)
GSM1505814	HAND1 MNChIP-seq in cell type dMS eHand_071013_mesendo	dMS	Homo sapiens	When human ES cells reached 60-70% confluency on MEFs, the cells were plated as clumps on 6-well plates coated with Matrigel (Life Technologies) in mTeSR1 basal medium (Stem Cell Technologies). We maintained the cells for three days in feeder-free culture and then induced directed differentiation towards mesendoderm (dMS), endoderm (dEN), mesoderm (dME), and ectoderm (dEC) using different media c…	genomic DNA	MNChIP-seq library construction was performed as in (Henikoff et al., PNAS 2011) with gel size selection from 140bp to 720bp as described in (Gu et al., 2010). RRBS was performed according to a previously published protocol (Smith et al., 2009) with some optimizations for small cell numbers (Gu et al., 2010).	HAND1(Santa Cruz,sc-22817 X,F2304)
GSM1505617	PRDM1 MNChIP-seq in cell type HUES64 Blimp1_070213_h64	HUES64	Homo sapiens	When human ES cells reached 60-70% confluency on MEFs, the cells were plated as clumps on 6-well plates coated with Matrigel (Life Technologies) in mTeSR1 basal medium (Stem Cell Technologies). We maintained the cells for three days in feeder-free culture and then induced directed differentiation towards mesendoderm (dMS), endoderm (dEN), mesoderm (dME), and ectoderm (dEC) using different media c…	genomic DNA	MNChIP-seq library construction was performed as in (Henikoff et al., PNAS 2011) with gel size selection from 140bp to 720bp as described in (Gu et al., 2010). RRBS was performed according to a previously published protocol (Smith et al., 2009) with some optimizations for small cell numbers (Gu et al., 2010).	PRDM1(Cell Signaling,9115BF,5)
GSM1505620	CTCF MNChIP-seq in cell type HUES64 Ctcf_052212_h64	HUES64	Homo sapiens	When human ES cells reached 60-70% confluency on MEFs, the cells were plated as clumps on 6-well plates coated with Matrigel (Life Technologies) in mTeSR1 basal medium (Stem Cell Technologies). We maintained the cells for three days in feeder-free culture and then induced directed differentiation towards mesendoderm (dMS), endoderm (dEN), mesoderm (dME), and ectoderm (dEC) using different media c…	genomic DNA	MNChIP-seq library construction was performed as in (Henikoff et al., PNAS 2011) with gel size selection from 140bp to 720bp as described in (Gu et al., 2010). RRBS was performed according to a previously published protocol (Smith et al., 2009) with some optimizations for small cell numbers (Gu et al., 2010).	CTCF(Millipore,07-729,DAM1472197)
GSM1505621	CTCF MNChIP-seq in cell type HUES64 Ctcf_110512_h64	HUES64	Homo sapiens	When human ES cells reached 60-70% confluency on MEFs, the cells were plated as clumps on 6-well plates coated with Matrigel (Life Technologies) in mTeSR1 basal medium (Stem Cell Technologies). We maintained the cells for three days in feeder-free culture and then induced directed differentiation towards mesendoderm (dMS), endoderm (dEN), mesoderm (dME), and ectoderm (dEC) using different media c…	genomic DNA	MNChIP-seq library construction was performed as in (Henikoff et al., PNAS 2011) with gel size selection from 140bp to 720bp as described in (Gu et al., 2010). RRBS was performed according to a previously published protocol (Smith et al., 2009) with some optimizations for small cell numbers (Gu et al., 2010).	CTCF(Millipore,07-729,DAM1472197)
GSM1505622	CTCF MNChIP-seq in cell type HUES64 Ctcf_110812_h64	HUES64	Homo sapiens	When human ES cells reached 60-70% confluency on MEFs, the cells were plated as clumps on 6-well plates coated with Matrigel (Life Technologies) in mTeSR1 basal medium (Stem Cell Technologies). We maintained the cells for three days in feeder-free culture and then induced directed differentiation towards mesendoderm (dMS), endoderm (dEN), mesoderm (dME), and ectoderm (dEC) using different media c…	genomic DNA	MNChIP-seq library construction was performed as in (Henikoff et al., PNAS 2011) with gel size selection from 140bp to 720bp as described in (Gu et al., 2010). RRBS was performed according to a previously published protocol (Smith et al., 2009) with some optimizations for small cell numbers (Gu et al., 2010).	CTCF(Millipore,07-729,DAM1472197)
GSM1505627	EOMES MNChIP-seq in cell type HUES64 Eomes_021113_h64	HUES64	Homo sapiens	When human ES cells reached 60-70% confluency on MEFs, the cells were plated as clumps on 6-well plates coated with Matrigel (Life Technologies) in mTeSR1 basal medium (Stem Cell Technologies). We maintained the cells for three days in feeder-free culture and then induced directed differentiation towards mesendoderm (dMS), endoderm (dEN), mesoderm (dME), and ectoderm (dEC) using different media c…	genomic DNA	MNChIP-seq library construction was performed as in (Henikoff et al., PNAS 2011) with gel size selection from 140bp to 720bp as described in (Gu et al., 2010). RRBS was performed according to a previously published protocol (Smith et al., 2009) with some optimizations for small cell numbers (Gu et al., 2010).	EOMES(Abcam,ab23345,GR50189-1)
GSM1505633	FOXA1 MNChIP-seq in cell type HUES64 FoxA1_021113_h64	HUES64	Homo sapiens	When human ES cells reached 60-70% confluency on MEFs, the cells were plated as clumps on 6-well plates coated with Matrigel (Life Technologies) in mTeSR1 basal medium (Stem Cell Technologies). We maintained the cells for three days in feeder-free culture and then induced directed differentiation towards mesendoderm (dMS), endoderm (dEN), mesoderm (dME), and ectoderm (dEC) using different media c…	genomic DNA	MNChIP-seq library construction was performed as in (Henikoff et al., PNAS 2011) with gel size selection from 140bp to 720bp as described in (Gu et al., 2010). RRBS was performed according to a previously published protocol (Smith et al., 2009) with some optimizations for small cell numbers (Gu et al., 2010).	FOXA1(Santa Cruz,sc-101058,H1111)
GSM1505640	FOXA2 MNChIP-seq in cell type HUES64 FoxA2_070213_h64	HUES64	Homo sapiens	When human ES cells reached 60-70% confluency on MEFs, the cells were plated as clumps on 6-well plates coated with Matrigel (Life Technologies) in mTeSR1 basal medium (Stem Cell Technologies). We maintained the cells for three days in feeder-free culture and then induced directed differentiation towards mesendoderm (dMS), endoderm (dEN), mesoderm (dME), and ectoderm (dEC) using different media c…	genomic DNA	MNChIP-seq library construction was performed as in (Henikoff et al., PNAS 2011) with gel size selection from 140bp to 720bp as described in (Gu et al., 2010). RRBS was performed according to a previously published protocol (Smith et al., 2009) with some optimizations for small cell numbers (Gu et al., 2010).	FOXA2(Santa Cruz,sc-6554 X,C1810)
GSM1505642	GATA4 MNChIP-seq in cell type HUES64 Gata4_021113_h64	HUES64	Homo sapiens	When human ES cells reached 60-70% confluency on MEFs, the cells were plated as clumps on 6-well plates coated with Matrigel (Life Technologies) in mTeSR1 basal medium (Stem Cell Technologies). We maintained the cells for three days in feeder-free culture and then induced directed differentiation towards mesendoderm (dMS), endoderm (dEN), mesoderm (dME), and ectoderm (dEC) using different media c…	genomic DNA	MNChIP-seq library construction was performed as in (Henikoff et al., PNAS 2011) with gel size selection from 140bp to 720bp as described in (Gu et al., 2010). RRBS was performed according to a previously published protocol (Smith et al., 2009) with some optimizations for small cell numbers (Gu et al., 2010).	GATA4(R&D Systems,AF2606,VAZ0312041)
GSM1505659	GATA6 MNChIP-seq in cell type HUES64 Gata6_062613_h64	HUES64	Homo sapiens	When human ES cells reached 60-70% confluency on MEFs, the cells were plated as clumps on 6-well plates coated with Matrigel (Life Technologies) in mTeSR1 basal medium (Stem Cell Technologies). We maintained the cells for three days in feeder-free culture and then induced directed differentiation towards mesendoderm (dMS), endoderm (dEN), mesoderm (dME), and ectoderm (dEC) using different media c…	genomic DNA	MNChIP-seq library construction was performed as in (Henikoff et al., PNAS 2011) with gel size selection from 140bp to 720bp as described in (Gu et al., 2010). RRBS was performed according to a previously published protocol (Smith et al., 2009) with some optimizations for small cell numbers (Gu et al., 2010).	GATA6(Santa Cruz,sc-7244 X,H0911)
GSM1505681	HNF1B MNChIP-seq in cell type HUES64 Hnf1b_021113_h64	HUES64	Homo sapiens	When human ES cells reached 60-70% confluency on MEFs, the cells were plated as clumps on 6-well plates coated with Matrigel (Life Technologies) in mTeSR1 basal medium (Stem Cell Technologies). We maintained the cells for three days in feeder-free culture and then induced directed differentiation towards mesendoderm (dMS), endoderm (dEN), mesoderm (dME), and ectoderm (dEC) using different media c…	genomic DNA	MNChIP-seq library construction was performed as in (Henikoff et al., PNAS 2011) with gel size selection from 140bp to 720bp as described in (Gu et al., 2010). RRBS was performed according to a previously published protocol (Smith et al., 2009) with some optimizations for small cell numbers (Gu et al., 2010).	HNF1B(Santa Cruz,sc-22840 X,E2108)
GSM1505687	HNF4A MNChIP-seq in cell type HUES64 Hnf4a_070213_h64	HUES64	Homo sapiens	When human ES cells reached 60-70% confluency on MEFs, the cells were plated as clumps on 6-well plates coated with Matrigel (Life Technologies) in mTeSR1 basal medium (Stem Cell Technologies). We maintained the cells for three days in feeder-free culture and then induced directed differentiation towards mesendoderm (dMS), endoderm (dEN), mesoderm (dME), and ectoderm (dEC) using different media c…	genomic DNA	MNChIP-seq library construction was performed as in (Henikoff et al., PNAS 2011) with gel size selection from 140bp to 720bp as described in (Gu et al., 2010). RRBS was performed according to a previously published protocol (Smith et al., 2009) with some optimizations for small cell numbers (Gu et al., 2010).	HNF4A(Santa Cruz,sc-8987 X,L1709)
GSM1505690	KLF5 MNChIP-seq in cell type HUES64 Klf5_062613_h64	HUES64	Homo sapiens	When human ES cells reached 60-70% confluency on MEFs, the cells were plated as clumps on 6-well plates coated with Matrigel (Life Technologies) in mTeSR1 basal medium (Stem Cell Technologies). We maintained the cells for three days in feeder-free culture and then induced directed differentiation towards mesendoderm (dMS), endoderm (dEN), mesoderm (dME), and ectoderm (dEC) using different media c…	genomic DNA	MNChIP-seq library construction was performed as in (Henikoff et al., PNAS 2011) with gel size selection from 140bp to 720bp as described in (Gu et al., 2010). RRBS was performed according to a previously published protocol (Smith et al., 2009) with some optimizations for small cell numbers (Gu et al., 2010).	KLF5(Santa Cruz,sc-22797 X,I2804)
GSM1505693	NR5A2 MNChIP-seq in cell type HUES64 NR5A2_021113_h64	HUES64	Homo sapiens	When human ES cells reached 60-70% confluency on MEFs, the cells were plated as clumps on 6-well plates coated with Matrigel (Life Technologies) in mTeSR1 basal medium (Stem Cell Technologies). We maintained the cells for three days in feeder-free culture and then induced directed differentiation towards mesendoderm (dMS), endoderm (dEN), mesoderm (dME), and ectoderm (dEC) using different media c…	genomic DNA	MNChIP-seq library construction was performed as in (Henikoff et al., PNAS 2011) with gel size selection from 140bp to 720bp as described in (Gu et al., 2010). RRBS was performed according to a previously published protocol (Smith et al., 2009) with some optimizations for small cell numbers (Gu et al., 2010).	NR5A2(Abcam,ab18293,GR34910-1)
GSM1505695	NANOG MNChIP-seq in cell type HUES64 Nanog_010212_h64	HUES64	Homo sapiens	When human ES cells reached 60-70% confluency on MEFs, the cells were plated as clumps on 6-well plates coated with Matrigel (Life Technologies) in mTeSR1 basal medium (Stem Cell Technologies). We maintained the cells for three days in feeder-free culture and then induced directed differentiation towards mesendoderm (dMS), endoderm (dEN), mesoderm (dME), and ectoderm (dEC) using different media c…	genomic DNA	MNChIP-seq library construction was performed as in (Henikoff et al., PNAS 2011) with gel size selection from 140bp to 720bp as described in (Gu et al., 2010). RRBS was performed according to a previously published protocol (Smith et al., 2009) with some optimizations for small cell numbers (Gu et al., 2010).	NANOG(R&D Systems,AF1997,KKJ0512051)
GSM1505698	NANOG MNChIP-seq in cell type HUES64 Nanog_110112_h64	HUES64	Homo sapiens	When human ES cells reached 60-70% confluency on MEFs, the cells were plated as clumps on 6-well plates coated with Matrigel (Life Technologies) in mTeSR1 basal medium (Stem Cell Technologies). We maintained the cells for three days in feeder-free culture and then induced directed differentiation towards mesendoderm (dMS), endoderm (dEN), mesoderm (dME), and ectoderm (dEC) using different media c…	genomic DNA	MNChIP-seq library construction was performed as in (Henikoff et al., PNAS 2011) with gel size selection from 140bp to 720bp as described in (Gu et al., 2010). RRBS was performed according to a previously published protocol (Smith et al., 2009) with some optimizations for small cell numbers (Gu et al., 2010).	NANOG(R&D Systems,AF1997,KKJ0512051)
GSM1505699	NANOG MNChIP-seq in cell type HUES64 Nanog_110512_h64	HUES64	Homo sapiens	When human ES cells reached 60-70% confluency on MEFs, the cells were plated as clumps on 6-well plates coated with Matrigel (Life Technologies) in mTeSR1 basal medium (Stem Cell Technologies). We maintained the cells for three days in feeder-free culture and then induced directed differentiation towards mesendoderm (dMS), endoderm (dEN), mesoderm (dME), and ectoderm (dEC) using different media c…	genomic DNA	MNChIP-seq library construction was performed as in (Henikoff et al., PNAS 2011) with gel size selection from 140bp to 720bp as described in (Gu et al., 2010). RRBS was performed according to a previously published protocol (Smith et al., 2009) with some optimizations for small cell numbers (Gu et al., 2010).	NANOG(R&D Systems,AF1997,KKJ0512051)
GSM1505700	NANOG MNChIP-seq in cell type HUES64 Nanog_110812_h64	HUES64	Homo sapiens	When human ES cells reached 60-70% confluency on MEFs, the cells were plated as clumps on 6-well plates coated with Matrigel (Life Technologies) in mTeSR1 basal medium (Stem Cell Technologies). We maintained the cells for three days in feeder-free culture and then induced directed differentiation towards mesendoderm (dMS), endoderm (dEN), mesoderm (dME), and ectoderm (dEC) using different media c…	genomic DNA	MNChIP-seq library construction was performed as in (Henikoff et al., PNAS 2011) with gel size selection from 140bp to 720bp as described in (Gu et al., 2010). RRBS was performed according to a previously published protocol (Smith et al., 2009) with some optimizations for small cell numbers (Gu et al., 2010).	NANOG(R&D Systems,AF1997,KKJ0512051)
GSM1505704	OTX2 MNChIP-seq in cell type HUES64 Otx2_020912_h64	HUES64	Homo sapiens	When human ES cells reached 60-70% confluency on MEFs, the cells were plated as clumps on 6-well plates coated with Matrigel (Life Technologies) in mTeSR1 basal medium (Stem Cell Technologies). We maintained the cells for three days in feeder-free culture and then induced directed differentiation towards mesendoderm (dMS), endoderm (dEN), mesoderm (dME), and ectoderm (dEC) using different media c…	genomic DNA	MNChIP-seq library construction was performed as in (Henikoff et al., PNAS 2011) with gel size selection from 140bp to 720bp as described in (Gu et al., 2010). RRBS was performed according to a previously published protocol (Smith et al., 2009) with some optimizations for small cell numbers (Gu et al., 2010).	OTX2(Abcam,ab21990,GR9703-1)
GSM1505709	OTX2 MNChIP-seq in cell type HUES64 Otx2_050114_h64	HUES64	Homo sapiens	When human ES cells reached 60-70% confluency on MEFs, the cells were plated as clumps on 6-well plates coated with Matrigel (Life Technologies) in mTeSR1 basal medium (Stem Cell Technologies). We maintained the cells for three days in feeder-free culture and then induced directed differentiation towards mesendoderm (dMS), endoderm (dEN), mesoderm (dME), and ectoderm (dEC) using different media c…	genomic DNA	MNChIP-seq library construction was performed as in (Henikoff et al., PNAS 2011) with gel size selection from 140bp to 720bp as described in (Gu et al., 2010). RRBS was performed according to a previously published protocol (Smith et al., 2009) with some optimizations for small cell numbers (Gu et al., 2010).	OTX2(Abcam,ab21990,GR9703-1)
GSM1505711	OTX2 MNChIP-seq in cell type HUES64 Otx2_110512_h64	HUES64	Homo sapiens	When human ES cells reached 60-70% confluency on MEFs, the cells were plated as clumps on 6-well plates coated with Matrigel (Life Technologies) in mTeSR1 basal medium (Stem Cell Technologies). We maintained the cells for three days in feeder-free culture and then induced directed differentiation towards mesendoderm (dMS), endoderm (dEN), mesoderm (dME), and ectoderm (dEC) using different media c…	genomic DNA	MNChIP-seq library construction was performed as in (Henikoff et al., PNAS 2011) with gel size selection from 140bp to 720bp as described in (Gu et al., 2010). RRBS was performed according to a previously published protocol (Smith et al., 2009) with some optimizations for small cell numbers (Gu et al., 2010).	OTX2(Abcam,ab21990,GR9703-1)
GSM1505712	OTX2 MNChIP-seq in cell type HUES64 Otx2_110812_h64	HUES64	Homo sapiens	When human ES cells reached 60-70% confluency on MEFs, the cells were plated as clumps on 6-well plates coated with Matrigel (Life Technologies) in mTeSR1 basal medium (Stem Cell Technologies). We maintained the cells for three days in feeder-free culture and then induced directed differentiation towards mesendoderm (dMS), endoderm (dEN), mesoderm (dME), and ectoderm (dEC) using different media c…	genomic DNA	MNChIP-seq library construction was performed as in (Henikoff et al., PNAS 2011) with gel size selection from 140bp to 720bp as described in (Gu et al., 2010). RRBS was performed according to a previously published protocol (Smith et al., 2009) with some optimizations for small cell numbers (Gu et al., 2010).	OTX2(Abcam,ab21990,GR9703-1)
GSM1505716	POL2 MNChIP-seq in cell type HUES64 Pol2_110512_h64	HUES64	Homo sapiens	When human ES cells reached 60-70% confluency on MEFs, the cells were plated as clumps on 6-well plates coated with Matrigel (Life Technologies) in mTeSR1 basal medium (Stem Cell Technologies). We maintained the cells for three days in feeder-free culture and then induced directed differentiation towards mesendoderm (dMS), endoderm (dEN), mesoderm (dME), and ectoderm (dEC) using different media c…	genomic DNA	MNChIP-seq library construction was performed as in (Henikoff et al., PNAS 2011) with gel size selection from 140bp to 720bp as described in (Gu et al., 2010). RRBS was performed according to a previously published protocol (Smith et al., 2009) with some optimizations for small cell numbers (Gu et al., 2010).	POL2(Covance,MMS-128P,14862302)
GSM1505717	POL2 MNChIP-seq in cell type HUES64 Pol2_110812_h64	HUES64	Homo sapiens	When human ES cells reached 60-70% confluency on MEFs, the cells were plated as clumps on 6-well plates coated with Matrigel (Life Technologies) in mTeSR1 basal medium (Stem Cell Technologies). We maintained the cells for three days in feeder-free culture and then induced directed differentiation towards mesendoderm (dMS), endoderm (dEN), mesoderm (dME), and ectoderm (dEC) using different media c…	genomic DNA	MNChIP-seq library construction was performed as in (Henikoff et al., PNAS 2011) with gel size selection from 140bp to 720bp as described in (Gu et al., 2010). RRBS was performed according to a previously published protocol (Smith et al., 2009) with some optimizations for small cell numbers (Gu et al., 2010).	POL2(Covance,MMS-128P,14862302)
GSM1505724	POU5F1 MNChIP-seq in cell type HUES64 Pou5f1_110512_h64	HUES64	Homo sapiens	When human ES cells reached 60-70% confluency on MEFs, the cells were plated as clumps on 6-well plates coated with Matrigel (Life Technologies) in mTeSR1 basal medium (Stem Cell Technologies). We maintained the cells for three days in feeder-free culture and then induced directed differentiation towards mesendoderm (dMS), endoderm (dEN), mesoderm (dME), and ectoderm (dEC) using different media c…	genomic DNA	MNChIP-seq library construction was performed as in (Henikoff et al., PNAS 2011) with gel size selection from 140bp to 720bp as described in (Gu et al., 2010). RRBS was performed according to a previously published protocol (Smith et al., 2009) with some optimizations for small cell numbers (Gu et al., 2010).	POU5F1(Abcam,ab19857,GR21088-1)
GSM1505725	POU5F1 MNChIP-seq in cell type HUES64 Pou5f1_110812_h64	HUES64	Homo sapiens	When human ES cells reached 60-70% confluency on MEFs, the cells were plated as clumps on 6-well plates coated with Matrigel (Life Technologies) in mTeSR1 basal medium (Stem Cell Technologies). We maintained the cells for three days in feeder-free culture and then induced directed differentiation towards mesendoderm (dMS), endoderm (dEN), mesoderm (dME), and ectoderm (dEC) using different media c…	genomic DNA	MNChIP-seq library construction was performed as in (Henikoff et al., PNAS 2011) with gel size selection from 140bp to 720bp as described in (Gu et al., 2010). RRBS was performed according to a previously published protocol (Smith et al., 2009) with some optimizations for small cell numbers (Gu et al., 2010).	POU5F1(Abcam,ab19857,GR21088-1)
GSM1505728	POU5F1 MNChIP-seq in cell type HUES64 Pou5f1_122811_h64	HUES64	Homo sapiens	When human ES cells reached 60-70% confluency on MEFs, the cells were plated as clumps on 6-well plates coated with Matrigel (Life Technologies) in mTeSR1 basal medium (Stem Cell Technologies). We maintained the cells for three days in feeder-free culture and then induced directed differentiation towards mesendoderm (dMS), endoderm (dEN), mesoderm (dME), and ectoderm (dEC) using different media c…	genomic DNA	MNChIP-seq library construction was performed as in (Henikoff et al., PNAS 2011) with gel size selection from 140bp to 720bp as described in (Gu et al., 2010). RRBS was performed according to a previously published protocol (Smith et al., 2009) with some optimizations for small cell numbers (Gu et al., 2010).	POU5F1(Abcam,ab19857,GR21088-1)
GSM1505731	REX1 MNChIP-seq in cell type HUES64 Rex1_110812_h64	HUES64	Homo sapiens	When human ES cells reached 60-70% confluency on MEFs, the cells were plated as clumps on 6-well plates coated with Matrigel (Life Technologies) in mTeSR1 basal medium (Stem Cell Technologies). We maintained the cells for three days in feeder-free culture and then induced directed differentiation towards mesendoderm (dMS), endoderm (dEN), mesoderm (dME), and ectoderm (dEC) using different media c…	genomic DNA	MNChIP-seq library construction was performed as in (Henikoff et al., PNAS 2011) with gel size selection from 140bp to 720bp as described in (Gu et al., 2010). RRBS was performed according to a previously published protocol (Smith et al., 2009) with some optimizations for small cell numbers (Gu et al., 2010).	REX1(Abcam,ab28141,GR43152-1)
GSM1505732	SALL4 MNChIP-seq in cell type HUES64 Sall4_010212_h64	HUES64	Homo sapiens	When human ES cells reached 60-70% confluency on MEFs, the cells were plated as clumps on 6-well plates coated with Matrigel (Life Technologies) in mTeSR1 basal medium (Stem Cell Technologies). We maintained the cells for three days in feeder-free culture and then induced directed differentiation towards mesendoderm (dMS), endoderm (dEN), mesoderm (dME), and ectoderm (dEC) using different media c…	genomic DNA	MNChIP-seq library construction was performed as in (Henikoff et al., PNAS 2011) with gel size selection from 140bp to 720bp as described in (Gu et al., 2010). RRBS was performed according to a previously published protocol (Smith et al., 2009) with some optimizations for small cell numbers (Gu et al., 2010).	SALL4(Santa Cruz,sc-101147,G1811)
GSM1505745	SMAD1 MNChIP-seq in cell type HUES64 Smad1_110812_h64	HUES64	Homo sapiens	When human ES cells reached 60-70% confluency on MEFs, the cells were plated as clumps on 6-well plates coated with Matrigel (Life Technologies) in mTeSR1 basal medium (Stem Cell Technologies). We maintained the cells for three days in feeder-free culture and then induced directed differentiation towards mesendoderm (dMS), endoderm (dEN), mesoderm (dME), and ectoderm (dEC) using different media c…	genomic DNA	MNChIP-seq library construction was performed as in (Henikoff et al., PNAS 2011) with gel size selection from 140bp to 720bp as described in (Gu et al., 2010). RRBS was performed according to a previously published protocol (Smith et al., 2009) with some optimizations for small cell numbers (Gu et al., 2010).	SMAD1(Cell Signaling,9743BF,3)
GSM1505747	SMAD23 MNChIP-seq in cell type HUES64 Smad23_021113_h64	HUES64	Homo sapiens	When human ES cells reached 60-70% confluency on MEFs, the cells were plated as clumps on 6-well plates coated with Matrigel (Life Technologies) in mTeSR1 basal medium (Stem Cell Technologies). We maintained the cells for three days in feeder-free culture and then induced directed differentiation towards mesendoderm (dMS), endoderm (dEN), mesoderm (dME), and ectoderm (dEC) using different media c…	genomic DNA	MNChIP-seq library construction was performed as in (Henikoff et al., PNAS 2011) with gel size selection from 140bp to 720bp as described in (Gu et al., 2010). RRBS was performed according to a previously published protocol (Smith et al., 2009) with some optimizations for small cell numbers (Gu et al., 2010).	SMAD23(Cell Signaling,8685P,1)
GSM1505751	SMAD4 MNChIP-seq in cell type HUES64 Smad4_021113_h64	HUES64	Homo sapiens	When human ES cells reached 60-70% confluency on MEFs, the cells were plated as clumps on 6-well plates coated with Matrigel (Life Technologies) in mTeSR1 basal medium (Stem Cell Technologies). We maintained the cells for three days in feeder-free culture and then induced directed differentiation towards mesendoderm (dMS), endoderm (dEN), mesoderm (dME), and ectoderm (dEC) using different media c…	genomic DNA	MNChIP-seq library construction was performed as in (Henikoff et al., PNAS 2011) with gel size selection from 140bp to 720bp as described in (Gu et al., 2010). RRBS was performed according to a previously published protocol (Smith et al., 2009) with some optimizations for small cell numbers (Gu et al., 2010).	SMAD4(Cell Signaling,9515BF,3)
GSM1505757	SMAD4 MNChIP-seq in cell type HUES64 Smad4_070213_h64	HUES64	Homo sapiens	When human ES cells reached 60-70% confluency on MEFs, the cells were plated as clumps on 6-well plates coated with Matrigel (Life Technologies) in mTeSR1 basal medium (Stem Cell Technologies). We maintained the cells for three days in feeder-free culture and then induced directed differentiation towards mesendoderm (dMS), endoderm (dEN), mesoderm (dME), and ectoderm (dEC) using different media c…	genomic DNA	MNChIP-seq library construction was performed as in (Henikoff et al., PNAS 2011) with gel size selection from 140bp to 720bp as described in (Gu et al., 2010). RRBS was performed according to a previously published protocol (Smith et al., 2009) with some optimizations for small cell numbers (Gu et al., 2010).	SMAD4(Cell Signaling,9515BF,3)
GSM1505758	SNAI2 MNChIP-seq in cell type HUES64 Snai2_021113_h64	HUES64	Homo sapiens	When human ES cells reached 60-70% confluency on MEFs, the cells were plated as clumps on 6-well plates coated with Matrigel (Life Technologies) in mTeSR1 basal medium (Stem Cell Technologies). We maintained the cells for three days in feeder-free culture and then induced directed differentiation towards mesendoderm (dMS), endoderm (dEN), mesoderm (dME), and ectoderm (dEC) using different media c…	genomic DNA	MNChIP-seq library construction was performed as in (Henikoff et al., PNAS 2011) with gel size selection from 140bp to 720bp as described in (Gu et al., 2010). RRBS was performed according to a previously published protocol (Smith et al., 2009) with some optimizations for small cell numbers (Gu et al., 2010).	SNAI2(Santa Cruz,sc-15391 X,I2409)
GSM1505760	SOX17 MNChIP-seq in cell type HUES64 Sox17_021113_h64	HUES64	Homo sapiens	When human ES cells reached 60-70% confluency on MEFs, the cells were plated as clumps on 6-well plates coated with Matrigel (Life Technologies) in mTeSR1 basal medium (Stem Cell Technologies). We maintained the cells for three days in feeder-free culture and then induced directed differentiation towards mesendoderm (dMS), endoderm (dEN), mesoderm (dME), and ectoderm (dEC) using different media c…	genomic DNA	MNChIP-seq library construction was performed as in (Henikoff et al., PNAS 2011) with gel size selection from 140bp to 720bp as described in (Gu et al., 2010). RRBS was performed according to a previously published protocol (Smith et al., 2009) with some optimizations for small cell numbers (Gu et al., 2010).	SOX17(R&D Systems,AF1924,KGA0208101)
GSM1505766	SOX2 MNChIP-seq in cell type HUES64 Sox2_110812_h64	HUES64	Homo sapiens	When human ES cells reached 60-70% confluency on MEFs, the cells were plated as clumps on 6-well plates coated with Matrigel (Life Technologies) in mTeSR1 basal medium (Stem Cell Technologies). We maintained the cells for three days in feeder-free culture and then induced directed differentiation towards mesendoderm (dMS), endoderm (dEN), mesoderm (dME), and ectoderm (dEC) using different media c…	genomic DNA	MNChIP-seq library construction was performed as in (Henikoff et al., PNAS 2011) with gel size selection from 140bp to 720bp as described in (Gu et al., 2010). RRBS was performed according to a previously published protocol (Smith et al., 2009) with some optimizations for small cell numbers (Gu et al., 2010).	SOX2(Santa Cruz,sc-17320 X,L3011)
GSM1505768	SOX2 MNChIP-seq in cell type HUES64 Sox2_122811_h64	HUES64	Homo sapiens	When human ES cells reached 60-70% confluency on MEFs, the cells were plated as clumps on 6-well plates coated with Matrigel (Life Technologies) in mTeSR1 basal medium (Stem Cell Technologies). We maintained the cells for three days in feeder-free culture and then induced directed differentiation towards mesendoderm (dMS), endoderm (dEN), mesoderm (dME), and ectoderm (dEC) using different media c…	genomic DNA	MNChIP-seq library construction was performed as in (Henikoff et al., PNAS 2011) with gel size selection from 140bp to 720bp as described in (Gu et al., 2010). RRBS was performed according to a previously published protocol (Smith et al., 2009) with some optimizations for small cell numbers (Gu et al., 2010).	SOX2(Santa Cruz,sc-17320 X,L3011)
GSM1505769	SP1 MNChIP-seq in cell type HUES64 Sp1_cs_021113_h64	HUES64	Homo sapiens	When human ES cells reached 60-70% confluency on MEFs, the cells were plated as clumps on 6-well plates coated with Matrigel (Life Technologies) in mTeSR1 basal medium (Stem Cell Technologies). We maintained the cells for three days in feeder-free culture and then induced directed differentiation towards mesendoderm (dMS), endoderm (dEN), mesoderm (dME), and ectoderm (dEC) using different media c…	genomic DNA	MNChIP-seq library construction was performed as in (Henikoff et al., PNAS 2011) with gel size selection from 140bp to 720bp as described in (Gu et al., 2010). RRBS was performed according to a previously published protocol (Smith et al., 2009) with some optimizations for small cell numbers (Gu et al., 2010).	SP1(Cell Signaling,9389BF,2)
GSM1505771	SP1 MNChIP-seq in cell type HUES64 Sp1_cs_070213_h64	HUES64	Homo sapiens	When human ES cells reached 60-70% confluency on MEFs, the cells were plated as clumps on 6-well plates coated with Matrigel (Life Technologies) in mTeSR1 basal medium (Stem Cell Technologies). We maintained the cells for three days in feeder-free culture and then induced directed differentiation towards mesendoderm (dMS), endoderm (dEN), mesoderm (dME), and ectoderm (dEC) using different media c…	genomic DNA	MNChIP-seq library construction was performed as in (Henikoff et al., PNAS 2011) with gel size selection from 140bp to 720bp as described in (Gu et al., 2010). RRBS was performed according to a previously published protocol (Smith et al., 2009) with some optimizations for small cell numbers (Gu et al., 2010).	SP1(Cell Signaling,9389BF,2)
GSM1505772	SRF MNChIP-seq in cell type HUES64 Srf_010212_h64	HUES64	Homo sapiens	When human ES cells reached 60-70% confluency on MEFs, the cells were plated as clumps on 6-well plates coated with Matrigel (Life Technologies) in mTeSR1 basal medium (Stem Cell Technologies). We maintained the cells for three days in feeder-free culture and then induced directed differentiation towards mesendoderm (dMS), endoderm (dEN), mesoderm (dME), and ectoderm (dEC) using different media c…	genomic DNA	MNChIP-seq library construction was performed as in (Henikoff et al., PNAS 2011) with gel size selection from 140bp to 720bp as described in (Gu et al., 2010). RRBS was performed according to a previously published protocol (Smith et al., 2009) with some optimizations for small cell numbers (Gu et al., 2010).	SRF(Santa Cruz,sc-335 X,H0511)
GSM1505774	SRF MNChIP-seq in cell type HUES64 Srf_110512_h64	HUES64	Homo sapiens	When human ES cells reached 60-70% confluency on MEFs, the cells were plated as clumps on 6-well plates coated with Matrigel (Life Technologies) in mTeSR1 basal medium (Stem Cell Technologies). We maintained the cells for three days in feeder-free culture and then induced directed differentiation towards mesendoderm (dMS), endoderm (dEN), mesoderm (dME), and ectoderm (dEC) using different media c…	genomic DNA	MNChIP-seq library construction was performed as in (Henikoff et al., PNAS 2011) with gel size selection from 140bp to 720bp as described in (Gu et al., 2010). RRBS was performed according to a previously published protocol (Smith et al., 2009) with some optimizations for small cell numbers (Gu et al., 2010).	SRF(Santa Cruz,sc-335 X,H0511)
GSM1505775	SRF MNChIP-seq in cell type HUES64 Srf_110812_h64	HUES64	Homo sapiens	When human ES cells reached 60-70% confluency on MEFs, the cells were plated as clumps on 6-well plates coated with Matrigel (Life Technologies) in mTeSR1 basal medium (Stem Cell Technologies). We maintained the cells for three days in feeder-free culture and then induced directed differentiation towards mesendoderm (dMS), endoderm (dEN), mesoderm (dME), and ectoderm (dEC) using different media c…	genomic DNA	MNChIP-seq library construction was performed as in (Henikoff et al., PNAS 2011) with gel size selection from 140bp to 720bp as described in (Gu et al., 2010). RRBS was performed according to a previously published protocol (Smith et al., 2009) with some optimizations for small cell numbers (Gu et al., 2010).	SRF(Santa Cruz,sc-335 X,H0511)
GSM1505781	STAT3 MNChIP-seq in cell type HUES64 Stat3_cs_070213_h64	HUES64	Homo sapiens	When human ES cells reached 60-70% confluency on MEFs, the cells were plated as clumps on 6-well plates coated with Matrigel (Life Technologies) in mTeSR1 basal medium (Stem Cell Technologies). We maintained the cells for three days in feeder-free culture and then induced directed differentiation towards mesendoderm (dMS), endoderm (dEN), mesoderm (dME), and ectoderm (dEC) using different media c…	genomic DNA	MNChIP-seq library construction was performed as in (Henikoff et al., PNAS 2011) with gel size selection from 140bp to 720bp as described in (Gu et al., 2010). RRBS was performed according to a previously published protocol (Smith et al., 2009) with some optimizations for small cell numbers (Gu et al., 2010).	STAT3(Cell Signaling,4904BF,4)
GSM1505782	T MNChIP-seq in cell type HUES64 T_021113_h64	HUES64	Homo sapiens	When human ES cells reached 60-70% confluency on MEFs, the cells were plated as clumps on 6-well plates coated with Matrigel (Life Technologies) in mTeSR1 basal medium (Stem Cell Technologies). We maintained the cells for three days in feeder-free culture and then induced directed differentiation towards mesendoderm (dMS), endoderm (dEN), mesoderm (dME), and ectoderm (dEC) using different media c…	genomic DNA	MNChIP-seq library construction was performed as in (Henikoff et al., PNAS 2011) with gel size selection from 140bp to 720bp as described in (Gu et al., 2010). RRBS was performed according to a previously published protocol (Smith et al., 2009) with some optimizations for small cell numbers (Gu et al., 2010).	T(R&D Systems,AF2085,KQP0212061)
GSM1505785	TAL1 MNChIP-seq in cell type HUES64 Tal1_062613_h64	HUES64	Homo sapiens	When human ES cells reached 60-70% confluency on MEFs, the cells were plated as clumps on 6-well plates coated with Matrigel (Life Technologies) in mTeSR1 basal medium (Stem Cell Technologies). We maintained the cells for three days in feeder-free culture and then induced directed differentiation towards mesendoderm (dMS), endoderm (dEN), mesoderm (dME), and ectoderm (dEC) using different media c…	genomic DNA	MNChIP-seq library construction was performed as in (Henikoff et al., PNAS 2011) with gel size selection from 140bp to 720bp as described in (Gu et al., 2010). RRBS was performed according to a previously published protocol (Smith et al., 2009) with some optimizations for small cell numbers (Gu et al., 2010).	TAL1(Abcam,ab75738,GR33312-8)
GSM1505791	TCF4 MNChIP-seq in cell type HUES64 Tcf4_110812_h64	HUES64	Homo sapiens	When human ES cells reached 60-70% confluency on MEFs, the cells were plated as clumps on 6-well plates coated with Matrigel (Life Technologies) in mTeSR1 basal medium (Stem Cell Technologies). We maintained the cells for three days in feeder-free culture and then induced directed differentiation towards mesendoderm (dMS), endoderm (dEN), mesoderm (dME), and ectoderm (dEC) using different media c…	genomic DNA	MNChIP-seq library construction was performed as in (Henikoff et al., PNAS 2011) with gel size selection from 140bp to 720bp as described in (Gu et al., 2010). RRBS was performed according to a previously published protocol (Smith et al., 2009) with some optimizations for small cell numbers (Gu et al., 2010).	TCF4(Cell Signaling,2569BF,3)
GSM1505796	THAP11 MNChIP-seq in cell type HUES64 Thap11_ab_031313_h64	HUES64	Homo sapiens	When human ES cells reached 60-70% confluency on MEFs, the cells were plated as clumps on 6-well plates coated with Matrigel (Life Technologies) in mTeSR1 basal medium (Stem Cell Technologies). We maintained the cells for three days in feeder-free culture and then induced directed differentiation towards mesendoderm (dMS), endoderm (dEN), mesoderm (dME), and ectoderm (dEC) using different media c…	genomic DNA	MNChIP-seq library construction was performed as in (Henikoff et al., PNAS 2011) with gel size selection from 140bp to 720bp as described in (Gu et al., 2010). RRBS was performed according to a previously published protocol (Smith et al., 2009) with some optimizations for small cell numbers (Gu et al., 2010).	THAP11(Abcam,ab113210,GR94662-2)
GSM1505801	TRIM28 MNChIP-seq in cell type HUES64 Trim28_ab_031313_h64	HUES64	Homo sapiens	When human ES cells reached 60-70% confluency on MEFs, the cells were plated as clumps on 6-well plates coated with Matrigel (Life Technologies) in mTeSR1 basal medium (Stem Cell Technologies). We maintained the cells for three days in feeder-free culture and then induced directed differentiation towards mesendoderm (dMS), endoderm (dEN), mesoderm (dME), and ectoderm (dEC) using different media c…	genomic DNA	MNChIP-seq library construction was performed as in (Henikoff et al., PNAS 2011) with gel size selection from 140bp to 720bp as described in (Gu et al., 2010). RRBS was performed according to a previously published protocol (Smith et al., 2009) with some optimizations for small cell numbers (Gu et al., 2010).	TRIM28(Abcam,ab10483,GR17300-10)
GSM1505802	WCE (Mnase treated) in cell type HUES64 WCE-M15_070512_h64	HUES64	Homo sapiens	When human ES cells reached 60-70% confluency on MEFs, the cells were plated as clumps on 6-well plates coated with Matrigel (Life Technologies) in mTeSR1 basal medium (Stem Cell Technologies). We maintained the cells for three days in feeder-free culture and then induced directed differentiation towards mesendoderm (dMS), endoderm (dEN), mesoderm (dME), and ectoderm (dEC) using different media c…	genomic DNA	MNChIP-seq library construction was performed as in (Henikoff et al., PNAS 2011) with gel size selection from 140bp to 720bp as described in (Gu et al., 2010). RRBS was performed according to a previously published protocol (Smith et al., 2009) with some optimizations for small cell numbers (Gu et al., 2010).	NA
GSM1505803	WCE (Mnase treated) in cell type HUES64 WCE-M19_070912_h64	HUES64	Homo sapiens	When human ES cells reached 60-70% confluency on MEFs, the cells were plated as clumps on 6-well plates coated with Matrigel (Life Technologies) in mTeSR1 basal medium (Stem Cell Technologies). We maintained the cells for three days in feeder-free culture and then induced directed differentiation towards mesendoderm (dMS), endoderm (dEN), mesoderm (dME), and ectoderm (dEC) using different media c…	genomic DNA	MNChIP-seq library construction was performed as in (Henikoff et al., PNAS 2011) with gel size selection from 140bp to 720bp as described in (Gu et al., 2010). RRBS was performed according to a previously published protocol (Smith et al., 2009) with some optimizations for small cell numbers (Gu et al., 2010).	NA
GSM1505804	WCE (sonicated) in cell type HUES64 WCE_072712_h64	HUES64	Homo sapiens	When human ES cells reached 60-70% confluency on MEFs, the cells were plated as clumps on 6-well plates coated with Matrigel (Life Technologies) in mTeSR1 basal medium (Stem Cell Technologies). We maintained the cells for three days in feeder-free culture and then induced directed differentiation towards mesendoderm (dMS), endoderm (dEN), mesoderm (dME), and ectoderm (dEC) using different media c…	genomic DNA	MNChIP-seq library construction was performed as in (Henikoff et al., PNAS 2011) with gel size selection from 140bp to 720bp as described in (Gu et al., 2010). RRBS was performed according to a previously published protocol (Smith et al., 2009) with some optimizations for small cell numbers (Gu et al., 2010).	NA
GSM1505809	CMYC MNChIP-seq in cell type HUES64 cMyc_110812_h64	HUES64	Homo sapiens	When human ES cells reached 60-70% confluency on MEFs, the cells were plated as clumps on 6-well plates coated with Matrigel (Life Technologies) in mTeSR1 basal medium (Stem Cell Technologies). We maintained the cells for three days in feeder-free culture and then induced directed differentiation towards mesendoderm (dMS), endoderm (dEN), mesoderm (dME), and ectoderm (dEC) using different media c…	genomic DNA	MNChIP-seq library construction was performed as in (Henikoff et al., PNAS 2011) with gel size selection from 140bp to 720bp as described in (Gu et al., 2010). RRBS was performed according to a previously published protocol (Smith et al., 2009) with some optimizations for small cell numbers (Gu et al., 2010).	CMYC(Santa Cruz,sc-764x,A2111)
GSM1505813	HAND1 MNChIP-seq in cell type HUES64 eHand_070213_h64	HUES64	Homo sapiens	When human ES cells reached 60-70% confluency on MEFs, the cells were plated as clumps on 6-well plates coated with Matrigel (Life Technologies) in mTeSR1 basal medium (Stem Cell Technologies). We maintained the cells for three days in feeder-free culture and then induced directed differentiation towards mesendoderm (dMS), endoderm (dEN), mesoderm (dME), and ectoderm (dEC) using different media c…	genomic DNA	MNChIP-seq library construction was performed as in (Henikoff et al., PNAS 2011) with gel size selection from 140bp to 720bp as described in (Gu et al., 2010). RRBS was performed according to a previously published protocol (Smith et al., 2009) with some optimizations for small cell numbers (Gu et al., 2010).	HAND1(Santa Cruz,sc-22817 X,F2304)

## Sheet: aggregated RNA-seq data
	Sample_title	Sample_source_name_ch1	Sample_organism_ch1	Sample_molecule_ch1	Sample_extract_protocol_ch1	"day of differentiation	Sample_treatment_protocol_ch1	Sample_growth_protocol_ch1	"strain	"treatment	"chip antibody
GSM5008304	"human_ESC_Day0_Rep1_RNA"	"H1 Embryonic Stem Cells"	"Homo sapiens"	"total RNA"	"Cells were lifted using Accutase. Total RNA was extracted by using the RNeasy kit (QIAGEN). DNA was extracted by using omni ATAC protocol previously described"	Day 0"
GSM5008305	"human_ESC_Day0_Rep2_RNA"	"H1 Embryonic Stem Cells"	"Homo sapiens"	"total RNA"	"Cells were lifted using Accutase. Total RNA was extracted by using the RNeasy kit (QIAGEN). DNA was extracted by using omni ATAC protocol previously described"	Day 0"
GSM5008321	"human_DE_Day1_Rep1_RNA"	"Differentiation of H1 - Human Embryonic Stem cells into Definitive Endoderm Cells"	"Homo sapiens"	"total RNA"	"Cells were lifted using Accutase. Total RNA was extracted by using the RNeasy kit (QIAGEN). DNA was extracted by using omni ATAC protocol previously described"	Day 1"
GSM5008322	"human_DE_Day1_Rep2_RNA"	"Differentiation of H1 - Human Embryonic Stem cells into Definitive Endoderm Cells"	"Homo sapiens"	"total RNA"	"Cells were lifted using Accutase. Total RNA was extracted by using the RNeasy kit (QIAGEN). DNA was extracted by using omni ATAC protocol previously described"	Day 1"
GSM5008323	"human_DE_Day2_Rep1_RNA"	"Differentiation of H1 - Human Embryonic Stem cells into Definitive Endoderm Cells"	"Homo sapiens"	"total RNA"	"Cells were lifted using Accutase. Total RNA was extracted by using the RNeasy kit (QIAGEN). DNA was extracted by using omni ATAC protocol previously described"	Day 2"
GSM5008324	"human_DE_Day2_Rep2_RNA"	"Differentiation of H1 - Human Embryonic Stem cells into Definitive Endoderm Cells"	"Homo sapiens"	"total RNA"	"Cells were lifted using Accutase. Total RNA was extracted by using the RNeasy kit (QIAGEN). DNA was extracted by using omni ATAC protocol previously described"	Day 2"
GSM5008325	"human_DE_Day3_Rep1_RNA"	"Differentiation of H1 - Human Embryonic Stem cells into Definitive Endoderm Cells"	"Homo sapiens"	"total RNA"	"Cells were lifted using Accutase. Total RNA was extracted by using the RNeasy kit (QIAGEN). DNA was extracted by using omni ATAC protocol previously described"	Day 3"
GSM5008326	"human_DE_Day3_Rep2_RNA"	"Differentiation of H1 - Human Embryonic Stem cells into Definitive Endoderm Cells"	"Homo sapiens"	"total RNA"	"Cells were lifted using Accutase. Total RNA was extracted by using the RNeasy kit (QIAGEN). DNA was extracted by using omni ATAC protocol previously described"	Day 3"
GSM5008327	"human_DE_Day4_Rep1_RNA"	"Differentiation of H1 - Human Embryonic Stem cells into Definitive Endoderm Cells"	"Homo sapiens"	"total RNA"	"Cells were lifted using Accutase. Total RNA was extracted by using the RNeasy kit (QIAGEN). DNA was extracted by using omni ATAC protocol previously described"	Day 4"
GSM5008328	"human_DE_Day4_Rep2_RNA"	"Differentiation of H1 - Human Embryonic Stem cells into Definitive Endoderm Cells"	"Homo sapiens"	"total RNA"	"Cells were lifted using Accutase. Total RNA was extracted by using the RNeasy kit (QIAGEN). DNA was extracted by using omni ATAC protocol previously described"	Day 4"
GSM5008329	"human_DE_Day5_Rep1_RNA"	"Differentiation of H1 - Human Embryonic Stem cells into Definitive Endoderm Cells"	"Homo sapiens"	"total RNA"	"Cells were lifted using Accutase. Total RNA was extracted by using the RNeasy kit (QIAGEN). DNA was extracted by using omni ATAC protocol previously described"	Day 5"
GSM5008330	"human_DE_Day5_Rep2_RNA"	"Differentiation of H1 - Human Embryonic Stem cells into Definitive Endoderm Cells"	"Homo sapiens"	"total RNA"	"Cells were lifted using Accutase. Total RNA was extracted by using the RNeasy kit (QIAGEN). DNA was extracted by using omni ATAC protocol previously described"	Day 5"
GSM4257751	"CTRL_sgRNA_Undifferentiated_rep_1"	"embryonic stem cells"	"Homo sapiens"	"total RNA"	"mRNA fraction of total RNA was enriched by pulldown of poly(A)-RNA. RNA sequencing libraries were generated using TruSeq RNA Library Prep Kit (Illumina) according to the manufacturer’s protocol and sequenced using Illumina NextSeq 500 with 75 bp single-end reads."		"hESCs were plated on Matrigel-coated 6-well plates at density of 200,000 cells per well. The cells were maintaind in mTeSR1 (STEMCELL Technologies, (2 ml/well) that was replaced every 24 hours for four days."	"hESCs were cultured at 37 0C and 5% CO2 in feeder-free conditions on Matrigel-coated plates (Corning) in mTeSR1 (STEMCELL Technologies)."	H9 hESCs"
GSM4257752	"CTRL_sgRNA_Undifferentiated_rep_2"	"embryonic stem cells"	"Homo sapiens"	"total RNA"	"mRNA fraction of total RNA was enriched by pulldown of poly(A)-RNA. RNA sequencing libraries were generated using TruSeq RNA Library Prep Kit (Illumina) according to the manufacturer’s protocol and sequenced using Illumina NextSeq 500 with 75 bp single-end reads."		"hESCs were plated on Matrigel-coated 6-well plates at density of 200,000 cells per well. The cells were maintaind in mTeSR1 (STEMCELL Technologies, (2 ml/well) that was replaced every 24 hours for four days."	"hESCs were cultured at 37 0C and 5% CO2 in feeder-free conditions on Matrigel-coated plates (Corning) in mTeSR1 (STEMCELL Technologies)."	H9 hESCs"
GSM4257753	"CTRL_sgRNA_Undifferentiated_rep_3"	"embryonic stem cells"	"Homo sapiens"	"total RNA"	"mRNA fraction of total RNA was enriched by pulldown of poly(A)-RNA. RNA sequencing libraries were generated using TruSeq RNA Library Prep Kit (Illumina) according to the manufacturer’s protocol and sequenced using Illumina NextSeq 500 with 75 bp single-end reads."		"hESCs were plated on Matrigel-coated 6-well plates at density of 200,000 cells per well. The cells were maintaind in mTeSR1 (STEMCELL Technologies, (2 ml/well) that was replaced every 24 hours for four days."	"hESCs were cultured at 37 0C and 5% CO2 in feeder-free conditions on Matrigel-coated plates (Corning) in mTeSR1 (STEMCELL Technologies)."	H9 hESCs"
GSM4257754	"Empty-vector_Undifferentiated_rep_1"	"embryonic stem cells"	"Homo sapiens"	"total RNA"	"mRNA fraction of total RNA was enriched by pulldown of poly(A)-RNA. RNA sequencing libraries were generated using TruSeq RNA Library Prep Kit (Illumina) according to the manufacturer’s protocol and sequenced using Illumina NextSeq 500 with 75 bp single-end reads."		"hESCs were plated on Matrigel-coated 6-well plates at density of 200,000 cells per well. The cells were maintaind in mTeSR1 (STEMCELL Technologies, (2 ml/well) that was replaced every 24 hours for four days."	"hESCs were cultured at 37 0C and 5% CO2 in feeder-free conditions on Matrigel-coated plates (Corning) in mTeSR1 (STEMCELL Technologies)."	H9 hESCs"
GSM4257755	"Empty-vector_Undifferentiated_rep_2"	"embryonic stem cells"	"Homo sapiens"	"total RNA"	"mRNA fraction of total RNA was enriched by pulldown of poly(A)-RNA. RNA sequencing libraries were generated using TruSeq RNA Library Prep Kit (Illumina) according to the manufacturer’s protocol and sequenced using Illumina NextSeq 500 with 75 bp single-end reads."		"hESCs were plated on Matrigel-coated 6-well plates at density of 200,000 cells per well. The cells were maintaind in mTeSR1 (STEMCELL Technologies, (2 ml/well) that was replaced every 24 hours for four days."	"hESCs were cultured at 37 0C and 5% CO2 in feeder-free conditions on Matrigel-coated plates (Corning) in mTeSR1 (STEMCELL Technologies)."	H9 hESCs"
GSM4257756	"Empty-vector_Undifferentiated_rep_3"	"embryonic stem cells"	"Homo sapiens"	"total RNA"	"mRNA fraction of total RNA was enriched by pulldown of poly(A)-RNA. RNA sequencing libraries were generated using TruSeq RNA Library Prep Kit (Illumina) according to the manufacturer’s protocol and sequenced using Illumina NextSeq 500 with 75 bp single-end reads."		"hESCs were plated on Matrigel-coated 6-well plates at density of 200,000 cells per well. The cells were maintaind in mTeSR1 (STEMCELL Technologies, (2 ml/well) that was replaced every 24 hours for four days."	"hESCs were cultured at 37 0C and 5% CO2 in feeder-free conditions on Matrigel-coated plates (Corning) in mTeSR1 (STEMCELL Technologies)."	H9 hESCs"
GSM4257757	"CTRL_sgRNA_Definitive_Endoderm_rep_1"	"definitive endoderm cells"	"Homo sapiens"	"total RNA"	"mRNA fraction of total RNA was enriched by pulldown of poly(A)-RNA. RNA sequencing libraries were generated using TruSeq RNA Library Prep Kit (Illumina) according to the manufacturer’s protocol and sequenced using Illumina NextSeq 500 with 75 bp single-end reads."		"hESCs were plated on Matrigel-coated 6-well plates at density of 2 million cells per well. The next day, STEMdiffTM Definitive Endoderm Kit (STEMCELL TECHNOLOGIES, cat. No. 05110) has been used according to manufacturer's instructions. Differentiation medium (2 ml/well) was replaced every 24 hours for four days."	"hESCs were cultured at 37 0C and 5% CO2 in feeder-free conditions on Matrigel-coated plates (Corning) in mTeSR1 (STEMCELL Technologies)."	H9 hESCs"
GSM4257758	"CTRL_sgRNA_Definitive_Endoderm_rep_2"	"definitive endoderm cells"	"Homo sapiens"	"total RNA"	"mRNA fraction of total RNA was enriched by pulldown of poly(A)-RNA. RNA sequencing libraries were generated using TruSeq RNA Library Prep Kit (Illumina) according to the manufacturer’s protocol and sequenced using Illumina NextSeq 500 with 75 bp single-end reads."		"hESCs were plated on Matrigel-coated 6-well plates at density of 200,000 cells per well. The next day, STEMdiffTM Mesoderm Induction Kit (STEMCELL TECHNOLOGIES, cat. No. 05220) has been used according to manufacturer's instructions. Differentiation medium (1.5 ml/well) was replaced every 24 hours for four days."	"hESCs were cultured at 37 0C and 5% CO2 in feeder-free conditions on Matrigel-coated plates (Corning) in mTeSR1 (STEMCELL Technologies)."	H9 hESCs"
GSM4257759	"Empty-vector_Definitive_Endoderm_rep_1"	"definitive endoderm cells"	"Homo sapiens"	"total RNA"	"mRNA fraction of total RNA was enriched by pulldown of poly(A)-RNA. RNA sequencing libraries were generated using TruSeq RNA Library Prep Kit (Illumina) according to the manufacturer’s protocol and sequenced using Illumina NextSeq 500 with 75 bp single-end reads."		"hESCs were plated on Matrigel-coated 6-well plates at density of 2 million cells per well. The next day, STEMdiffTM Definitive Endoderm Kit (STEMCELL TECHNOLOGIES, cat. No. 05110) has been used according to manufacturer's instructions. Differentiation medium (2 ml/well) was replaced every 24 hours for four days."	"hESCs were cultured at 37 0C and 5% CO2 in feeder-free conditions on Matrigel-coated plates (Corning) in mTeSR1 (STEMCELL Technologies)."	H9 hESCs"
GSM4257760	"Empty-vector_Definitive_Endoderm_rep_2"	"definitive endoderm cells"	"Homo sapiens"	"total RNA"	"mRNA fraction of total RNA was enriched by pulldown of poly(A)-RNA. RNA sequencing libraries were generated using TruSeq RNA Library Prep Kit (Illumina) according to the manufacturer’s protocol and sequenced using Illumina NextSeq 500 with 75 bp single-end reads."		"hESCs were plated on Matrigel-coated 6-well plates at density of 200,000 cells per well. The next day, STEMdiffTM Mesoderm Induction Kit (STEMCELL TECHNOLOGIES, cat. No. 05220) has been used according to manufacturer's instructions. Differentiation medium (1.5 ml/well) was replaced every 24 hours for four days."	"hESCs were cultured at 37 0C and 5% CO2 in feeder-free conditions on Matrigel-coated plates (Corning) in mTeSR1 (STEMCELL Technologies)."	H9 hESCs"
GSM4887236	"EIM_DMSO_RNA-seq_rep1"	"endoderm"	"Homo sapiens"	"total RNA"	"RNA-seq libraries were prepared using TruSeq Stranded mRNA Library Prep (Illumina) according to the manufacturer’s instructions"		"H9 cells were pre-treated with DMSO or 10 nM TCDD followed by neural (7 day protocol), mesodermal (5 day protocol) and endodermal (5 day protocol) differentiation in the presence of DMSO or 10 nM TCDD using) using STEMdiff™ Neural Induction Medium, STEMdiff™ Mesodermal Induction Medium and STEMdiff™ Definite Endoderm Kit Medium respectively (all from STEMCELL Technologies)"	"hESCs were cultured on Matrigel-coated (BD Biosciences) 6-well plates (Corning) in mTESRTM1 medium (STEMCELL Technologies), which was changed daily. Cells were maintained at 37oC in 5% CO2 and passaged routinely after 3-4 days. Passaging was carried out manually by detaching the colony pieces and plating onto fresh Matrigel-coated plates. Number of passages were held between 30-55."		DMSO"
GSM4887239	"EIM_DMSO_RNA-seq_rep2"	"endoderm"	"Homo sapiens"	"total RNA"	"RNA-seq libraries were prepared using TruSeq Stranded mRNA Library Prep (Illumina) according to the manufacturer’s instructions"		"H9 cells were pre-treated with DMSO or 10 nM TCDD followed by neural (7 day protocol), mesodermal (5 day protocol) and endodermal (5 day protocol) differentiation in the presence of DMSO or 10 nM TCDD using) using STEMdiff™ Neural Induction Medium, STEMdiff™ Mesodermal Induction Medium and STEMdiff™ Definite Endoderm Kit Medium respectively (all from STEMCELL Technologies)"	"hESCs were cultured on Matrigel-coated (BD Biosciences) 6-well plates (Corning) in mTESRTM1 medium (STEMCELL Technologies), which was changed daily. Cells were maintained at 37oC in 5% CO2 and passaged routinely after 3-4 days. Passaging was carried out manually by detaching the colony pieces and plating onto fresh Matrigel-coated plates. Number of passages were held between 30-55."		DMSO"
GSM4887242	"EIM_DMSO_RNA-seq_rep3"	"endoderm"	"Homo sapiens"	"total RNA"	"RNA-seq libraries were prepared using TruSeq Stranded mRNA Library Prep (Illumina) according to the manufacturer’s instructions"		"H9 cells were pre-treated with DMSO or 10 nM TCDD followed by neural (7 day protocol), mesodermal (5 day protocol) and endodermal (5 day protocol) differentiation in the presence of DMSO or 10 nM TCDD using) using STEMdiff™ Neural Induction Medium, STEMdiff™ Mesodermal Induction Medium and STEMdiff™ Definite Endoderm Kit Medium respectively (all from STEMCELL Technologies)"	"hESCs were cultured on Matrigel-coated (BD Biosciences) 6-well plates (Corning) in mTESRTM1 medium (STEMCELL Technologies), which was changed daily. Cells were maintained at 37oC in 5% CO2 and passaged routinely after 3-4 days. Passaging was carried out manually by detaching the colony pieces and plating onto fresh Matrigel-coated plates. Number of passages were held between 30-55."		DMSO"
GSM4887255	"hESC_DMSO_RNA-seq_rep1"	"hESC H9"	"Homo sapiens"	"total RNA"	"RNA-seq libraries were prepared using TruSeq Stranded mRNA Library Prep (Illumina) according to the manufacturer’s instructions"		"H9 cells were pre-treated with DMSO or 10 nM TCDD followed by neural (7 day protocol), mesodermal (5 day protocol) and endodermal (5 day protocol) differentiation in the presence of DMSO or 10 nM TCDD using) using STEMdiff™ Neural Induction Medium, STEMdiff™ Mesodermal Induction Medium and STEMdiff™ Definite Endoderm Kit Medium respectively (all from STEMCELL Technologies)"	"hESCs were cultured on Matrigel-coated (BD Biosciences) 6-well plates (Corning) in mTESRTM1 medium (STEMCELL Technologies), which was changed daily. Cells were maintained at 37oC in 5% CO2 and passaged routinely after 3-4 days. Passaging was carried out manually by detaching the colony pieces and plating onto fresh Matrigel-coated plates. Number of passages were held between 30-55."		DMSO"
GSM4887259	"hESC_DMSO_RNA-seq_rep2"	"hESC H9"	"Homo sapiens"	"total RNA"	"RNA-seq libraries were prepared using TruSeq Stranded mRNA Library Prep (Illumina) according to the manufacturer’s instructions"		"H9 cells were pre-treated with DMSO or 10 nM TCDD followed by neural (7 day protocol), mesodermal (5 day protocol) and endodermal (5 day protocol) differentiation in the presence of DMSO or 10 nM TCDD using) using STEMdiff™ Neural Induction Medium, STEMdiff™ Mesodermal Induction Medium and STEMdiff™ Definite Endoderm Kit Medium respectively (all from STEMCELL Technologies)"	"hESCs were cultured on Matrigel-coated (BD Biosciences) 6-well plates (Corning) in mTESRTM1 medium (STEMCELL Technologies), which was changed daily. Cells were maintained at 37oC in 5% CO2 and passaged routinely after 3-4 days. Passaging was carried out manually by detaching the colony pieces and plating onto fresh Matrigel-coated plates. Number of passages were held between 30-55."		DMSO"
GSM4887263	"hESC_DMSO_RNA-seq_rep3"	"hESC H9"	"Homo sapiens"	"total RNA"	"RNA-seq libraries were prepared using TruSeq Stranded mRNA Library Prep (Illumina) according to the manufacturer’s instructions"		"H9 cells were pre-treated with DMSO or 10 nM TCDD followed by neural (7 day protocol), mesodermal (5 day protocol) and endodermal (5 day protocol) differentiation in the presence of DMSO or 10 nM TCDD using) using STEMdiff™ Neural Induction Medium, STEMdiff™ Mesodermal Induction Medium and STEMdiff™ Definite Endoderm Kit Medium respectively (all from STEMCELL Technologies)"	"hESCs were cultured on Matrigel-coated (BD Biosciences) 6-well plates (Corning) in mTESRTM1 medium (STEMCELL Technologies), which was changed daily. Cells were maintained at 37oC in 5% CO2 and passaged routinely after 3-4 days. Passaging was carried out manually by detaching the colony pieces and plating onto fresh Matrigel-coated plates. Number of passages were held between 30-55."		DMSO"
