# Supplementary material for: Deciphering lineage-relevant gene regulatory networks during endoderm formation by InPheRNo-ChIP
Source: Brief Bioinform. 2024 Nov 13;25(6):bbae592. doi: 10.1093/bib/bbae592 (PMC11558691; doi:10.1093/bib/bbae592)
Supplement: TableS2_bbae592 [file tables2_bbae592.xlsx]

## Sheet: README
This file contains various sheets detailing gene expression analysis, including normalized gene expression data and differential expression results.
Voom-zScored Tab This tab contains gene expression data that have undergone a two-step normalization process. Data Format - Columns: Each column corresponds to a different experimental condition. - Rows: Each row corresponds to a gene. - Values: The matrix contains z-scored gene expression values. Methodology - Limma with Quantile Normalization: We first used the limma package for quantile normal…
DE_all Tab This tab contains the differential expression results for all genes across the different conditions. Data Format (based on EdgeR documentation) - Unnamed: 0: Gene identifier. - logFC: Log fold change. Represents the log2-transformed ratio of expression between two conditions. - logCPM: Log counts per million. Indicates the gene's expression level normalized by the total count and then …
DE_logFC2_FDR0.01 Tab This tab contains differential expression results filtered by specific criteria: abs(logFC)>2 and FDR<0.01

## Sheet: voom_zScored
Unnamed: 0	GSE164361.RSEM.DE_Day1_Rep1	GSE164361.RSEM.DE_Day4_Rep2	GSE164361.RSEM.DE_Day2_Rep2	GSE164361.RSEM.DE_Day4_Rep1	GSE164361.RSEM.DE_Day1_Rep2	GSE164361.RSEM.DE_Day3_Rep1	GSE164361.RSEM.DE_Day3_Rep2	GSE164361.RSEM.DE_Day2_Rep1	GSE164361.RSEM.DE_Day5_Rep2	GSE164361.RSEM.DE_Day5_Rep1	GSE164361.RSEM.ESC_Day0_Rep1	GSE164361.RSEM.ESC_Day0_Rep2	GSE143371.STAR.hESC_CTRL_Rep1	GSE143371.STAR.hESC_CTRL_Rep2	GSE143371.STAR.hESC_CTRL_Rep3	GSE143371.STAR.hESC_EmptyVec_Rep1	GSE143371.STAR.hESC_EmptyVec_Rep2	GSE143371.STAR.hESC_EmptyVec_Rep3	GSE143371.STAR.DE_CTRL_Rep1	GSE143371.STAR.DE_CTRL_Rep2	GSE143371.STAR.DE_EmptyVec_Rep1	GSE143371.STAR.DE_EmptyVec_Rep2	GSE160981.featureCounts.EIM_DMSO_Rep1	GSE160981.featureCounts.EIM_DMSO_Rep2	GSE160981.featureCounts.EIM_DMSO_Rep3	GSE160981.featureCounts.hESC_DMSO_Rep1	GSE160981.featureCounts.hESC_DMSO_Rep2	GSE160981.featureCounts.hESC_DMSO_Rep3
DPM1	-0.364168	-0.988172	-0.461467	-0.77981	-0.341095	-1.61956	-1.94036	-0.106803	-0.844776	-0.575578	3.0104	2.17027	0.481461	0.963696	0.632798	1.12813	0.0416975	-0.285389	-0.00283525	-0.578481	0.281295	0.0718766	0.388151	-0.679134	-0.547312	0.0134632	0.299796	0.6319
SCYL3	-0.675632	0.397116	-1.11625	0.23026	-1.57324	-0.943885	-0.331044	-1.80547	1.20465	0.101813	1.60792	0.414075	0.155595	0.279582	1.21733	2.10126	-0.258895	1.29483	-0.151384	-1.57324	0.342458	-1.55861	-0.552857	0.978517	0.397116	-0.0741408	0.621768	-0.729635
FGR	0.39242	-0.13854	0.144007	-1.35266	0.654013	0.229618	-0.255642	0.396248	-1.28546	-1.28546	-0.915863	0.883667	0.570079	-0.196129	1.88555	0.862131	0.985208	1.87833	-0.756539	-1.35266	-0.79622	-1.35266	-0.983062	0.0588387	-1.18466	1.17568	1.59575	0.144007
FUCA2	-0.233002	0.44241	-0.906562	0.758235	-0.39412	-1.08651	-0.705158	-0.653713	0.587582	0.246236	1.69789	2.10267	-0.693564	0.129034	-1.59728	-0.788312	0.641871	-1.17052	0.827721	0.529191	0.676992	0.660366	0.720246	0.0280014	1.75661	-0.841384	-2.0808	-0.654136
GCLC	-0.247277	0.997609	-0.957869	0.703317	-0.335755	0.511559	1.12506	-0.610128	1.33396	0.645446	0.384561	0.941132	-0.883655	-0.495685	0.65726	-1.55338	-1.70691	-1.20976	1.30838	1.22041	-0.141115	-0.155705	0.275177	1.66886	0.461009	-0.862656	-1.89294	-1.18091
NFYA	0.19078	0.784646	1.41176	0.435661	0.158296	-0.0406065	0.421708	1.42726	-0.248396	0.137021	-2.36265	-3.34495	0.253465	0.823837	-0.791012	0.378806	1.07197	-0.886831	-0.135475	0.229683	0.034465	0.180589	-0.432971	-0.641807	-0.00950821	0.923449	-0.71493	0.745748
STPG1	-2.13143	0.592006	-0.0539341	0.97361	-1.75533	0.168508	0.575398	-0.878586	0.803647	-0.0108152	0.399815	1.1442	1.26213	-0.613007	-0.990046	0.698526	0.338692	2.20542	-0.961321	-0.991948	-0.100866	-0.492725	0.904762	1.18135	-0.986806	-1.42548	-0.031009	0.175256
NIPAL3	1.0864	-0.461657	-1.58127	-0.644435	1.17046	-0.818558	-0.266914	-1.25065	-0.681941	-0.957247	1.4047	1.11879	-0.436071	-1.30089	1.33246	-0.757824	0.372628	1.15592	0.662437	0.455628	-0.239256	0.0415963	-0.298956	-2.32497	0.141398	1.48613	0.850285	0.741807
ENPP4	0.224883	1.02509	0.174011	0.725864	0.144598	-0.401839	-0.364223	0.198349	1.39376	1.33803	0.368047	-0.18305	-0.826576	-0.895415	-2.82606	-0.433832	-0.812122	-1.74356	0.999794	0.746368	1.14199	1.0037	0.45081	-0.363032	1.48496	-0.804272	-1.11855	-0.647715
SEMA3F	-1.39585	-0.59003	0.440625	-0.5642	-1.04759	0.442514	0.0968827	0.350862	-1.76091	-1.71114	0.904157	1.27282	0.351294	0.163612	0.810728	1.15286	1.28541	0.653867	0.303054	0.783581	-1.36298	-1.68086	-1.49165	-0.711533	0.626425	0.742422	1.23749	0.698133
CFTR	0.743778	-1.72208	-1.2905	0.362795	1.12412	-1.2905	-2.36438	-2.33045	0.78563	0.697686	0.80962	0.792196	-0.687763	-0.568521	0.645284	-0.161717	-1.05899	0.463252	0.219822	0.937846	0.652213	0.763384	0.653684	0.00513997	1.1087	0.15492	0.250123	0.304721
ANKIB1	-1.42568	0.00515564	-0.915103	0.0177339	-0.8082	1.65645	1.60259	-1.00961	0.963515	0.524271	-0.43295	-0.148135	1.0659	0.823749	-1.40427	1.98209	0.390506	-1.40231	0.353589	-0.103311	-0.729266	-0.14929	-0.33396	0.434587	0.871579	0.835275	-2.00317	-0.661727
CYP51A1	0.266771	-0.406982	1.393	-0.435948	0.375125	0.686696	0.60997	1.46116	-0.202221	0.171888	0.766018	0.116669	-0.700499	-0.668184	-1.4892	-2.08992	0.0590394	-1.86405	0.702701	1.37077	0.364102	0.703276	0.797676	-0.219242	1.68794	-1.61567	-0.879101	-0.961792
KRIT1	-0.973795	-1.45611	0.216208	-0.771345	-1.37283	1.08359	-0.871176	-0.292688	-0.379506	0.202772	2.41953	1.72488	0.420473	0.815231	1.18374	-1.13879	1.51871	0.208796	0.823169	-0.888659	-1.21702	-1.10648	0.019223	0.416386	-0.385384	0.577005	0.0323425	-0.808267
RAD52	-1.20399	1.04115	-0.916698	1.07954	-1.37364	-0.413252	0.206403	-0.655383	0.542727	0.38911	-0.636329	-1.42101	0.960808	1.49097	-0.81542	2.06075	1.22091	0.263621	0.262305	-1.6825	-1.37364	-0.1871	-1.21638	0.491171	1.3046	0.0850713	0.0634348	0.432786
BAD	-0.324682	0.873861	-0.600316	0.592866	-0.171445	0.865271	0.631138	-0.451988	1.15085	0.866721	0.487843	0.538426	-0.146462	-0.454133	-1.36396	-0.421656	-0.72284	-2.93894	0.807141	0.292085	0.857019	0.848908	1.78421	0.75306	0.113214	-1.08099	-1.3351	-1.45011
LAP3	0.445448	-1.09651	0.0354593	-1.12778	0.395884	-1.41999	-1.17847	0.0218395	-1.09701	-1.17897	1.62951	1.77874	0.332063	1.47413	-0.0719582	0.435121	0.835857	-1.03159	0.193708	0.411022	0.144544	-0.0540934	-0.362416	-1.02585	-1.87876	0.758547	1.56959	1.06193
HS3ST1	-1.33135	-0.651651	1.60519	-0.754234	-0.832364	-0.117678	-0.0721398	1.67639	0.0340503	0.139923	-0.49165	-0.0248471	0.317885	1.09966	1.31075	-0.93831	-0.299423	1.89286	-0.243033	-0.160328	-1.63092	-1.59566	1.28807	-0.385309	1.67731	-0.366201	-0.0316945	-1.11529
AOC1	1.26923	-0.237413	0.353187	-0.378758	0.965263	-0.378758	-1.66231	0.408082	0.617899	-1.62176	1.07399	0.834	1.19501	0.112901	1.31671	1.21057	-0.102054	-1.11775	-0.983346	-0.224993	-1.70287	0.593711	-1.25676	0.000824721	-1.50009	1.34887	0.761239	-0.894609
WNT16	1.1174	-1.62833	0.583985	-0.203587	-0.0381355	-1.62833	-0.203587	-1.54105	-1.54105	-1.54105	0.638081	0.928524	1.0959	0.724933	-0.758642	1.40796	0.595568	0.638081	-0.203587	-0.0381355	-0.905659	-0.126295	1.28006	-1.45378	1.25357	0.528304	-0.0301648	1.04902
HECW1	-0.0115998	0.417933	-1.72472	0.448294	-0.0366632	0.657253	0.843729	-1.0402	0.184076	0.0718584	0.239008	-0.323247	-0.661182	-1.48073	0.862063	-0.906913	-1.34894	0.457187	0.334264	0.707984	1.03311	1.22965	-2.59295	-0.286476	-0.968531	1.29658	1.26186	1.33731
MAD1L1	0.791775	-0.870062	0.752294	-1.16274	0.987836	0.354849	0.518983	-1.79434	-1.87862	-0.339443	1.06482	1.79272	-1.84803	-0.363832	1.14986	-0.185543	0.123225	1.79819	-0.125391	0.431918	-0.649337	-0.151832	1.14852	0.711753	-0.823024	-0.706804	-0.208854	-0.518884
LASP1	0.94222	1.07811	0.572852	1.08494	0.889953	0.596531	0.996359	0.362088	1.00861	1.18449	-1.55167	-1.88691	-1.11693	-0.810328	-0.951862	-1.35106	-0.840695	-0.791336	0.308142	0.538696	0.801068	1.20134	0.538696	0.684544	0.198414	-1.185	-1.16298	-1.33829
SNX11	0.933706	-0.040961	2.03305	0.377586	0.847101	-2.31115	-0.941319	0.55616	-0.550194	0.982972	-0.460302	-1.5807	0.513175	-0.0999399	-0.817732	-0.135177	1.16756	1.54984	-0.328087	0.352836	0.128524	-1.46728	0.593204	-0.322585	-1.86564	0.0541311	0.0956221	0.735598
M6PR	0.729352	-0.985046	1.18259	-0.7525	0.908662	-1.84764	-1.42341	1.11115	-1.01684	-0.765237	1.19191	1.0169	0.580618	-0.791655	0.754202	-0.38229	-0.656874	2.11891	0.766896	-0.232265	-0.0202332	-0.786693	-0.771664	-1.06012	1.79713	-0.229306	-0.208027	-0.228525
CYP26B1	-0.136851	-1.00605	0.97663	0.671534	0.0301818	0.219448	1.15857	1.18254	-1.40791	-0.223997	-0.490406	-0.652511	0.814668	-1.66166	-0.0453592	1.01471	0.97663	0.108192	-0.490406	-0.136851	0.989615	-0.652511	-3.22771	0.509561	0.452708	0.140928	-0.47724	1.36354
ICA1	0.00999651	0.287226	-1.87704	0.217942	0.246055	-1.28877	-1.32467	-1.94529	0.34926	0.351663	1.59592	1.7064	-0.100363	-0.42503	1.59037	-0.256775	-0.386621	1.99845	-0.366291	-0.572298	-0.0284093	0.0758866	0.485582	-0.298855	-0.151229	0.517613	-1.48679	1.07607
DBNDD1	1.40065	-0.679534	-0.155512	-0.572236	1.13024	-0.499905	-0.629462	-0.740117	-0.679908	-0.588595	-1.3345	-0.345783	0.351922	0.30617	2.12143	0.386426	1.2459	2.25458	-1.00338	-1.03769	-0.870326	-0.627115	0.349243	-1.27521	-0.925713	1.17682	0.0981127	1.14348
ALS2	-0.664414	1.74888	0.882394	1.23679	-0.699564	1.01775	1.09108	0.148202	0.520542	0.84909	-1.60963	-1.50069	-0.201431	-1.76807	-1.549	0.791202	-0.461893	-1.23873	0.385243	0.566917	0.620799	1.00696	0.785493	0.991007	-0.754304	-0.625081	-0.685722	-0.883833
CASP10	-0.570269	0.931223	0.407949	1.038	-0.420949	0.959825	1.40334	0.397098	0.777453	0.857266	-0.403654	-0.805155	-0.798671	-2.62221	-0.696944	-1.36664	-1.83461	-0.323462	0.917986	1.01271	0.744465	1.30846	0.077876	0.921188	-0.286606	-0.0729791	-1.30921	-0.243469
CFLAR	0.0522542	1.12186	0.377775	1.1268	0.0878407	1.0024	0.988652	0.365156	1.07225	1.05803	-0.824339	-0.879637	-1.24232	-1.21972	-1.47023	-1.06124	-0.369752	-0.536357	0.492994	0.224021	0.743551	0.596587	0.541931	1.17571	1.37811	-1.83278	-1.175	-1.79455
TFPI	0.0835761	0.155322	-2.27202	0.424838	-0.503533	-0.303009	0.245919	-0.943279	0.0113494	-1.26105	0.622743	0.0146191	1.90052	1.23208	0.12167	1.56078	1.98143	-0.505483	-0.491301	-0.786346	-1.29956	-1.46374	-1.09716	0.265736	0.685738	0.920314	0.17344	0.52641
NDUFAF7	0.17458	-0.695426	-1.38433	-0.608908	0.0554073	-1.30173	-1.13291	-1.25214	-0.686289	-1.03452	1.39162	1.54093	0.614136	0.557715	1.23104	0.949061	0.79434	1.99527	-0.439575	-0.777276	-0.225074	-0.75572	-1.25657	-0.772362	-0.0409825	0.976548	0.61652	1.46663
RBM5	-0.70877	0.890308	-0.552153	0.88256	-0.782506	0.943827	0.671245	-0.217225	0.533643	0.462988	-1.94971	-2.25893	1.54858	1.34464	-1.03986	0.657501	0.972552	0.65357	-0.2092	-0.852608	0.0482741	-0.760209	-0.429258	0.590443	1.86126	-0.694116	-0.844604	-0.762242
MTMR7	0.413246	-0.708694	-1.19674	-1.01442	-0.076294	-0.752345	-0.754701	-1.24884	-1.17781	-0.910972	1.37398	0.86506	0.624175	0.474173	1.53283	1.37433	0.571149	1.64179	-0.703019	-0.278869	-0.32639	-1.00566	-1.09184	-0.43161	-1.02835	1.47573	1.59742	0.762658
SLC7A2	0.402667	-0.285054	-0.380899	0.0166819	0.938392	-0.758417	-1.08857	-1.10196	-0.951506	-1.28045	0.605149	0.931156	1.43124	0.281706	0.455343	0.707499	-0.567894	1.0624	-0.477325	0.532659	-0.805721	0.175001	-2.24505	-0.921912	-1.17067	1.89604	0.935481	1.66402
ARF5	-0.532442	1.31925	-0.0918294	1.29857	-0.655298	0.988011	0.853493	-0.0565981	1.00533	0.813206	-0.856087	-0.595263	0.20347	-0.421516	-1.83088	0.266747	0.268681	-1.58659	0.659102	-0.495905	1.04549	0.393879	1.56034	1.18725	-0.104996	-1.90612	-1.28867	-1.44062
SARM1	0.911095	-0.323628	-0.293392	-2.66297	0.702733	-0.379108	-0.0491723	0.189689	-0.746628	-2.60136	0.662787	0.838507	0.168132	-0.15257	1.30987	0.0616046	-1.44702	1.25763	-0.161308	-0.15257	0.874942	0.38227	-0.787267	-0.135243	-0.275586	0.784867	1.70448	0.319215
POLDIP2	1.04028	-1.03502	0.52668	-0.711484	1.35461	-1.37723	-1.33529	0.58368	-0.639433	-0.719899	1.3994	2.26681	-0.668752	-0.44703	0.660728	-2.10284	-0.136167	0.17683	1.19662	0.418266	1.19464	0.178953	0.684646	0.0299869	-1.03502	-0.909515	-0.390637	-0.203806
PLXND1	-0.0207654	-0.925648	0.519722	-0.696313	0.175725	-0.00236855	-0.0371394	0.343683	-1.70553	-1.59418	-0.583147	-0.758895	1.27192	1.14391	-0.0594207	1.51447	2.27463	0.373635	-0.388339	-0.152752	-0.832765	-1.00874	-1.558	0.0662564	-0.875478	1.2405	1.38656	0.888476
AK2	0.245712	-1.64507	0.0875162	-1.33675	0.357862	-1.38753	-1.5136	0.141257	-0.775625	-1.02618	1.51645	1.31602	0.757425	0.616417	1.10186	0.965353	0.527972	2.31676	0.13159	-1.16037	-0.236345	-1.25404	-0.581156	0.671188	-0.744146	0.15372	0.395037	0.358684
CD38	0.816519	-2.15831	-0.743333	0.0925689	0.429984	-0.743333	0.355147	0.671623	0.537717	-0.592288	-1.59492	0.938441	0.0265212	0.178826	0.583675	1.0681	1.13282	1.17951	-0.487629	0.51257	-0.481063	-0.66657	-0.135251	-1.98496	-1.94162	0.355147	1.28059	1.36953
FKBP4	0.437084	-0.978514	0.324727	-0.921962	0.449112	-0.752526	-0.694414	0.195076	-1.23353	-1.28938	0.683042	0.595321	-0.226733	0.998139	1.25863	0.0189147	0.387839	1.27633	0.293246	0.45034	-0.405729	-0.3397	-2.09591	-0.679627	-2.10207	1.52431	1.29884	1.52916
KDM1A	0.417871	-1.04967	-0.168304	-1.10308	0.302063	-0.479392	-0.675439	0.192207	-1.22437	-1.16042	-0.534312	-0.686821	1.03485	1.33975	1.70077	1.02403	1.2978	1.46811	-0.213636	0.0605152	-1.52878	-0.826316	-0.587179	-0.451149	-1.64058	0.998986	1.27197	1.22052
RBM6	-0.620808	0.930725	0.176429	1.05576	-0.819473	0.0580776	0.422375	-0.11906	0.773546	0.918252	-0.855471	-1.83092	1.89514	0.785556	-0.403674	1.97611	0.0762719	0.162079	-0.741548	-1.50043	-0.220415	-0.976929	-0.425033	0.071276	2.05356	-0.905461	-0.9694	-0.966531
CAMKK1	0.433795	-0.860699	-1.47937	-0.711439	0.291111	0.148242	0.0348547	-1.79013	-0.911874	-0.571541	0.368252	0.648022	0.142312	-0.479264	0.252912	1.28447	1.01751	0.962544	0.245484	0.261336	0.0988851	-0.238933	-0.630319	-1.72211	-1.72211	1.16816	2.36339	1.39651
RECQL	0.071834	-1.32349	0.223724	-1.14663	0.282888	-0.214535	-0.741536	0.371363	-1.09754	-1.41757	2.64176	1.21874	-0.0542421	0.530278	-0.983417	0.159152	0.888785	-1.68031	0.812873	0.595264	0.629341	0.547503	-0.882346	-0.442789	-1.31557	1.11399	-0.136718	1.34921
VPS50	0.949116	-0.493356	1.42653	0.373087	1.18225	-0.582284	-1.05499	0.137266	-0.51465	-1.15787	2.33405	-0.463835	-1.57047	1.16427	-0.906202	-2.22946	0.339388	0.44459	0.113416	-0.895495	0.696325	1.04113	-1.18406	0.409739	0.460598	-0.518896	0.079224	0.420589
HSPB6	0.780769	0.930125	0.0895066	1.14868	0.389515	0.766924	0.986657	-0.291274	1.29522	0.517469	0.843707	0.465508	-1.586	0.818361	-0.836346	-0.986804	0.513661	1.03123	-1.586	-0.977821	0.893442	-1.586	-1.17224	-1.43554	-1.39793	0.722754	-1.0594	0.721828
ARHGAP33	-0.703144	-0.699719	-0.0553395	-1.10068	-0.94217	-0.0104934	-0.0207131	-0.283381	-1.09714	-1.24747	0.45411	0.509563	1.72742	0.625541	1.38868	1.72223	1.54826	1.6245	-1.13294	-1.40665	-0.534393	-1.67179	0.375493	-0.847666	0.136674	0.267635	0.867546	0.506038
NDUFAB1	1.35391	-0.826436	-0.399011	-1.6569	1.38502	-1.18235	-1.81347	1.52796	-0.513282	-0.695532	1.28314	0.939252	-0.355953	1.56878	-0.67275	-0.183789	1.83543	-0.33662	0.42634	0.130143	-0.609488	-0.00329133	0.344893	-0.193184	-1.65524	-0.119494	-0.134123	0.556047
ZMYND10	-3.11655	0.911107	0.00705051	0.221267	0.24149	0.700576	1.01517	-0.286453	0.838987	1.01517	-2.65662	0.0803943	-0.744655	-0.744655	-0.326635	0.98892	-0.468337	0.330661	-0.141864	-0.39656	0.857661	-0.185519	0.0850498	1.00169	1.42691	-0.000720235	-0.65671	0.00316514
SLC25A13	-0.607106	0.962581	0.596468	0.992149	-0.494831	1.28421	1.61987	0.451723	0.242244	0.651738	-0.536624	-0.549161	-0.26613	0.0148634	-1.69404	-0.139869	-0.446916	-2.472	0.590751	0.50873	0.717703	0.875878	1.44557	0.677946	-0.259172	-1.42025	-1.4178	-1.32853
ST7	0.277448	-0.935616	0.055785	-1.28508	0.357481	-1.1634	-1.04631	-0.0608687	-0.899702	-0.92882	1.36997	1.26826	0.277448	0.529142	1.21909	0.174851	0.0555771	0.738208	0.16547	0.15015	-0.255035	-0.124219	-1.99772	-1.45913	-1.13067	1.4678	1.09242	2.08746
CDC27	-0.582955	-2.19862	0.145683	-1.64816	-0.398749	0.0782684	-0.320859	-0.513951	-0.8948	-1.25426	1.22582	1.41387	1.30964	0.869247	-0.00169667	1.43179	1.37408	-0.481402	0.199897	0.239632	-0.032952	-0.297633	-0.895818	-0.890388	-1.14366	0.725328	1.58058	0.962082
CALCR	-0.235135	0.731002	1.35407	0.699917	-0.427715	0.849552	0.854738	1.37974	0.800621	0.88896	-1.19058	-1.38119	-0.66238	-1.08236	-1.93462	-0.901208	-0.0964385	-1.47429	0.450534	0.561853	0.885196	0.880599	0.248068	0.949112	1.07799	-0.536548	-1.75518	-0.934309
DVL2	-0.0179582	0.943115	0.853809	1.04022	-0.461075	0.645843	1.13205	0.519324	1.12242	0.951275	-0.763619	-0.961691	-0.289969	-0.710916	-1.69381	-0.248163	-0.255442	-1.40342	-0.341937	-0.0360643	0.94678	0.989534	0.621963	1.58052	0.743296	-2.13486	-1.56165	-1.20958
PRSS22	-0.225253	1.33122	0.420039	1.38266	-0.867129	0.91966	0.420039	0.421765	0.818989	0.5591	-0.386385	-0.786693	-1.9625	0.170547	0.539269	-2.32391	-0.0168101	0.764944	-0.304596	-2.3144	0.421765	-0.187903	0.878945	0.409532	1.6144	-0.6491	-0.679806	-0.36839
UPF1	-0.00372891	-1.25438	-0.588982	-1.0863	0.938005	1.60661	0.680289	-0.975838	-0.832857	-1.59789	0.303562	1.49233	-1.44799	1.61308	0.803291	-1.18698	0.800927	0.929929	-0.367795	0.651884	-1.16628	0.716888	0.999352	-0.116583	-1.60759	0.249862	0.174698	0.272498
SKAP2	-0.0928326	-0.941946	-1.11264	-1.27204	-0.668458	-0.409415	-0.47248	-1.96649	-0.555744	-0.375961	1.96894	1.66863	0.599299	1.93911	0.242861	0.694282	1.75526	-0.133429	-0.552081	-0.218613	-0.60047	-0.693332	0.05042	-0.414326	-0.894722	1.03309	1.17227	0.250809
MCUB	0.162336	-1.32286	0.169215	-1.22691	0.134664	-0.883807	-0.93295	0.0643426	-1.1018	-1.15322	1.19978	1.40658	0.0853982	0.908666	1.57549	0.794117	0.133093	0.0395046	0.665053	-0.367183	0.0860779	-0.731699	-1.16965	-1.61792	-1.13586	1.88929	1.61725	0.713002
POLR2J	1.93148	-1.10493	-0.302134	-0.930013	1.38246	1.32315	-0.386762	0.805631	0.035019	-1.28294	-1.09235	-0.273789	1.19758	0.377539	-0.117474	2.1303	1.22186	-1.13503	-0.576493	-1.47561	-1.06902	0.0320453	0.708872	-0.125973	-1.07838	-0.35214	0.487927	-0.330827
DHX33	0.403266	-1.00564	-0.0431663	-0.94913	0.349583	-1.04688	-0.988271	0.0946805	-1.35908	-1.42427	0.0320817	0.194669	-0.0556958	1.34269	1.52813	-0.245574	0.252539	0.816776	0.583245	0.634006	-0.236525	0.175419	-1.63005	-0.998813	-1.30031	2.30672	1.47977	1.08982
THSD7A	-0.821464	0.970163	0.46211	1.17813	-0.634701	1.51893	1.29224	0.705268	0.367112	0.545504	-0.605312	-0.576114	-1.88616	0.0567961	-0.630173	-2.9689	-1.06693	-0.259558	1.38119	0.121121	0.273705	1.01095	-0.674886	0.146385	0.555047	0.260596	0.215855	-0.936904
LIG3	1.09912	-0.741387	-0.458378	-0.273399	1.01236	-1.76058	-1.41409	-0.743906	-0.507376	-0.224913	1.08024	0.653136	0.0135007	2.23201	1.33333	0.0570339	1.28444	1.70684	-1.19715	-0.882633	-0.97002	-0.550803	0.0261409	1.13685	-0.0876694	-0.254191	-0.793398	-0.775108
RPAP3	-0.752743	-1.85988	-0.0500448	-0.985018	-0.721464	-1.04904	-1.45881	-0.13791	-0.988773	-1.27687	1.92951	2.75184	1.19903	0.791438	0.0368861	0.850402	0.291052	-0.261328	0.437776	0.282387	0.44483	-0.232182	0.338631	-0.536364	-0.692278	0.333466	0.716099	0.599365
ACSM3	0.178573	-0.725494	-0.262666	-0.956218	0.42826	-0.506486	-0.547367	-0.107454	-1.59209	-2.68654	1.39138	1.38804	0.880358	-0.592588	0.933448	0.950363	0.109257	1.55456	-0.160623	-0.00629132	-0.329004	-0.56722	-1.33629	0.216866	-0.906893	0.894071	1.36964	0.988402
REXO5	0.171342	-1.15933	-0.380571	-0.902607	0.0719365	-1.28163	-0.666628	-0.920668	-0.386988	-0.872698	0.864375	1.00179	0.918022	1.29204	1.29741	0.655686	1.5693	1.698	-0.874118	-1.02465	-1.13183	-1.36211	-0.528757	-0.220638	-1.07492	0.790493	1.31463	1.14311
CIAPIN1	1.61778	-0.790513	-0.205498	-0.609948	1.4655	-1.63913	-1.50961	-0.229129	-0.676902	-0.660585	1.35112	2.10561	-0.892749	1.36314	0.0969056	0.0946069	0.22531	-1.67807	-0.138503	0.552286	1.13261	0.35485	-0.165941	0.22531	-1.56456	-0.309178	0.166909	0.318377
SPPL2B	0.404038	1.33214	-0.0470945	1.40147	0.16446	1.32024	1.45999	-0.132802	0.852671	0.106772	-1.81798	-2.25237	0.662072	-0.725151	0.00860922	1.22986	-0.391727	0.826846	-0.708835	-1.48393	-0.410938	-1.05332	-0.509732	0.00695599	1.5567	-0.612034	-0.572116	-0.614806
FAM214B	0.0972137	1.05028	0.335911	1.06627	0.0970003	0.730352	0.857686	0.349622	1.10604	1.13638	-0.318496	-0.446755	-0.976682	-0.521715	-1.53931	-0.921948	-0.450385	-2.1595	0.505167	0.455569	0.632473	0.698358	1.37865	0.934748	0.576395	-1.20161	-2.03758	-1.43413
COPZ2	-0.872199	-0.103792	-1.04103	-1.06515	-0.920436	-1.06515	0.509768	-0.968673	-0.968673	1.89441	-0.43807	-1.06515	-1.06515	2.0182	1.13176	0.509768	1.84133	-0.369197	0.509768	-0.285219	0.509768	-0.103792	1.18658	-0.872199	-0.823963	1.3188	0.701469	-0.103792
PRKAR2B	-0.0638461	-1.33918	-0.578447	-1.13992	-0.0646979	-0.491469	-1.26797	-0.458983	-0.526006	-1.02422	1.03414	0.846873	1.38234	0.877242	1.26807	1.4015	0.781078	0.760215	-0.197946	-0.469246	-0.698414	-1.15292	-0.578129	-0.817752	-1.68702	1.61036	1.11348	1.48084
CREBBP	0.357685	0.559946	0.713292	0.442918	0.545935	1.52361	1.8023	0.308136	-0.469896	0.344051	-2.76529	-2.814	0.102418	0.483291	0.343375	0.144136	-0.851337	-0.254075	-0.243533	0.937242	-0.789045	0.165348	-0.346397	0.439282	0.67055	0.108502	-0.288377	-1.17006
TSPOAP1	-0.395214	1.43861	-0.894547	1.20589	-1.10747	0.810615	0.99448	-1.53336	0.872827	0.811263	-1.20049	-1.23814	0.780639	-1.59317	0.599021	1.00609	-1.16299	1.19341	-0.777245	-0.828075	0.513902	0.331602	-0.820024	1.18376	1.08246	-0.978579	0.442279	-0.737537
PON1	-1.28029	-0.619314	-0.091536	-0.091536	-1.32178	-1.44626	-1.40477	-1.36328	0.139423	1.09952	-0.906857	-1.44626	0.251888	1.206	1.44622	1.28883	0.430784	1.206	-0.710103	0.0657845	-1.44626	-0.0180423	1.08022	0.296823	0.858173	0.960166	0.71694	1.09952
GCFC2	-0.276676	-0.504591	-0.622026	-1.33821	-0.621001	-1.17375	-0.638695	0.393775	-1.29286	-1.8182	1.85129	2.11206	1.68023	1.08625	0.887431	1.04841	0.37907	-0.105048	-0.0452068	-0.179894	-0.93571	-0.83778	-0.961261	-0.0964544	-0.106785	0.421523	1.054	0.640109
WDR54	-0.157555	0.817226	-2.45546	0.617988	-0.233016	0.0803096	0.0114602	-1.97484	0.624872	-0.0806544	0.0228009	0.557385	1.09984	-1.14141	-0.227676	1.94788	1.08244	1.90017	-0.194505	-1.19171	-0.452102	-0.484952	-0.91388	1.09657	-0.773122	-0.373303	0.176534	0.61871
CROT	-0.108565	0.200301	-1.0071	0.477253	-0.314239	-0.325186	-0.511673	-0.619607	0.869547	1.0455	1.1014	0.922624	0.597371	0.982594	-0.575437	0.357982	-0.135426	-0.258721	0.287141	0.273243	-0.926559	-0.76836	1.29452	0.648965	2.08382	-0.965355	-2.75922	-1.86681
ABCB4	-0.435715	-0.301266	1.27615	-0.29178	-0.428604	-0.29178	-0.799049	0.240584	-0.712485	-0.181554	-0.433897	-1.33392	0.0698128	2.24705	1.03087	0.0564066	1.47124	1.47938	-1.7074	-0.18714	-1.11684	-1.37823	-0.551732	-0.203587	-1.03151	0.73848	1.66427	1.11226
KMT2E	-1.47204	0.328003	-0.440657	0.54197	-1.23949	0.641378	0.742044	-0.426626	0.441229	0.187889	0.937382	1.77913	-1.25842	0.893813	-0.571227	-0.957982	1.4567	0.222757	-0.411787	-0.341812	-0.0341602	0.232961	0.686915	1.79146	0.710423	-0.621704	-2.28439	-1.53377
RHBDD2	-0.391187	1.02346	0.361563	1.03062	-0.459472	0.204524	0.133936	0.30366	1.27365	1.03062	-0.0951648	0.0989646	-0.389773	-1.5002	-0.876995	-1.13782	-1.19734	0.0304932	-0.217651	0.0748926	1.0608	1.19991	0.836195	1.45517	1.23399	-2.042	-0.860395	-2.18446
SOX8	1.03525	0.167169	-1.44076	-0.971721	1.24131	-0.822571	-0.361194	0.502656	-1.66909	0.134956	-0.23348	0.301132	-0.376102	2.07004	-0.730549	0.0541783	1.17577	-1.02135	0.260779	-0.55049	-0.371974	0.734101	-0.179859	0.215692	-2.44979	1.30935	1.25774	0.718821
IBTK	0.148978	1.00747	0.362269	1.2447	0.209989	0.822349	0.575631	0.431081	1.1068	1.33066	-0.979754	-1.26594	-1.48044	-0.666493	-0.665332	-1.87002	-0.62717	-0.451298	0.321809	0.0682203	0.866704	1.09138	1.14299	0.698678	0.814006	-0.781686	-2.063	-1.39259
ZNF195	0.48312	-1.27842	-0.256506	-1.15405	0.623805	-1.30932	-1.36229	-0.217741	-1.00676	-1.00833	1.24505	1.33602	0.425712	0.800148	1.90329	0.539062	0.35521	2.20039	-0.649888	-0.61737	-0.609526	-0.953604	-0.847457	-1.11281	0.792759	0.404134	0.721511	0.553866
MYCBP2	-0.516004	-0.740138	0.450552	-1.01292	-0.00919904	-0.119317	-0.318169	-0.102534	-1.39016	-1.40181	0.0947661	0.00726147	1.11217	1.55344	1.08129	1.06288	1.36949	0.702477	-0.614845	0.277515	-1.76953	-0.818928	-1.58798	-1.01947	-0.317396	1.76383	1.04057	1.22216
FBXL3	0.410677	-0.270491	-0.308919	-0.0624542	-0.360889	1.45137	0.6829	1.38851	0.751965	0.98817	-1.43534	-2.33902	-1.45882	0.647659	1.23747	-0.319506	0.0361572	-2.29611	0.862403	0.362343	0.167337	-0.130535	1.15714	-0.200411	-0.252324	-0.766061	-0.851646	0.908411
PDK2	-0.154398	0.783993	-1.14799	0.700684	-0.081136	0.521902	0.969482	-1.30813	0.61235	0.370872	0.0289119	0.923065	0.0783437	-0.164877	-1.69295	-0.382448	-1.23456	-3.08272	1.44891	0.863827	1.23189	1.05448	-0.559889	-0.55573	0.444867	0.486943	-0.643426	0.487743
ITGA3	1.66453	-0.8048	0.135359	-0.862602	1.06084	-1.14108	-1.05165	-0.334591	-0.523521	-1.34065	0.698843	0.46969	1.08904	0.30565	-0.38021	1.46009	2.22913	0.567393	-0.279857	-0.410688	-1.8222	-1.28472	-0.293818	-0.485664	1.68688	-0.396533	-0.014337	0.0594871
ITGA2B	-0.34967	-0.0827586	-1.57461	-0.385755	-0.0747805	0.0845201	0.0291437	-0.930986	-1.15874	-1.4576	0.198619	0.353375	1.40315	-0.117239	0.977985	1.35923	0.945654	1.98926	-0.40014	-0.825296	-0.453185	-0.950952	-1.48333	-0.171266	-0.988114	0.854806	1.43492	1.77376
GDE1	1.37264	-0.214044	-1.05282	0.297922	1.88334	-1.52374	-1.41018	-0.505942	-0.12489	-0.142702	0.918043	1.29076	0.778557	-0.11871	-0.671674	0.311574	-0.315527	-2.78045	0.95281	1.07976	0.885133	0.315027	0.214811	-0.208483	-0.705296	-0.172222	-1.06571	0.71201
REX1BD	0.129229	0.0386838	-0.592893	-0.0619828	-0.063578	2.41756	1.66281	-0.0513996	-0.297728	-0.841187	0.395677	0.39902	-0.470196	-0.117833	-2.21496	1.0782	0.690392	-1.38845	-0.519082	0.0750613	0.999643	0.633818	0.02433	-0.277532	1.70495	-1.71774	-1.16579	-0.469028
CRLF1	-0.406994	-1.72582	0.0575791	-0.752138	-0.501335	0.222183	-0.264697	0.27869	-1.3229	-0.591412	-0.740186	0.0672593	-0.221354	1.46427	1.36489	-0.10847	1.56612	1.72745	-0.846299	0.000764389	-0.170401	-0.664769	-0.930768	-1.36321	-0.531279	1.47797	0.731186	2.18368
OSBPL7	-0.768444	1.02599	-0.154157	1.46692	-0.273366	0.782549	1.15096	0.191927	0.486391	0.928256	-1.75501	-1.99341	0.304489	-0.0495101	-0.641914	0.443896	1.03572	-0.911841	0.0245834	-1.2099	0.796942	-0.586964	0.275749	0.400901	2.25999	-1.0472	-1.31889	-0.864672
TMEM98	-0.0719518	0.917798	0.781486	0.854115	-0.0112291	0.503135	0.451204	0.98482	1.15685	1.08505	-0.567515	-0.674688	-1.30092	-0.512295	-1.86639	-1.55505	-0.208117	-1.25642	0.635171	0.783749	0.885465	0.980802	0.627896	1.04091	0.661419	-2.04182	-1.42386	-0.859611
YBX2	-0.167715	-0.413249	-0.992918	-0.422132	-0.813328	0.24166	-0.0652077	-1.15505	-0.604053	-1.12765	0.40165	0.444057	1.43166	1.09871	1.44141	1.29332	0.903867	2.1054	-1.29883	-1.95974	-0.548582	-1.37636	-0.673506	-0.232791	0.247436	0.461253	1.23448	0.5462
MAP3K14	1.20398	1.78516	-0.600949	0.425192	-0.443829	-0.790155	0.441416	-0.866536	-0.238706	0.259822	0.435133	-0.667924	-0.67433	0.476844	-0.173518	0.322503	-1.54866	-1.60104	2.26601	0.380765	-0.223437	0.114893	-1.62098	-0.339971	-1.31302	1.85841	1.11932	0.0136062
ABCC8	0.221644	-0.476352	-0.832617	-0.795314	-0.136361	-1.3757	-1.3757	-0.791885	-1.20821	-0.233985	0.300157	0.613947	1.41311	0.942656	1.47157	1.38981	0.691878	1.54738	-0.352623	-0.808814	-0.612999	-1.13825	-0.953495	-1.09406	-0.370892	1.58075	1.41042	0.973948
TMEM132A	0.693157	1.50214	1.09587	1.03344	0.424275	0.451936	0.522144	1.12505	1.01188	1.06972	-2.54616	-2.84335	-0.0700837	-0.496649	-0.49465	0.152059	-0.48346	-1.26666	0.0163771	0.148541	-0.00843371	0.0476497	-0.0874518	-0.0951361	0.903139	-0.750986	-0.500439	-0.553903
AP2B1	0.0885495	1.3345	0.600276	1.32411	0.147956	0.661591	0.981811	0.503685	0.740753	0.729415	-0.142689	-1.84967	-0.190522	-1.08457	-2.14581	-0.863428	0.536146	-1.22231	0.69462	0.944392	-0.0059931	1.48033	0.441605	0.750566	-0.679585	-1.15636	-1.32156	-1.2978
TAC1	0.138932	-1.68686	-0.178872	-1.30204	-0.180839	-1.30204	-1.30204	-0.178872	-1.13365	-0.433627	1.50068	1.188	0.36495	0.659565	1.73102	0.38597	0.453898	2.01647	-0.407783	-0.7321	-0.53523	-0.791871	-0.877561	-0.433627	-0.16967	1.09627	1.687	0.42394
ZNF263	0.979693	0.09384	1.86044	-0.540954	0.721438	-0.313863	-0.801321	1.41909	-0.138454	-0.051971	-2.38479	1.17464	-1.05981	-0.697768	1.85496	-1.31482	-1.08273	0.380615	0.372219	-0.202414	0.155089	0.221327	0.43909	1.13636	0.142405	-1.32692	0.100025	-1.13542
CX3CL1	0.226308	-0.774623	-0.114983	-1.12246	0.259199	-1.12246	-0.844176	-0.152451	-1.11494	-1.4887	0.631802	0.111072	1.32778	1.49684	0.23582	1.28183	1.48116	-0.0369655	0.277322	-0.0820202	-0.577054	-0.847999	-0.946886	-1.47772	-1.03121	1.63176	0.909663	1.8641
SPATA20	-0.246788	1.57113	-0.116918	1.47874	-0.0536905	1.31971	1.24012	-0.423475	0.979795	0.722092	-1.46294	-1.1051	0.595231	-0.412924	-1.97362	0.174665	-0.580676	-1.52977	0.318016	0.300329	0.350647	0.0829357	0.0276125	0.401111	1.65512	-1.57139	-0.30757	-1.43239
CACNA1G	-0.360241	-0.803555	0.156974	-0.332875	-0.624333	-0.173577	-0.0120682	-0.05233	-2.31611	-2.31611	0.644296	0.5498	1.02344	0.856233	0.915309	1.17776	0.791027	0.293037	0.0725236	0.671351	-0.217012	-0.0159181	-1.19974	-1.31646	-1.30321	1.13125	1.24065	1.51988
TNFRSF12A	0.713389	0.476757	0.82464	0.559181	0.770717	0.000913738	-0.053202	0.76122	0.757336	0.752212	-0.0186587	-0.039012	-1.69736	-1.91247	-1.44829	-1.64062	-1.72158	-0.97564	1.14191	1.20651	1.58637	1.40135	-0.0509835	0.43904	0.0469995	-0.811835	-0.679655	-0.389237
MAP3K9	-0.351325	0.838148	0.367765	0.859406	-0.26381	1.46855	1.4704	0.133396	0.319358	0.789278	-0.632785	-0.698684	-2.2359	-1.07085	-1.5625	-1.27178	0.116778	-1.56209	0.779709	1.48014	0.76525	1.34773	0.337321	0.431457	-0.249071	0.184131	-1.35508	-0.43494
RALA	0.169155	-1.48067	-0.565434	-1.25878	0.163525	-1.20206	-1.33	-0.309858	-0.995748	-1.00461	2.02223	2.25725	0.292733	-0.122841	0.861347	0.613456	0.0370443	1.63933	0.104897	0.0412927	0.201715	0.0784654	-0.544608	-0.686901	-1.54349	0.7008	0.858552	1.0032
BAIAP2L1	0.402658	-1.19766	-0.451478	-1.01857	-0.0921121	-0.510261	-0.216418	-0.0364655	-1.14199	-1.10452	0.447229	0.0767433	1.6019	0.518326	1.73879	1.71067	0.819862	1.89402	-1.31771	-1.04163	-0.858219	-1.1548	-0.685204	-0.924449	-0.208792	0.535314	0.916634	1.29814
KDM7A	-0.542107	0.872197	1.04889	0.767225	-0.464744	0.884818	1.4043	0.566806	1.0651	0.861787	-1.84019	-0.49887	-1.38192	-1.77279	-1.23584	-1.36799	-0.509438	0.274317	0.30848	0.75438	0.643334	1.15742	-0.104237	0.372628	1.42783	-0.669232	-0.478402	-1.54376
ETV1	0.214623	-0.760046	-0.174399	-0.718572	0.207967	-0.38254	-0.393405	-0.25518	-1.05293	-1.03029	0.94356	0.792473	-0.131455	0.325207	0.760032	-0.0642636	0.414169	0.801685	0.0528888	0.607145	-0.0214149	-0.025426	-2.0902	-1.24025	-2.21691	1.80253	2.10244	1.53256
AGK	0.210392	-1.21723	-0.206517	-0.618537	0.226683	-1.31263	-1.79863	-0.722609	-0.846034	-1.2774	1.6876	1.94843	0.420619	0.139859	0.895829	0.07476	0.590558	1.76435	0.0639655	0.0677616	-0.244873	-0.301856	-1.47391	-0.488087	-0.799437	0.579711	1.1845	1.45274
ALDH3B1	-0.0271858	0.705621	-4.06865	-0.411047	-1.06856	0.351271	0.0678889	-0.351532	-0.705384	-0.517978	1.04069	0.850234	0.459784	0.0342682	0.597096	0.458294	-0.0743081	1.74339	-0.313894	-0.33142	0.206496	-0.440071	-0.478416	-0.346918	0.693903	0.092083	1.02425	0.810096
TTC22	-0.0471055	-0.812687	0.0034805	-0.219303	-0.174389	0.558353	0.774317	-0.787578	-0.55667	-0.372355	-0.0547327	0.0784555	1.06293	-0.257813	1.32776	1.1799	1.14772	1.38714	-0.51773	-3.11073	-1.07801	-0.163148	0.266417	-1.23577	-1.2121	1.3987	1.2167	0.198254
PHTF2	0.368891	-1.64115	0.90625	-1.08118	-0.436153	-0.951105	-1.14383	0.54972	-0.921579	-1.11307	0.646067	0.962153	1.14627	1.17898	0.145809	2.00763	1.22249	0.241944	-0.452746	-0.032778	-0.864282	-1.3794	-0.750716	-1.7	0.856524	0.663197	0.695763	0.8763
CCL26	0.92991	-0.855131	-0.832581	-0.884587	0.733586	-0.34259	-0.712133	-0.696265	-1.56972	-1.15255	0.189106	0.269339	0.279861	-0.858797	2.08363	1.26725	1.73398	0.891332	-0.508015	-0.300834	-0.712133	-1.38692	-0.943456	-0.693578	0.608294	1.31575	0.713918	1.43333
FARP2	-0.321559	0.0833908	1.80941	0.382299	-1.34817	-0.688882	0.179668	-0.186858	-0.173221	-1.90009	1.73604	0.254215	1.31445	-0.41549	-1.58287	0.965796	0.762784	-2.07377	0.0480082	0.983033	0.213875	0.505665	-0.481534	0.74059	-1.63986	-0.0853763	0.429186	0.489252
USH1C	-0.841435	0.873727	-2.38754	0.955456	-1.05246	0.668031	0.88172	-1.08619	-0.118915	-1.01219	0.441062	0.930193	1.90108	-1.51955	-0.0438167	1.43014	-1.05601	0.0518097	-0.0506804	-0.911574	0.125871	0.477282	-1.05246	1.14768	-0.445549	0.537116	1.10725	0.0499373
GGCT	-0.0169253	-1.15827	-0.309057	-1.1651	-0.0367559	-0.917965	-0.980315	-0.288931	-1.07568	-1.02348	1.25377	1.35044	0.519462	0.43975	1.24275	0.488471	0.271091	1.22804	0.201399	0.358077	-0.416346	-0.215685	-0.745124	-1.20655	-2.20939	1.62237	1.59939	1.19057
DBF4	0.0962799	-1.25245	-0.2765	-1.31658	-0.0189568	-0.82345	-0.918525	-0.266128	-1.10187	-1.39256	1.33917	1.45211	1.3443	0.244798	0.851882	1.41437	0.159352	0.582657	0.240266	-0.0310113	-0.277924	-0.527259	-0.571454	-1.05275	-1.91508	1.06837	1.47939	1.46955
TBXA2R	-0.761245	-1.22082	1.45665	-0.22261	-0.680816	1.06807	0.917182	1.61089	0.00799179	-0.614463	-0.129115	0.34046	1.52479	-0.690622	-1.92091	-2.0188	-0.367108	-1.11665	-0.11986	0.824115	0.32913	1.57018	0.287863	-0.130709	-0.956976	-0.549457	1.25722	0.305612
IFRD1	0.6242	-1.80683	1.31749	-1.73303	0.0946934	-1.07015	-1.58347	1.1899	-0.116208	0.273593	1.03168	0.492682	-0.607321	-0.195001	1.49074	-0.654275	-0.789736	2.27725	-0.0840519	-0.0106341	-0.0671227	-0.0472048	-0.486307	-0.439077	0.600716	-0.595568	1.61043	-0.717388
LGALS14	1.14771	-0.488188	-0.00418355	-1.24655	1.026	-0.00418355	-1.2085	0.0632145	-1.17044	0.128435	1.21138	1.64036	-1.24655	-1.24655	1.40603	-1.24655	-1.24655	1.61678	0.457122	-1.24655	0.486469	0.908248	-0.827983	0.351965	-1.05629	0.960289	0.386635	0.448418
COX10	0.252551	-1.65991	-0.149961	-1.24806	0.15687	-1.09829	-1.15992	-0.382974	-1.20865	-1.09061	1.72536	1.86782	0.48894	0.643721	1.6321	-0.0886216	0.328155	1.44493	-0.108277	-0.0626452	-0.508012	-0.546493	-0.583018	-0.322924	-1.35439	1.38622	1.06181	0.584279
GTF2IRD1	-0.0151794	0.63759	0.530958	1.13071	-0.55871	1.57656	1.50998	0.406637	0.841643	1.26184	-2.13201	-2.26278	-0.0933911	-1.41169	-0.336298	-0.248497	-1.49219	0.458181	0.0902546	0.146473	0.530617	0.428314	0.927539	0.467978	-0.0544664	-1.38917	-0.120693	-0.830206
PAF1	1.20408	-1.46394	1.58403	-0.599678	1.69406	0.182522	-0.309797	0.973745	-0.239562	-0.511699	-0.693143	-1.83707	1.00186	1.28725	-0.664205	0.104496	-0.0836235	-2.17189	0.351985	0.355851	0.653826	0.122867	1.07319	-1.65029	-0.844053	0.345381	-0.22516	0.358963
VPS41	-0.249526	0.639737	0.586831	0.828402	-0.315546	-0.334961	0.358561	-0.107121	0.744968	0.632891	1.47227	-0.0414359	-0.435991	-0.459884	-2.67291	-0.803366	-1.16785	-1.53611	1.34066	1.24607	0.957505	1.11135	0.0899004	0.185323	0.958797	0.0181357	-1.54682	-1.49986
ARHGAP44	0.081528	-0.569297	-0.823537	-0.827615	0.352522	-1.02162	-0.95126	-0.827218	-1.1014	-1.15038	0.549943	0.749743	1.59697	0.78706	1.56308	1.39597	0.842985	1.67647	-0.788297	-0.947731	-1.18292	-0.689067	-0.379602	-0.0776124	-1.45208	1.15333	0.992171	1.04788
ELAC2	0.974077	-1.14531	0.139707	-1.11984	0.909924	-1.4197	-1.345	-0.01383	-1.2428	-1.32549	1.05279	1.5058	1.40136	1.46091	1.58404	0.560254	0.234948	-0.714315	0.226261	0.0596564	-0.756271	-0.566736	-1.85884	-0.0978805	0.124701	0.651189	-0.15817	0.878589
SCIN	0.650912	0.258579	-0.675524	-0.211608	0.322217	-0.143274	-1.84191	0.0394919	-0.47039	-0.547082	0.811728	0.993234	-0.957165	0.586429	1.70577	0.957345	-0.000610401	1.328	-1.22492	-0.237174	-1.87877	0.208176	-1.47338	0.19948	-1.6945	1.53246	0.456641	1.30586
ADIPOR2	0.0429462	0.539923	0.389682	0.869361	0.418738	0.879694	1.05107	0.657886	1.22782	1.66561	-2.36063	-2.32117	-0.18838	0.00912336	-1.16901	-0.359851	-0.190871	-1.64309	0.164103	0.314586	0.379369	0.401875	-0.0632231	0.424576	1.4061	-0.799882	-1.0229	-0.723453
CDKL3	-1.83637	0.529597	-0.131838	0.133622	-2.19454	-1.43073	-0.651727	0.0864898	1.12663	0.266592	0.769252	2.10812	0.299323	-0.334258	-0.524647	-0.039689	0.28405	0.316461	0.879932	0.635887	-1.77766	-0.163973	1.0294	1.1055	1.00234	-1.52012	-0.0792352	0.111573
MARK4	-0.629259	0.67744	-0.602444	0.555783	-0.512895	1.12398	2.14068	0.0986454	0.221118	1.07557	-0.4609	-0.0605361	0.777481	-0.819941	-2.08084	0.595251	-0.761917	-0.737977	-0.233763	0.0800023	-0.0163131	0.76577	2.09626	0.947599	-0.112385	-1.48413	-1.0044	-1.63787
PROM1	0.324066	-1.15099	0.235422	-1.19993	0.309249	-1.08056	-0.893106	0.172241	-1.09362	-1.24308	1.08179	0.854788	0.714949	-0.0340751	1.28339	0.74364	-0.204749	1.49804	0.301628	0.382609	-0.70513	-0.83108	-1.71749	-1.77487	-0.13815	1.3395	1.49468	1.33085
CCDC124	-0.204774	-1.27072	-0.875876	-0.441895	-0.16491	0.972913	0.949347	-1.08769	-0.805122	-1.41304	0.861984	2.72336	0.845868	0.165665	-1.89772	1.31208	1.06318	-0.793514	-0.017236	-0.180669	0.594938	0.509944	1.21488	0.267239	-0.826983	-0.609567	-0.295676	-0.596004
CEACAM21	-1.0531	0.819456	-1.19111	-1.21083	-1.09253	1.71261	1.65927	0.146441	1.55452	1.20848	-0.698219	0.545616	0.402961	-0.698219	-0.424961	0.585048	-0.757366	-0.641918	1.63713	1.21929	0.315225	0.387756	-0.777082	0.445665	-1.01367	-1.21083	-0.658788	-1.21083
PAFAH1B1	0.211827	1.40246	-0.314107	1.09498	0.0789239	0.0047402	0.238783	-0.493017	1.5308	0.667326	0.0304475	-0.0800528	-1.28523	0.403466	-2.13532	-0.111761	-0.211699	-1.11714	0.184811	0.893837	0.178047	1.15007	1.18077	1.46376	-0.0256842	-1.78941	-1.48789	-1.66373
NOS2	0.837346	0.00749082	-0.241198	0.677608	1.12714	-1.36422	-0.931253	-0.533909	0.484246	0.910062	1.00382	0.888885	-0.275078	0.332019	-0.894175	-0.260978	-2.42371	-0.190053	0.317655	-0.0969105	0.724972	1.31688	2.02143	0.279669	0.471684	-1.5917	-1.2335	-1.36422
DNAH9	-0.350558	0.160688	-0.597073	1.27951	0.464687	-0.77705	-1.09629	-2.74772	0.543284	1.79834	-0.0448851	-0.284845	-0.466032	1.03669	0.549665	0.231896	1.57896	-2.37783	0.246244	-0.126625	-0.541439	-0.10625	0.814904	0.766299	0.0345296	-0.607724	0.894335	-0.275721
KIAA0100	1.01834	-0.416603	1.1852	-0.319487	1.15802	0.012536	0.297297	0.933861	-1.03359	-0.710215	-2.87754	-2.19448	0.127609	1.45782	0.217631	-0.0738816	0.825546	-0.689095	0.369328	0.699917	-0.388238	0.435189	-1.21308	-0.997133	0.683493	0.924917	0.435189	0.13146
GAS7	-0.720259	0.0178208	1.8319	-0.110019	-0.608915	0.629282	1.07155	1.46016	-0.159262	0.111993	-0.53711	-0.628993	-0.31362	-0.18143	-2.87736	-0.161464	0.102429	-1.68732	0.43566	1.51704	0.491023	0.936715	0.481095	-0.00586439	-1.83893	0.736161	-0.373569	0.381286
TRAPPC6A	-1.15675	0.490814	-2.18732	0.658433	-1.15876	0.388835	0.0517982	-1.60645	0.334925	-0.0961102	1.41683	2.02492	0.589372	-1.94189	0.142309	0.218577	0.14447	1.70996	0.172146	-0.523704	0.429274	0.0501585	0.883575	0.637784	-1.29112	-0.600151	0.244087	-0.0260074
MATK	0.146549	-0.900777	-0.300158	-1.40473	0.11542	-0.702947	-0.706647	-0.174739	-1.15542	-1.59659	-0.0579125	0.556445	0.719768	0.761916	2.01579	0.832977	0.612399	2.14561	-0.84011	-0.766381	-0.536525	-0.544008	-0.441327	-0.343776	-1.19409	0.781413	1.92175	1.0561
CEACAM7	-0.349519	-0.525867	-0.503823	-0.525867	-0.393606	-0.525867	-0.48178	-0.437693	-0.437693	-0.437693	0.0472617	-0.525867	3.02113	1.2194	-0.525867	3.12226	1.72095	-0.525867	-0.525867	0.186962	0.204249	-0.525867	-0.0409119	-0.349519	-0.305433	-0.525867	-0.525867	-0.525867
CD79B	0.224466	-0.621562	0.0378738	-0.276332	0.135402	0.20047	0.0297608	0.27358	-1.22489	-1.28836	0.760855	0.768125	0.745828	0.925516	-0.119514	0.834182	1.20582	0.107914	0.699973	-0.00627203	-0.008587	-0.376152	-2.05502	-2.26853	-2.23802	0.789423	1.23838	1.50567
SCN4A	-0.233012	-0.785567	-0.527269	-0.901052	-0.334249	-0.0147456	-0.0326759	-0.559175	-1.49247	-1.51024	0.419049	0.11994	1.20604	0.975771	1.92382	1.06289	0.858399	2.1575	-0.619144	-0.629344	-1.31994	-1.4703	-0.146544	-0.958831	0.116028	0.69247	1.42737	0.575277
ST7L	0.88077	0.677442	-0.156676	1.22973	0.583474	-3.15208	-1.21395	-0.593577	0.20982	0.608971	0.28494	1.0527	-0.919399	1.12373	-0.289806	-0.395783	-0.0713346	1.54382	-0.336619	-1.24241	0.557229	-0.411905	-0.269273	0.452023	1.75746	-0.770868	-0.427367	-0.711067
PAX6	0.324079	0.968984	-1.70872	0.993052	0.121302	0.548186	-1.01566	-0.977478	1.43376	1.54777	-0.05875	-0.179117	-0.632722	-0.866112	-0.940528	-0.114622	-0.179117	-0.987501	-0.599868	0.132058	0.771995	1.27914	1.68541	0.683319	1.55242	-1.37609	-1.4177	-0.987501
RPUSD1	1.74806	-0.799289	0.727925	-0.909464	1.87868	-0.738328	-0.784846	0.596177	-1.08963	-0.717359	0.347087	0.695412	0.0946826	0.616067	0.747493	-0.082448	0.175909	-3.06945	0.590816	0.795763	-0.107689	-0.225354	1.10147	-1.27525	-0.605465	-0.644584	0.676468	0.25715
RHBDF1	-0.204382	0.951501	1.13025	0.788555	-0.249005	1.27577	0.874386	1.2911	0.940742	0.872935	-1.35108	-1.12125	-0.997516	-0.51968	-1.58618	-0.597553	-0.0104164	-1.74564	0.381883	0.235369	0.535295	0.393073	0.278176	0.629286	1.70244	-1.2666	-1.4515	-1.17994
LUC7L	0.65449	-0.821962	0.469917	-1.37423	0.518415	0.185876	-0.106765	0.0687458	-1.89847	-1.65064	0.720415	1.13836	1.65598	1.25273	-0.544589	2.0121	0.819288	0.116254	-0.564017	-1.43516	0.160256	-1.03118	-1.31713	0.143735	1.23185	-0.123114	-0.446951	0.165783
CACNA2D2	-0.483172	0.0276937	-1.17522	0.648185	-1.14119	1.09816	1.28952	-0.623715	-0.857014	-0.974854	-0.688029	-1.00965	2.10463	0.226365	-0.469181	2.09836	0.0790086	0.367338	-0.790677	-0.077624	-0.727124	0.107655	-1.98406	-0.484479	0.351679	1.10204	1.39882	0.586533
BAIAP3	-0.922648	1.16517	0.000939311	1.25856	-0.945992	1.52009	1.72328	-0.299478	0.605676	0.156406	-1.84223	-1.58714	1.22426	-1.82555	-1.06113	0.644106	-0.500519	-0.444014	0.192582	0.739169	0.593293	-0.285188	-0.195246	1.19228	0.01642	-0.300255	0.566515	-1.38935
TSR3	0.617984	1.02705	0.186066	0.762489	0.491317	0.634048	0.550468	0.577418	1.4441	0.82225	-2.52368	-3.25033	-0.649743	0.227368	-0.528585	-0.356514	-0.0665704	-1.14752	0.463684	-0.0583825	0.568832	0.363723	0.940865	0.521896	0.0565187	-0.579729	-0.548934	-0.546078
PIGQ	-0.312955	1.30347	0.439382	1.27031	-0.255659	0.778161	0.78481	-0.0290204	1.24762	1.06715	-1.48199	-1.38102	0.584329	-0.978811	-0.968524	0.190968	-0.650684	-0.139892	-0.118195	-0.666744	0.696735	-0.087378	0.334325	0.920803	2.08451	-1.7658	-1.19669	-1.6692
CRAMP1	-0.971743	0.228579	0.737591	0.560813	-0.130342	2.20109	1.143	-0.260754	-0.241283	0.685312	-1.16996	-2.15675	0.180402	-0.390504	1.67092	-0.971743	-1.46101	0.547956	-0.972977	0.207716	-0.241283	0.785672	-0.544931	0.462517	1.75589	0.0394807	-1.24002	-0.453637
TEAD3	0.218518	1.24889	0.134733	0.970028	0.465692	0.546394	0.80264	-0.184499	0.802024	0.9527	-1.02889	-0.722678	-0.852291	-2.03983	-1.74348	-1.34405	-1.59662	-0.692168	1.27438	1.13956	1.38808	1.37978	0.779435	-0.0531965	-0.182722	-0.650932	-0.589482	-0.422018
DNAJC11	0.695436	-1.06848	0.551901	-1.1295	0.92231	-1.37743	-1.15104	0.332666	-1.35159	-1.28394	0.629357	0.619317	0.140276	1.66397	1.46481	-0.210321	-0.745	0.583164	0.241486	0.85095	-0.0663997	-0.204859	-2.04827	-1.01103	-0.192911	1.10198	1.76226	0.280867
MYLIP	0.401091	-0.639487	-1.39824	-1.30284	0.303555	-0.604782	-0.904627	-0.904627	-0.868943	-0.983537	0.585394	1.42747	1.07356	0.474423	1.85579	0.588828	0.999243	2.03078	-0.707744	-0.594842	-0.815057	-1.25438	0.497228	-0.664843	-1.15023	0.886364	0.791366	0.879087
E2F2	0.966022	-1.31631	-0.699189	-1.54867	0.899453	-0.51338	-0.650097	0.0736439	-1.03166	-1.08524	-0.0461102	0.740826	1.46942	1.03028	1.4189	0.375537	-1.23523	1.12783	-0.067429	-0.10338	-0.864451	-0.0191292	0.395298	-1.43544	-1.49067	0.845838	1.73192	1.03141
PSMB1	0.405488	-0.210936	-0.865833	-0.271595	0.414988	-0.92792	-1.30121	-0.141525	-0.152009	-0.368861	0.821874	4.37282	-0.417069	0.46097	-0.603766	-0.254594	0.218344	-0.942666	0.603228	0.660561	0.377252	0.289629	0.0744731	0.0473766	-0.504405	-0.90654	-0.3468	-0.531271
JARID2	0.764526	-0.867071	-0.689096	-0.867071	0.714961	-0.442582	-0.359583	-0.743276	-0.690032	-0.575532	0.378319	0.135081	-1.14896	0.360636	0.517698	-1.01532	0.397451	0.727387	0.800433	0.963326	0.499002	0.742959	-1.17602	-1.57854	-1.98979	2.35336	1.30558	1.48215
CAMK1G	-1.25685	0.23653	-0.816316	0.442474	-1.50561	-1.51467	-0.0285158	-1.8126	0.245172	-0.610221	0.952193	0.954985	1.56404	1.45083	-0.334005	1.47649	0.783212	0.395976	-0.987094	-1.02629	0.229532	-0.84569	0.349964	-0.334005	-0.963562	0.710212	1.75868	0.485135
CDK11A	1.0766	-1.15729	0.56305	-0.491834	-0.643487	1.08666	1.02471	-0.232558	-1.05427	-0.417926	0.0620966	1.1739	0.834576	0.141918	0.612772	1.41949	0.572292	-1.92216	-1.84807	-0.917138	-0.120682	0.358127	0.279757	0.288757	2.14941	-1.47802	-0.958839	-0.401843
NADK	2.33639	-0.0112509	-0.254346	-0.591861	1.67408	-0.797126	-0.447555	-0.448223	-1.19373	-0.485031	-0.529172	-0.109185	0.269276	1.684	-0.368257	0.731792	1.88183	0.336169	-1.36311	-2.00363	0.449861	0.206112	1.1717	-0.121132	-0.122941	-0.662138	-1.05379	-0.178743
DLEC1	0.236053	1.05847	0.0983453	1.12694	0.193819	0.551915	0.660866	0.0819275	1.02984	1.13679	-0.774858	-0.698359	0.529533	0.329607	-0.413028	0.0530467	0.252194	-0.580482	-0.944707	-1.53536	-0.225744	-0.134204	1.17588	0.920647	1.74641	-1.85318	-2.3515	-1.67087
CYTH3	-0.487562	-1.07582	0.198182	-1.04673	-0.731591	-0.834933	-0.451058	0.0751446	-1.39732	-1.23975	0.619137	1.12708	1.40791	1.20537	0.362638	1.32354	1.40661	0.00109693	-0.488707	-0.0261441	-0.342719	-0.559183	-0.802222	-0.48813	-1.96231	1.33582	1.06248	1.80917
ADAM22	0.180517	-0.878295	-0.0764985	-0.896135	0.0139207	-1.14679	-1.65412	0.340418	-0.894868	-1.18525	0.467536	0.811025	0.939645	0.870539	1.29631	0.399645	0.226818	1.52227	-0.709913	0.462029	-0.782471	-0.617889	-1.71046	-1.09227	-0.492567	1.8359	1.33215	1.4388
SYPL1	-0.163999	0.41341	1.40286	0.62016	-0.126124	-0.265549	-0.293534	1.96491	0.400035	0.566538	0.162744	-0.325883	-0.928112	-0.462204	-0.448949	-0.242804	-0.530804	-2.35105	0.936056	-0.0807682	1.44279	0.344021	0.129219	-0.0181232	2.08749	-1.05987	-1.7359	-1.43657
CYB561	0.368823	1.25481	1.36552	1.2013	0.177565	-0.0947121	0.360386	0.96955	1.1955	1.00003	-1.73743	-1.1588	-1.15741	-0.416349	-0.902137	-1.21776	-1.42838	0.185178	0.466275	0.21517	0.645842	0.0281416	0.539919	0.24901	1.73963	-1.52963	-0.932282	-1.38776
SPAG9	-0.468794	0.850204	-0.730539	0.921616	-0.522294	0.961534	1.15766	-0.435643	0.452948	0.022979	0.267463	-0.87162	0.267463	-0.849156	-2.24156	-0.23768	-0.655129	-2.32805	1.33422	1.75793	1.02908	1.1683	-1.39395	0.538235	-0.253231	0.511426	-0.515567	0.26216
CELSR3	-0.688692	-0.41999	-0.300563	-0.51547	-0.448123	0.404202	0.473322	-0.945421	-1.97673	-1.68077	2.17855	2.18179	0.0707585	-0.459673	1.30827	-0.105976	0.0707585	1.53034	-0.788567	0.0925168	-0.657741	0.551295	-0.522415	0.0407635	1.66877	-0.0181606	-0.432607	-0.610439
AASS	0.479674	-1.03748	-0.80901	-0.94869	0.482976	-1.05166	-1.01042	-0.856206	-1.0952	-1.1612	0.828599	0.543141	0.548097	0.402834	1.64809	0.624944	0.446257	2.13395	-0.318544	-0.311538	-0.308019	-0.355672	-1.8092	-0.760895	-0.276504	1.81828	0.744462	1.40892
PLEKHG6	0.0674362	-0.466133	0.000699094	-0.737157	-0.060434	-0.186988	-0.358073	-0.0886295	-0.490352	-0.681881	-2.15235	-1.13877	1.57109	1.55178	1.05588	1.5273	1.65078	1.42341	-1.19803	-0.561564	-1.32692	-1.36775	0.372758	-0.16661	-0.435478	0.773201	0.681224	0.741576
SS18L2	0.193873	-0.838629	-0.861895	-0.913849	0.194785	-1.18202	-1.12439	-0.179348	-0.875719	-1.26974	0.896734	0.9396	1.17	0.810137	2.00962	0.965841	0.729373	1.1137	-0.39369	-0.857031	-0.885112	-0.424446	-0.567216	-0.968182	-1.40092	1.51953	0.703903	1.49511
MPND	-0.521414	0.0507783	-0.248534	0.880342	-0.641976	1.19998	1.40492	0.00201205	1.052	0.431391	-2.22347	-0.774486	0.542012	-1.11112	0.438547	0.639324	0.11771	0.0416748	-1.53771	-0.0540074	0.583834	0.157343	2.50554	0.663508	-0.00121197	-1.58946	-0.792844	-1.21468
MGST1	0.663563	-1.22477	-0.308464	-1.09317	0.62273	-1.51463	-1.58974	0.269024	-1.138	-1.10649	1.59454	1.05535	0.924335	-0.00222912	1.60487	1.089	0.384725	1.73496	0.0337296	-0.488305	-0.0907972	-0.875916	-0.886129	-1.62819	0.730314	0.269024	0.414486	0.556193
CRY1	-0.458817	-0.963963	-0.246346	-0.31422	-0.416977	0.580564	1.36687	-0.4061	-0.567368	-0.712143	1.95841	2.13546	0.1485	-0.606259	-1.95976	0.0502284	-0.821885	-1.70115	0.832579	0.931731	0.974614	1.27011	1.19267	-0.435961	0.12601	-0.54265	-0.503685	-0.910469
NFIX	-1.80766	0.596148	0.271234	1.25085	-0.363443	1.11184	1.25459	-1.8967	1.29947	0.98136	-1.407	-0.638519	0.258576	1.77987	-0.377078	-0.228491	1.11184	-0.474082	-1.1959	-0.363443	-0.532234	-1.09849	1.3828	-0.11556	-0.0919507	0.214429	0.176029	-1.09849
ST3GAL1	0.494042	0.542776	0.793198	0.685372	0.370846	-0.650222	-0.609933	0.746583	1.36853	1.2498	-0.374636	0.174977	-1.18502	-0.83933	-0.418391	-1.37598	-1.13354	-0.0392636	-0.356068	0.129022	0.742192	1.30073	1.55801	0.457146	1.30186	-2.34318	-0.946515	-1.64301
MMP25	0.116328	-0.829489	-0.0972197	-0.566814	0.241198	-0.220385	-0.14529	-0.0308183	-1.73153	-1.48899	0.103755	0.213691	1.0876	0.105509	1.02469	0.834859	-0.25816	1.63675	-0.401631	0.380545	-0.494902	-0.0922651	-2.22895	-0.747977	-1.29553	1.3865	1.94	1.55851
IL32	1.20069	0.35824	0.271666	-0.0747216	0.995035	-0.982899	-0.6542	1.06798	0.777368	0.631529	0.643204	0.183131	-3.09554	-1.666	-0.5802	-0.793641	-1.95722	-0.482018	1.15774	0.600347	0.920231	0.608322	0.43761	0.744355	0.164772	0.22565	-0.370448	-0.330987
PKD1	-0.540691	0.440197	0.451849	-0.22568	-0.805555	1.63766	1.55168	-0.210298	-2.14519	-0.823819	-0.727487	0.343547	0.97334	-1.65654	0.800011	0.838957	-0.800423	1.7637	-0.776136	0.461432	-0.839788	0.224765	-1.64613	0.198385	1.40771	0.390293	0.222159	-0.507952
MAPK8IP2	0.915712	-1.89805	0.0531454	-0.147706	0.802876	-0.0569445	-1.49954	0.43776	-2.45981	-0.0167291	-0.895238	0.797997	0.149399	0.0307669	0.91058	0.515289	-1.44404	-1.06566	0.770852	0.820466	0.820466	0.73307	0.345149	-0.755655	-1.18968	1.18916	0.656713	1.47965
MED24	1.57844	0.335723	1.63456	0.78106	1.00454	-0.459194	1.4002	0.996437	-0.209323	-0.330196	-2.46884	-2.08338	0.831949	-0.0786927	-1.11127	0.701591	0.106513	-1.28624	0.288115	0.0929393	0.466332	0.611084	-1.13051	-0.00531609	0.0236653	-0.86665	-0.0881501	-0.735399
RHOBTB2	0.126295	-0.59988	1.57442	0.0278342	0.154879	0.500149	0.358905	1.10782	-1.64293	-1.17079	0.169591	0.473576	-0.504128	0.792784	-1.28052	-0.866669	0.420857	-3.11316	0.850696	1.4566	0.328818	0.905199	0.289825	0.182325	-1.36449	0.0850068	0.272915	0.464079
HEATR5B	-0.518425	0.884995	-0.0268846	0.507007	-0.721156	0.610779	0.899264	-0.0343024	0.00983335	0.475601	0.883655	1.27575	-0.392383	-0.305277	-1.25936	-0.896783	-0.0171659	-2.59219	0.555463	0.604296	0.640402	0.688438	0.986552	1.61222	0.644237	-0.844729	-1.87187	-1.79796
SEC62	-0.701168	-1.18977	-1.03303	-0.662633	-1.17084	-0.759048	-0.920451	-0.607839	-0.118634	-0.77092	0.0300346	3.6324	0.106373	0.697294	0.139743	0.479604	0.061528	-0.954494	1.27382	0.73166	0.772073	0.466076	-0.261387	0.0140274	1.61803	-0.116298	-0.372719	-0.38344
RPS20	0.344276	-1.14775	0.0493017	-1.27696	0.43072	0.267557	-0.214222	0.550406	-1.55856	-1.64586	0.267557	0.0171556	1.67539	0.032234	0.915131	1.72501	1.69398	0.0602712	0.032234	0.180309	-1.0012	-0.835183	-0.485539	-0.711432	-2.13821	0.896251	0.872782	1.00433
CSDE1	0.230411	-1.2132	0.230411	-1.00181	0.230411	-1.2132	-1.0625	-0.121121	-1.39751	-1.49601	1.39333	0.61785	1.35886	1.22809	1.48938	0.897068	0.87552	1.4678	-0.227205	0.502542	-1.14142	-1.0625	-0.825183	-0.316758	-1.43458	0.765907	0.722885	0.502542
UBE3C	1.21094	0.448905	1.65647	0.0437023	0.711578	0.746804	1.0494	1.37794	-0.548247	0.00462501	-1.99807	-2.77545	0.281626	-0.168983	-1.32944	0.0968333	0.178253	-1.70689	0.232426	0.819567	0.447844	0.423447	0.608735	-0.479811	-0.934387	-0.182658	-0.281461	0.0663007
REV3L	-0.525407	0.825506	0.162375	0.771824	-0.153707	0.398282	0.194667	-0.319739	1.39982	1.40639	-0.0434818	0.10831	0.503199	0.356928	-1.59336	0.0441869	-0.449798	-0.672239	-0.889692	0.214042	-0.281214	0.324924	0.899984	2.00029	1.04419	-1.25144	-2.42409	-2.05075
PAX7	-1.23164	1.03807	0.0420751	1.06146	0.0405321	0.752573	0.800042	0.262679	1.14773	1.06394	-0.775609	-1.58342	-0.214483	-0.328993	-0.353281	0.637869	-0.118083	-0.578548	-0.775609	-0.244237	0.45262	-0.0230634	1.77909	1.29283	1.05319	-2.11757	-1.11166	-1.9685
MASP2	0.251486	0.508953	-2.43217	-2.43217	1.02532	0.360081	-2.43217	0.723472	0.171471	-0.0945055	-1.34543	0.119113	0.79311	-0.670242	1.09676	1.01699	-0.109264	0.812376	-0.20236	-0.0868937	-0.0983224	0.0723296	-0.0084565	0.885203	0.962906	0.384141	0.0558445	0.672419
FAM76A	-0.860189	-0.515368	0.819829	-0.526841	-2.9025	0.578115	0.0854818	1.79945	0.803175	0.962287	-0.986773	1.88015	-0.104611	-0.458148	-0.664567	1.75349	-0.442115	-0.280107	1.19678	-0.0615599	-0.479671	-0.612557	-0.36473	0.917082	-0.295177	-0.322341	-0.860189	-0.0584073
POMT2	-0.160938	0.37826	1.78316	0.723346	-0.133573	0.739883	1.2311	0.978487	0.651892	0.656254	-2.73379	-0.722558	-0.012659	0.0169684	-0.929059	0.378526	-0.0712609	-2.25208	0.27989	-0.0709455	0.220449	-0.0390087	0.052903	-0.286501	1.88677	-0.905021	-1.12917	-0.531329
VTA1	-0.342927	-0.453626	-0.525787	-0.153982	-0.290601	-1.81731	-1.51551	-0.506383	-0.395565	-0.585494	2.75191	2.81192	-0.393038	-0.606398	0.0851215	-0.545617	-0.348007	-0.28872	1.27344	0.658709	1.37173	0.0333451	0.39146	0.188366	-0.512383	-0.0762925	-0.168717	-0.0396443
MLXIPL	-1.23412	0.738895	-0.993246	0.755286	-1.2352	1.11424	0.964612	-0.803923	0.314875	0.231358	-0.182596	-0.31475	1.37788	-0.563505	0.76229	1.44787	-0.440513	2.00396	-1.23412	-1.72121	-0.41035	-0.754412	0.5851	-0.546544	1.87379	-0.388559	-0.35113	-0.995951
BAZ1B	0.171169	-1.5634	0.246203	-1.10791	0.23178	-0.272524	-0.65495	0.245648	-1.10791	-1.3142	-0.394596	0.367964	1.49839	1.78537	0.523469	1.62427	0.653742	0.658607	-0.271674	0.34329	-1.02221	-0.728376	-0.591009	-1.1987	-1.6899	1.53521	0.604846	1.42741
RANBP9	-0.633445	1.16848	-0.735204	1.50149	-0.770312	1.06578	1.11483	0.103689	1.02846	1.14543	-0.588737	-0.278972	-0.230971	-1.60784	-2.51658	-0.227253	-0.804915	-0.116848	0.845151	0.481007	1.30384	0.00661718	1.50356	0.463314	-0.748139	-0.517081	-0.736178	-1.21918
ETV7	-2.18961	1.25328	-0.112565	0.951816	-0.521635	-0.506812	0.12388	-0.0990595	1.61563	1.54749	-0.365133	-0.230372	-0.637971	-0.459481	-0.59346	-0.619229	0.301982	1.03651	0.600899	0.14165	-0.908593	-0.25983	1.24574	1.98119	0.410245	-0.846097	-2.03231	-0.828152
SPRTN	-0.641098	-0.526861	0.547852	-0.243305	-1.00537	-0.894114	0.112861	1.33038	0.166628	-0.0116208	2.85589	0.419254	-0.396912	-0.263924	-0.865439	-1.29689	-0.356128	-1.47638	1.68056	0.939973	1.61121	-0.785277	0.489972	-0.658988	-1.22114	-0.280413	0.920477	-0.151203
METTL13	0.730851	-1.06692	0.314553	-1.09428	0.60053	-1.43477	-1.16843	0.1606	-1.17141	-1.21579	0.525782	0.652742	0.506246	1.76696	0.532991	-0.139611	1.01104	-0.241077	0.722177	0.624276	-0.774259	-0.243329	-0.939976	-0.426603	-2.13016	1.66142	0.63264	1.60379
DYRK4	2.16076	-0.237937	1.01478	-0.850047	0.520907	-2.99302	-1.40005	-0.222773	0.623445	0.264417	-0.0585873	0.520907	0.926428	0.806296	-0.611172	-1.23577	-1.27043	0.533097	0.438992	0.0569936	0.71676	-0.292868	0.945586	-1.46404	0.39433	0.0457845	0.21302	0.454181
ZNF207	0.903971	-0.868058	0.358365	-0.985307	0.877652	-0.595591	-0.641724	0.392726	-1.49619	-1.25636	-0.260081	-0.72199	2.13599	0.596384	1.22061	2.15173	0.195946	0.984721	-0.344009	-0.439351	-0.374673	-1.32946	-1.6069	-0.989892	0.48175	0.70673	0.0864504	0.816562
UQCRC1	-0.126246	0.249664	-1.119	0.0467426	-0.0925398	0.754811	0.779118	-0.95237	-1.7396	-1.93822	0.307902	1.13156	-0.186275	1.42138	0.539743	-0.388899	2.12377	0.533081	0.341713	0.177197	-0.352947	-0.254675	-0.359918	-1.0126	-2.35282	0.623643	0.968431	0.877336
STARD3NL	-0.226228	0.919624	0.296296	0.960392	-0.0626152	0.403465	0.467724	0.302252	0.99079	1.25459	0.0111506	0.120344	-0.415282	-1.25168	-1.8579	-0.518255	-0.973705	-1.50216	1.11355	0.397954	1.17101	0.405561	1.32276	0.669619	0.861257	-1.65303	-2.16558	-1.0419
CD9	0.193169	-1.04022	-0.403146	-1.01328	0.194766	-0.769207	-0.829866	-0.396695	-1.38359	-1.41147	0.876261	0.887191	1.03039	1.7607	0.609788	1.11133	1.93631	0.570783	-0.256986	-0.612904	-0.854544	-1.14897	-0.676655	-1.59479	0.0331918	0.948319	1.0581	1.18202
NCAPD2	0.0593293	-1.38038	0.0636399	-1.49183	0.0412992	-0.486308	-0.358757	-0.00863862	-1.06676	-0.973735	0.600393	0.203513	1.36896	1.05003	0.0972123	1.22345	1.68919	0.321475	-0.166637	0.21879	-0.888203	-0.367541	-1.40737	-0.626634	-2.00817	1.53243	1.36427	1.39696
IFFO1	0.21422	0.152238	0.662958	0.143079	-0.0323522	1.17972	1.06135	0.230996	-2.25427	-1.85426	0.490302	-0.0241844	1.50147	0.953885	-0.941185	0.763563	0.119947	-2.23269	0.410583	-0.425471	0.832983	-0.65979	-1.57851	-0.173883	0.311263	-0.753538	1.07623	0.825354
GIPR	-0.0160896	1.12686	0.074494	1.17694	0.0139717	0.824483	0.829677	0.142659	1.27141	0.997045	-1.51957	-1.16386	-0.648618	-0.928422	-0.765048	-1.20403	-0.497502	0.116882	0.223859	-0.221059	1.03882	0.415132	0.750865	1.09994	1.69452	-1.99657	-1.63276	-1.20403
PHF7	-1.40875	-0.868717	-0.887904	-0.9427	-0.733027	-0.412356	-0.285787	-1.20374	0.166367	-1.57707	1.34665	2.83956	0.701702	0.000971805	0.677167	1.31576	0.389863	1.44835	-0.596683	-0.952177	0.136474	-0.273758	-0.992957	0.145366	0.00276633	0.175051	0.778431	1.01115
SEMA3G	1.18231	0.317761	0.0777465	-0.154864	0.539218	-0.228896	0.697859	-1.07765	-0.832912	-0.431675	-0.622408	-2.1764	1.10181	1.00621	-0.233312	1.15904	0.1291	-1.14653	0.548155	0.555913	-0.144551	-0.617208	-0.763025	-2.59623	-0.202421	1.15113	1.32535	1.43647
NISCH	-0.254415	1.33221	0.151281	1.10078	-0.357425	0.971964	1.09242	0.0755462	0.842803	0.720523	-0.910984	-1.71303	-0.00588939	0.535638	-1.52334	0.118854	0.294782	-1.47246	-0.0552561	-0.0839661	0.249692	0.386206	-0.0420819	1.2106	1.94777	-1.35204	-1.34838	-1.9118
STAB1	1.24125	-1.42626	0.504299	-0.243523	0.669157	-0.0749268	-0.996119	-0.61212	-0.0925565	-1.42626	1.2442	0.606149	-0.6959	-0.516142	0.533889	0.859744	0.380401	1.91644	-0.984418	0.111344	-0.944969	-0.136251	-2.71192	1.05204	0.310034	1.08753	0.896305	-0.551435
FUZ	0.6172	-1.5306	-0.304172	-1.56805	1.03145	-1.48235	-1.53782	0.12811	-0.0471671	-1.06078	0.505156	0.823688	1.73941	0.980272	-0.075866	1.47208	1.27209	0.980936	-1.19548	-0.66567	-0.0378923	-0.971214	-0.476789	-0.00392473	-0.811211	-0.00206832	0.871986	1.34865
ZNF200	-0.124129	0.347902	0.847633	0.249244	-0.142517	-0.596395	-0.0858945	0.489099	0.438268	0.858012	1.25994	1.01328	-1.21352	0.165646	-0.536003	-1.47704	-0.930748	-2.04719	0.538703	0.857552	0.549882	0.826242	1.30501	0.530591	1.46695	-0.852096	-1.99254	-1.74589
CD4	-0.268774	-1.1178	-0.241109	-0.947228	-0.075644	-0.508728	-0.744695	-0.270983	-0.951292	-1.24245	0.509865	0.65656	1.29538	0.532184	1.42777	1.21964	0.516727	1.2652	-0.365424	-0.0989508	-0.209834	-0.554929	-1.45915	-2.0062	-0.861045	1.17815	1.79674	1.52602
LRRC23	-0.598227	0.930542	-0.279529	1.67061	-0.366049	0.714855	0.521127	-0.821475	1.20749	1.24888	-0.598227	0.0630915	-0.45946	-1.43106	-1.87765	0.636975	-0.140889	-0.791474	1.17934	-0.0406133	-0.0929142	-0.0938508	1.34631	1.90334	-0.118546	-0.996984	-0.829116	-1.8865
HFE	1.0827	0.939623	-0.991312	1.00094	-0.964334	-1.41176	0.796298	-0.986019	0.271577	-0.529629	0.237822	-1.45133	0.644995	-0.740272	0.659114	-0.110916	0.414104	2.04818	0.117518	-1.04018	-1.81733	-0.648021	0.271577	-0.976847	1.18652	-0.336188	0.442917	1.89026
SCMH1	0.296076	-1.07852	-0.0966174	-1.46485	0.563082	-0.889585	-1.0653	-0.180252	-1.09535	-1.15185	0.654615	0.812154	1.7476	0.820742	0.49903	1.73689	0.32072	1.31073	-0.689379	-0.694875	-0.47417	-0.824481	-0.714028	-0.459625	-1.57341	0.811265	1.554	1.3254
FYN	-0.318896	-0.630016	-1.51292	-0.121497	-0.723699	0.170409	-0.582329	-1.83772	0.987495	0.725588	-0.581507	-0.264588	0.536209	0.358594	1.65001	0.318283	0.741095	2.849	-1.04751	-1.02917	-0.299772	-0.378731	0.860547	-0.809181	-1.28537	0.617069	0.82657	0.782039
HIVEP2	0.399282	-0.525499	0.332009	-0.416006	0.348559	-0.314994	-0.511911	0.20811	-0.617304	-0.778231	1.08854	0.813739	-1.67549	0.00825455	-0.789199	-0.946075	0.548119	-0.105809	0.764814	0.844253	0.671713	0.684414	-1.78878	-1.34343	-1.91446	1.59113	1.67316	1.75108
ELOA	1.09821	-1.76908	0.542749	-1.31335	1.24164	-0.953022	-0.823458	0.294896	-1.10309	-1.12003	0.890672	0.334809	-0.499345	1.90469	1.80327	-0.696485	-0.245851	-0.0317278	-0.0559971	0.435825	0.227295	-0.0569566	-1.21696	0.356849	-1.7167	0.970188	0.247219	1.25375
LYPLA2	1.93184	-1.08265	0.671999	-0.97214	2.07251	-1.04776	-0.807703	0.577133	-0.56166	-0.765622	0.495463	1.12502	0.579489	1.29538	0.199997	-0.883835	0.0689012	-2.31037	0.43051	0.566035	0.709788	-0.0231204	0.97832	-0.693669	-1.16851	-0.88526	-0.312566	-0.18754
CLCN6	-0.596187	0.704019	1.26268	0.46286	-0.719916	0.856982	1.36411	0.751538	-0.142577	0.799912	0.312826	-1.04725	0.979297	-0.561914	-1.13918	-0.191418	-1.17165	-1.95498	0.281288	-0.0997351	0.767411	0.339111	0.51615	-0.126578	2.34175	-1.02655	-1.43824	-1.52376
MRC2	-0.0856566	1.34964	0.709811	1.24327	-0.210043	0.973711	1.07891	0.637893	1.08936	0.980289	-1.2796	-1.28583	-0.755261	-0.491107	-1.33458	-0.751872	0.197725	-1.14954	0.11905	0.310876	-0.209827	0.125625	0.394557	1.22565	1.67486	-1.4902	-1.38966	-1.67807
TSPAN9	-0.246882	1.09369	1.68795	0.463697	0.148119	0.329653	0.268324	1.90382	0.515693	0.527992	-2.04788	-2.38341	0.241844	0.0665456	-1.39868	0.0702337	0.202483	-1.65618	0.261204	0.439349	-0.0643705	0.0788695	0.324588	-0.417768	1.58444	-0.759015	-0.282083	-0.952212
BTBD7	1.14946	-0.390739	-0.351952	-0.0471015	0.795488	1.44591	1.7932	0.0754139	0.462403	0.519891	-2.02682	-2.82993	-0.0188172	1.27636	-0.289224	0.160348	0.901115	-1.63518	-0.349665	0.288828	-0.148187	-0.323961	-0.605588	-0.149035	0.391838	0.87606	-0.993442	0.0233267
APBA3	1.70123	-0.894589	0.976491	-0.290824	0.948395	0.514951	1.10572	0.349553	0.0461211	-1.02119	-0.53458	1.32281	-0.103204	-0.181694	-1.89982	-0.0609371	-0.560589	-0.972549	-0.351766	-0.706264	0.953551	1.00152	-0.103204	0.426253	2.17426	-1.73136	-1.26149	-0.846797
MKS1	0.393476	0.19649	-0.307682	1.03229	0.490407	0.145722	-0.274101	-0.84421	0.91093	1.09798	0.815313	0.920635	-2.25931	-1.22295	-0.306623	-2.0812	-0.243985	0.537861	0.535122	0.0159296	0.800703	0.871201	0.0735282	1.59053	1.04095	-1.5961	-0.942287	-1.39063
ABHD5	0.426705	0.819438	0.993599	0.639579	0.067738	0.13657	-0.180236	0.933248	1.22277	1.40152	-1.06358	-0.476381	-1.90483	0.17261	-0.0390913	-1.46822	-1.0606	-1.4507	0.111364	0.657687	0.776185	0.587477	1.21736	-0.0526571	1.51071	-1.34517	-1.82914	-0.803962
AKAP8L	-0.0817853	1.11428	-0.130944	0.927826	-0.114718	1.15221	1.12665	-0.122838	0.753858	0.399827	-2.46101	-1.94424	1.23244	-0.223569	-0.432472	0.991428	0.251638	0.878073	-1.10669	-1.03134	-0.310703	-0.638339	0.370308	0.537994	1.67969	-1.30874	-0.423522	-1.08533
MBTD1	-0.0146254	-0.905203	-0.143159	-1.28049	-0.0242118	-0.434964	-0.976969	-0.330565	-1.14466	-1.6722	0.341319	0.839647	0.679093	0.369595	1.55105	0.539806	0.48053	1.55981	0.140483	0.242124	-0.218187	-0.477395	-0.627511	-1.08869	-2.04022	1.33361	1.81595	1.48604
UTP18	0.0680875	-1.27366	-0.21271	-1.2174	0.114148	-1.12241	-1.25075	-0.21576	-1.12254	-1.32642	1.91255	2.12529	0.856609	0.560324	1.12685	0.835785	-0.465095	0.934483	0.306223	-0.390021	0.207516	-0.540675	-0.452278	-0.675063	-1.61667	0.649361	1.09497	1.08926
RNF216	-0.127455	0.808638	-0.249541	0.548845	0.0266287	1.81598	1.05555	-0.368795	0.386686	0.266131	0.164694	0.238276	-2.02191	-0.867974	-1.19558	-1.28743	-2.19393	-0.0284658	0.382307	1.5759	1.62022	1.12226	0.669108	0.501696	-0.552059	-0.895436	-0.498907	-0.895436
TTC19	1.42551	0.0358395	-0.785061	-0.573847	1.26911	-0.102347	-1.98758	0.84263	0.687874	-0.594261	-1.59797	-0.910672	0.332229	0.00101719	1.40643	0.577537	0.30024	2.6085	-0.780517	-0.498938	-0.522837	-0.868386	-0.734097	-0.325546	-0.738431	-0.0748588	1.45189	0.156535
PTBP1	1.3268	-1.26637	1.05025	-1.30352	1.42188	-0.553452	-0.406575	0.758754	-1.17333	-1.2258	-0.656768	-1.33209	0.378734	2.17399	1.19423	0.150803	0.587137	0.171804	-0.126389	1.05025	-0.814209	-0.282535	-0.163472	-0.849579	-1.59463	1.19423	0.572388	-0.282535
DPF1	0.301596	-0.911742	-0.246795	-2.01417	0.392696	-0.913854	-0.399216	-0.390714	-1.01495	-1.13297	1.20769	0.692807	1.71795	1.91009	0.752279	0.840593	1.07858	-0.857339	-0.517683	-0.675967	-0.317742	-0.69828	-1.33557	-0.555604	-0.287911	1.6057	0.909778	0.860745
SYT7	0.0251366	-0.550033	0.0286476	-0.376055	0.206568	-0.278822	0.0496627	-0.239331	-2.62871	-0.587933	0.978448	1.05498	0.701675	0.0775786	-0.670611	0.52795	-0.116967	-0.0957617	0.591524	0.698236	0.196982	0.314062	-1.52813	-1.64319	-1.63013	1.49363	1.94344	1.45716
LARS2	0.707594	-0.972307	-0.12053	-0.729077	0.616482	-1.30693	-1.06761	-0.243909	-1.16915	-1.16267	0.210626	-0.347435	0.335988	2.04384	1.3421	0.376481	1.98569	0.500164	-0.761733	0.0103953	-0.787071	-0.313256	-1.26282	-1.49005	0.335988	0.87153	0.674148	1.72352
PIK3C2A	0.0976324	-0.621312	2.06026	-0.651836	0.453007	0.550677	0.610308	1.42876	-1.19202	-0.36062	-2.16361	-1.52972	1.62691	0.451098	-0.730403	1.50379	-0.195655	0.200958	-0.602978	0.593289	-1.26482	0.688807	-0.710712	-0.330279	0.691698	0.837882	-0.504222	-0.936886
PLAUR	1.27664	-0.262018	-0.325488	-0.282431	1.06159	-0.378931	-0.488566	-0.145037	0.906959	0.941509	0.797617	1.05651	-0.504282	-1.66206	-0.718496	-0.313533	-1.51604	-2.72748	1.22604	0.415464	1.33244	1.46533	-0.19266	-1.25257	0.696897	-0.101292	-0.0894655	-0.216654
ANLN	0.17337	-1.85403	1.00814	-1.9383	0.221694	0.0437424	0.217002	0.788211	-0.0597699	0.0622711	0.316342	-1.84772	1.20218	1.06724	-0.993214	1.38642	1.7927	-1.23581	0.291906	0.347565	-0.291609	-0.493034	-0.644344	-0.397668	-0.293971	1.5735	-1.09218	0.649355
WIZ	-0.963062	-0.573296	-0.492352	-0.279137	-0.509634	0.923989	0.183816	-0.791447	-2.08408	-0.691686	2.16874	2.05139	0.496842	1.15534	0.0826366	1.05475	1.0356	-1.10842	-1.06679	0.566237	-0.899198	-0.347993	0.899756	0.455317	0.27241	-0.56812	0.419783	-1.39139
RABGAP1	-0.42037	0.0930577	-0.900427	-0.0746031	-0.131034	0.666695	1.19575	-1.72652	0.422999	-0.468872	-0.518306	-0.933122	1.51717	0.706309	-0.602513	2.27889	1.56313	0.386358	-0.367807	-0.679992	-0.400538	-1.41266	-2.12401	-0.240792	-0.118235	0.906997	0.179934	1.20251
DCN	-0.53793	-0.0382586	-0.647714	0.36072	0.813735	-0.663397	0.36072	-0.600663	0.535316	0.470041	-0.255629	-0.663397	0.917916	3.13813	-0.663397	-0.163726	3.17526	-0.663397	-0.663397	-0.156235	-0.663397	-0.0382586	-0.318362	-0.53793	-0.506563	-0.663397	-0.663397	-0.663397
QPCTL	0.371562	-0.180206	0.882822	-0.285233	0.414224	-0.298717	-0.361559	1.2356	-0.72539	-0.251092	-2.62713	-2.87325	1.66576	-0.205463	1.19732	0.988985	0.918545	0.61353	-0.84872	-0.439656	-0.48924	-0.219371	-0.179196	-0.186495	1.14849	0.017151	0.432347	0.28438
PPP5C	0.606378	-1.26416	0.640503	-1.44426	0.703736	-0.507154	-0.534237	0.684128	-1.46833	-1.58951	0.221498	0.133639	2.22448	1.5478	0.0984424	0.96413	0.747411	0.344279	0.338803	0.121384	-0.630165	-1.08146	-0.972523	-0.313536	-1.87964	0.364059	0.857432	1.08687
CEP68	0.122116	-0.753564	-0.394665	-0.89766	0.274324	-0.966365	-0.716594	-0.468522	-1.49038	-1.6317	0.827361	0.876025	0.491796	0.65215	1.55522	0.633986	0.243622	1.85451	-0.259175	-0.190382	-0.302731	-0.280614	-1.57765	-0.793153	-1.14267	1.25649	1.97356	1.10465
MAP4K3	0.273128	-0.474876	-0.367591	-1.0258	1.08822	-0.484544	-0.550943	0.201731	-0.558415	-0.809952	-1.56921	-1.42768	0.521046	0.66513	1.62543	0.694053	0.872911	2.05022	-0.230157	-0.437901	-0.54972	-0.576963	-1.06616	-0.53127	-1.47568	1.77038	1.0329	1.34172
ZBTB32	0.891828	0.377186	-0.848124	0.705315	1.45445	-2.42648	-0.848124	0.0897982	-0.57904	-0.67964	-1.79803	-0.0329074	-0.448011	0.807243	1.17289	0.937178	-0.518289	1.57691	-1.5688	-0.963539	0.0842907	-0.762499	-0.169833	1.29673	0.766139	0.54073	0.795488	0.147151
TYROBP	0.620679	0.804336	0.817261	1.11737	-0.869122	1.54831	1.9637	0.865268	1.09916	1.27911	-0.463197	-0.990899	-0.990899	-0.990899	-0.990899	-0.990899	-0.524086	-0.990899	0.826546	1.33201	-0.318653	-0.990899	-0.544382	-0.828529	-0.787937	-0.990899	0.980243	-0.990899
LDAF1	1.12316	-0.0723337	-2.83151	0.219446	1.24169	-0.834798	-0.844091	-1.8947	-0.0437649	0.670477	0.595733	0.616878	0.519456	1.27479	0.225343	0.185873	0.938228	0.409277	-0.755282	-0.800255	-0.460142	0.405124	0.989029	-0.555311	-0.460142	-0.357027	-1.26531	1.76017
BRCA1	-0.0434605	-1.6094	0.216949	-1.33757	0.0894278	-0.57074	-0.878321	0.0622195	-1.15217	-1.13225	0.903182	1.17262	1.11385	1.41467	0.280121	0.168244	0.535173	0.757188	0.0395856	0.627396	-0.945784	-0.156356	-0.695884	-1.85609	-1.24238	2.05012	0.912212	1.27746
ERCC1	-0.246733	-0.133273	-2.21449	0.360513	0.209161	1.03763	1.0927	-1.17812	-1.08771	-1.59321	1.12241	1.60075	1.55587	-0.569914	-1.30057	0.944426	1.6311	0.394558	0.241127	0.148295	-0.53658	-0.751373	0.600903	0.206955	-1.09291	-0.594003	0.624353	-0.471882
SEMA3B	0.0775343	0.984991	-0.137946	0.619673	0.192486	1.46439	1.24075	-0.457301	-0.129882	0.0304257	0.366076	0.401072	-0.0273864	-2.2244	-0.653276	0.035942	-1.43547	-0.644788	0.5366	0.0839347	0.657675	0.502941	0.327144	0.984686	2.07222	-1.23044	-1.6714	-1.96625
LTF	0.894641	0.319042	0.333139	-0.19354	1.00525	-0.19354	0.333139	1.45037	0.0529295	0.59303	1.39261	1.3079	-1.63925	-1.63925	-0.756763	-0.93388	0.108574	-1.63925	1.11533	1.08963	-0.905942	-0.756763	-1.15217	-1.46213	0.244382	-0.93388	1.05114	0.915229
EXTL3	1.41006	0.454925	0.488935	-0.0392495	0.972605	-0.636313	-0.0148792	-0.280722	-1.16424	-0.528417	-1.53363	-2.46134	0.910831	0.966753	-0.400909	1.1417	1.74315	-0.37929	-0.271414	0.515192	-0.592026	-0.174926	-1.25299	-1.7901	0.599007	0.925386	0.693074	0.69883
ELOVL5	-0.889732	-0.613054	0.817608	-0.617489	-0.723986	0.0918113	0.120521	0.94572	-1.60404	-1.31639	0.322876	0.123295	1.99381	0.262959	0.375208	2.10763	0.545381	0.126665	0.479781	-0.32796	-0.502369	-0.630526	-2.46047	-1.17594	-0.158901	0.670565	0.994816	1.04221
ALOX5	0.16608	-0.388328	-0.182787	-0.828379	-0.0879491	-0.726902	-0.491956	-0.435221	-1.23214	-0.711142	0.334375	0.815807	0.992631	0.95735	1.35317	1.22981	0.819066	1.69491	-0.647119	-0.10272	-1.86934	-2.35665	-0.983061	-0.0108448	-0.564957	1.41506	1.12497	0.716268
CALCOCO1	-0.273208	1.39218	0.00770321	1.42751	-0.17992	1.23959	1.11901	-0.00192701	1.0177	0.91499	-0.802107	-1.19178	-0.383972	-0.855806	-1.73391	-0.422358	0.186512	-1.98947	0.605773	0.120718	0.850742	0.239659	-0.0066273	0.606083	1.63022	-1.00534	-1.88076	-0.631207
UBR7	0.389286	-1.15019	0.278706	-1.26418	0.345556	-0.92107	-0.65352	0.165031	-1.49349	-1.22643	0.738835	0.538846	1.43298	1.09981	-0.132399	0.987343	0.926566	-0.611604	0.327765	0.421742	-0.175673	-0.455715	-0.132507	-1.89939	-1.7601	1.47077	1.08587	1.66717
MAP4K5	-0.568344	1.28409	1.1582	0.754709	-2.32139	0.888531	-0.655815	0.934356	0.526993	0.5577	-0.698156	-0.318612	0.229199	-1.78538	0.826521	-0.692939	-0.862318	0.0916181	1.68216	-0.77948	0.98365	0.00831919	-2.01872	0.293789	1.08813	-0.131529	-0.6969	0.22163
EHD3	0.390463	-1.04807	0.226792	-0.72682	0.325621	1.36609	1.4799	-0.266864	-1.41883	-0.784571	0.0759819	0.646586	0.641634	-0.545645	-1.26158	0.956177	-0.625129	-1.22392	0.446159	1.72341	-0.132246	0.45056	-0.199292	-0.861407	-2.54197	1.17552	1.23005	0.501404
PSMC4	1.14405	-1.23387	0.0376372	-1.46074	1.28357	-1.16816	-1.2968	0.175629	-0.713602	-0.747371	1.82813	1.88605	-0.460314	1.28993	0.572519	-0.554496	-0.441922	-1.42555	0.496641	1.01004	0.558511	0.548184	-0.0546915	-0.410414	-1.61654	-0.349229	0.874908	0.227888
MAN2B2	0.0735999	1.13103	-0.0122524	1.00947	-0.278551	0.570958	0.601237	-0.370444	1.11588	1.33253	-0.413661	-0.50462	-0.23198	0.301507	-0.999153	0.0934091	0.618692	-1.04841	-0.792585	-0.746866	-0.0337913	0.385969	1.02805	0.723811	2.18409	-1.82839	-1.81117	-2.09835
SLC7A14	0.017683	0.588347	1.4749	0.533562	0.130998	-0.4754	0.130998	1.50378	0.756912	0.612196	-0.324248	-0.96059	-1.72186	-2.65301	-0.123215	-1.93776	-0.95766	-0.567117	0.995429	1.17703	0.58468	1.16471	0.268993	0.756912	-0.199222	0.250746	-0.922239	-0.105565
CLDN11	-0.345881	0.88705	0.815186	0.883293	-0.364007	1.35649	1.32326	0.774937	0.939076	1.02253	-1.27971	-1.44186	-0.327421	-0.694347	-2.33042	-0.635466	-0.84804	-1.72902	1.14343	1.07248	0.941676	0.768358	-0.80718	-0.286306	0.205739	-0.720455	0.202983	-0.526377
SLC25A39	1.2106	-1.28883	0.879626	-1.47958	1.39589	-0.681067	-0.906581	0.93293	-1.02	-1.30457	-0.34558	0.55116	2.23542	-0.286489	0.348869	2.13254	-0.34558	0.920067	0.113241	-0.598707	0.325404	-0.761285	-0.149588	-0.385403	-1.18063	-0.99536	0.541675	0.141835
MVP	-1.47762	-0.0119596	-1.36089	-0.308694	-0.924363	0.59005	0.0257103	-0.776331	-0.852357	-1.10973	1.1292	1.29902	-0.0573587	1.24417	0.385825	-0.0412679	1.38657	2.03304	-1.80946	-0.338474	-0.216847	-0.0326656	0.442478	-0.206183	-1.61935	0.130693	1.19757	1.27923
NUB1	-1.25172	-0.212261	-2.14383	0.136671	-1.16624	-0.322116	0.144191	-1.41032	0.248205	-0.486292	2.31804	2.46564	0.90617	0.813198	-0.762099	0.606607	0.109725	1.52481	0.179475	-0.0398891	0.00611124	-0.833452	0.180223	0.214212	-0.691844	0.0347412	0.123888	-0.691844
PGM3	0.209512	0.968526	0.349508	1.10417	0.229472	0.483707	0.460281	0.50063	1.13842	1.19802	-0.79126	-0.664604	-0.905654	-0.722634	-1.09208	-0.459711	0.0503365	-0.894089	-0.284077	-0.152714	0.962756	0.379733	1.0299	1.63454	1.10211	-1.79886	-2.21517	-1.82076
RWDD2A	-0.368836	1.18667	-0.422596	1.23206	-0.430658	0.674025	0.783298	-0.239657	1.05986	1.15119	0.367942	0.0887914	-1.43005	-2.46014	-0.145541	-1.73887	-1.03951	-0.371762	0.32005	0.647563	1.72929	0.624279	0.0832749	1.38657	-0.0871691	-1.30875	-0.880195	-0.41112
CLK1	-0.539121	0.933769	0.670145	1.11611	-0.881323	1.23237	1.20937	0.946494	0.487731	0.655686	-0.523649	-0.732228	-0.911459	0.814466	-0.660842	-1.23069	-0.769066	-1.63788	0.327556	-0.226291	0.627058	0.386563	-0.0966123	1.24931	1.9007	-1.6956	-1.41005	-1.24251
POLR3B	0.812877	-1.2182	1.11283	-1.60889	0.701378	-1.86966	-1.20817	0.941092	-0.620336	-1.06	1.87503	0.179574	0.458512	2.51434	-0.314854	0.259898	0.796528	-1.33845	0.0238637	0.347222	-0.5925	-0.647219	-0.165126	-0.0353491	-0.389633	0.157629	0.334195	0.553436
ANGEL1	0.753669	0.161497	-0.119169	0.260404	0.331651	-1.57072	0.100985	-0.959543	-1.34512	-1.22802	0.940132	-0.0704013	1.37358	1.68763	-0.543336	2.06633	1.53338	0.495601	-0.732111	-1.50832	-1.13561	-0.60623	-1.56252	0.121594	0.70101	0.422833	0.328586	0.102233
RNF14	0.108513	0.954515	0.757893	1.03743	0.260459	0.40368	0.598861	0.598861	1.13064	1.23546	-0.537316	-1.21114	-1.39725	-0.35345	-1.44506	-1.34968	-0.434219	-1.32729	0.172186	0.346388	0.798905	1.1154	1.46961	0.784842	0.701978	-1.64087	-1.13928	-1.64007
DDX11	0.274645	-1.04279	-0.0973053	-1.16072	0.266282	-0.88433	-0.948357	-0.127622	-1.36866	-1.25431	0.62639	0.461395	1.5082	0.549393	0.874684	1.76548	0.325406	1.82521	-0.145528	-0.729637	-0.421208	-1.1884	-1.54682	-1.1119	0.105421	1.04078	1.26281	1.14148
HEBP1	-0.00060427	-0.849485	-0.761646	-0.743627	0.200128	-1.05621	-1.33541	-0.671472	-0.845556	-0.89088	0.760932	1.05109	1.12992	0.381825	1.33689	1.57431	0.898672	1.28007	-0.373499	-0.571052	-0.786747	-0.557704	-0.749579	-0.89208	-1.6864	1.35663	1.58345	1.21804
GPRC5A	0.743422	0.65752	0.709797	-1.6678	0.582453	-0.153961	0.141764	-0.0149948	0.800223	1.22709	-0.691385	0.419294	-0.768535	-2.31171	-0.625559	-1.6678	-2.08798	-0.691385	1.23287	0.439393	1.10436	1.03362	0.696332	0.578261	0.996518	0.208341	-0.862402	-0.0277435
CD6	-0.0210032	0.162159	1.19649	0.770689	-0.152984	1.37316	1.31839	1.19649	-1.54726	-1.54726	1.14369	0.175048	0.0285893	-0.234771	-0.165383	-0.98334	-0.821409	-0.253594	1.06993	1.37862	-0.957798	0.376207	0.261542	-1.4663	1.37316	-0.98334	-1.06147	-1.62823
TACC3	0.0213621	-1.60815	-0.226432	-1.67792	-0.0286923	-0.590741	-0.743472	-0.147618	-0.742922	-0.873853	0.606406	0.615075	1.74039	0.895554	0.764172	1.80507	1.32558	0.32063	-0.344032	-0.0898917	-0.778868	-0.927234	-0.809851	-0.476224	-1.72588	1.24496	1.13701	1.31556
UFL1	-0.608177	1.24255	-0.0439466	1.13905	-0.627673	0.714372	0.524256	0.0276044	1.34066	1.17956	-0.232439	0.00126719	-1.18901	-2.16194	-0.784403	-1.00584	-1.10661	0.537256	0.90161	0.234676	0.754795	0.543497	-0.34514	1.29317	1.53641	-1.70979	-1.03289	-1.12288
POLA2	0.185858	-1.63508	-0.0841552	-1.28625	0.306073	-1.69061	-1.53181	-0.0200191	-0.817836	-0.809655	1.88177	2.13247	1.5937	1.24968	0.407755	0.631303	-0.130623	0.490072	-0.175111	0.135693	-0.6195	-1.01469	0.480664	-1.1024	-0.0597055	0.0703218	0.907305	0.504776
ZC3H3	1.59098	-1.32916	0.119572	-1.71663	0.780977	-0.107143	-0.1549	-0.742996	0.550011	-1.79946	0.325315	2.15406	0.366261	-0.979558	1.27012	1.91582	-0.471171	0.562258	-0.956378	-0.527938	0.287552	-0.460766	0.85301	0.776113	-0.604431	-0.69371	-0.21317	-0.794636
CAPN1	0.488376	1.14964	-0.195091	1.18444	0.474502	0.595671	0.682505	-0.283863	1.11738	1.17809	-0.568115	-0.530463	-1.62441	-0.415349	-1.0517	-1.63825	0.171041	-1.15931	0.295488	0.579061	0.703915	1.00423	1.38315	0.83223	0.374702	-1.382	-2.13589	-1.22998
ACP3	-0.21993	1.48967	-0.192934	1.54823	-0.225505	0.853982	0.916107	-0.0904402	1.33578	1.16708	-0.665965	-0.797877	-1.05789	0.803524	-0.490522	-1.73851	0.233095	-1.4454	0.0643719	-0.216214	-0.182123	0.196362	0.565623	1.54597	0.640209	-0.601906	-1.09725	-2.33755
MDH1	1.11202	-0.927714	-1.56063	-0.660412	0.864356	-1.39778	-1.62487	-0.768896	-0.60187	-0.803658	1.59521	1.50315	0.365736	-0.370812	1.07571	0.667517	0.0134219	1.76011	0.34544	-0.324325	0.548105	0.0936346	-0.574773	-0.561612	-1.88533	0.557635	0.619647	0.940975
SLC30A9	-0.318229	-0.178231	-1.13045	0.306024	-0.618593	-0.716608	-1.01237	-1.04894	-0.524325	-0.63677	2.93287	0.23587	1.00318	0.952451	-0.348254	0.931412	1.35358	1.61225	-0.230811	0.813803	-0.772863	-0.642716	-0.828143	-0.42881	-1.88466	0.0498161	0.479835	0.649692
MTMR11	0.37335	-0.149102	-0.529227	0.00559306	0.756942	1.54268	1.16548	-1.49036	-0.58433	-1.30966	-0.398622	-0.140426	1.85551	0.571632	-1.39366	1.30502	1.63894	-1.22737	-0.27598	-1.25486	-0.294648	-0.732201	-0.636098	0.39142	0.536983	-1.52919	1.12551	0.676685
COX15	0.957068	-0.290589	0.71568	-0.150233	2.64847	-2.01931	-0.520951	0.794484	-0.468203	-0.727339	0.423888	-0.293082	-2.23304	-0.134988	0.91748	-0.752238	0.877074	1.78194	-0.220402	-0.0753881	-0.00666049	0.100556	-1.24555	-0.169021	0.13266	-0.293082	0.93784	-0.687061
CCDC88C	0.233678	-1.54555	-0.296314	-1.6677	0.314468	0.958828	-0.0984406	-0.716862	-1.56378	-1.20588	0.747839	0.865254	0.355967	0.302513	2.24921	0.0798707	0.846763	1.8939	-0.879917	-0.164313	-0.948222	-0.245196	-0.837388	-0.854459	0.00738112	1.01169	1.43466	-0.278012
YAF2	-0.505577	1.01457	0.790131	1.02034	-0.470367	1.06198	0.812613	0.978141	1.17607	1.10279	-0.966618	-0.782699	-0.623174	-0.0954774	-1.929	-0.458445	-0.306585	-1.96175	0.377777	0.381281	0.419245	0.297416	1.40996	0.710867	0.567273	-2.11485	-0.88276	-1.02314
ZMYND11	1.62318	-0.535269	0.587483	-0.378893	0.589979	-2.26909	-1.01394	0.651774	-0.342662	0.560135	0.517469	-1.81926	0.923402	0.190142	1.81206	0.62079	-0.925403	1.99199	-0.155671	-0.787931	-0.82095	-0.964658	0.272192	0.228109	-0.277097	-0.108621	0.856358	-1.02562
DPEP1	0.600808	0.165894	-0.42439	-0.106416	1.04685	-1.89774	-2.08168	-0.458892	0.117968	-0.260804	1.64918	1.47177	-1.84531	0.356557	0.703941	0.282319	0.831026	1.35909	-1.01118	-0.635224	-0.107069	-0.104976	0.900289	0.478777	0.991052	-1.15489	0.398906	-1.26586
BID	0.418999	-1.10262	-0.729103	-1.02793	0.40676	-1.28853	-1.34571	-0.676258	-1.05585	-1.09405	1.315	1.4349	0.91982	0.978683	1.83501	0.547125	-0.299073	0.946122	-0.0847638	0.104382	-0.60204	-0.519858	-0.693941	-0.845822	-1.16	0.929986	1.93532	0.753455
MATR3	0.0511176	-0.580907	0.154652	-0.54711	-0.00209436	-0.0855137	0.131358	0.0501983	-0.591069	-0.417275	0.119624	-1.78466	-0.244656	1.30224	1.31146	-0.0352214	0.533704	0.940782	0.155545	-0.171549	0.037588	0.203037	-2.28231	-2.28119	-0.777613	1.84958	1.37106	1.58922
NPC1L1	-0.135028	1.06039	0.567235	1.00158	-0.147428	0.659739	0.819226	0.307509	1.08704	1.11283	-0.162905	-1.64501	0.140757	-0.32923	-1.08852	-0.574806	-1.54428	-1.55555	0.382882	0.337532	0.581906	0.517591	0.80889	1.03823	1.50897	-1.99216	-1.20184	-1.55555
XYLT2	0.245165	0.872609	-0.571861	0.812806	0.0499718	0.580643	0.743162	-0.614713	0.865262	0.815213	-0.409191	-0.43768	0.792212	0.241685	-0.556057	0.817311	1.18431	0.211637	-1.55573	-1.33431	-1.05971	-0.631561	0.586157	1.81587	1.5202	-1.62794	-1.88255	-1.47292
RGPD5	0.670065	1.05364	1.01379	1.07887	0.612193	1.04511	1.04871	1.00208	0.973446	1.08214	0.755948	0.748512	-1.28922	-1.28922	-1.28922	-1.28922	-1.28922	-1.28922	-1.28922	-1.28922	-1.28922	-1.28922	0.54895	0.450753	0.497172	-0.0185557	0.14582	0.183524
NUDCD3	0.909585	1.26924	0.426999	1.56855	1.20941	-0.409177	0.402868	-0.316969	0.403506	1.10114	-0.76696	-0.728874	-1.8785	-0.218532	-1.11755	-1.14372	0.145103	-0.432287	-0.26716	1.18984	-0.0288934	1.03391	1.38446	0.789639	0.0816411	-1.59392	-1.45498	-1.55838
ISL1	-1.46505	-1.59082	1.13047	0.272402	0.47781	0.740335	0.697799	1.47588	0.729495	0.628786	0.440225	0.12408	-1.59082	-0.7899	-0.45464	-1.59082	-0.349694	-0.342501	1.10019	0.667997	0.581437	0.338344	1.43953	0.734963	0.740335	-1.59082	-1.59082	-0.964171
CHDH	0.723975	0.801864	-1.21361	-0.00800165	0.456452	-1.62635	-1.24477	-1.77618	0.284396	-0.0363659	-0.357866	0.745614	1.61997	0.542502	1.07441	1.60332	-0.372343	0.673882	-1.69686	-1.41424	-0.247378	0.801481	-0.785661	0.234236	-0.491655	1.53659	-0.594471	0.767061
IL20RA	0.33116	-0.920334	-0.356969	-1.23241	0.316574	-1.23241	-1.23241	-0.352229	-1.08235	-0.605023	0.842842	0.909867	0.791841	0.83288	1.88111	0.448762	0.538084	1.91848	-0.712435	-0.72453	-2.11261	-0.236805	-0.188478	-0.592328	-0.22334	1.36967	1.46241	0.161002
GLT8D1	-0.686365	0.655933	-0.391279	0.689553	-0.977303	-0.884566	0.257493	-0.916785	1.24876	0.661558	-0.041278	1.13643	1.53692	-0.332196	-0.582659	1.37174	1.33701	0.0946552	-1.15002	-1.08002	0.117757	-1.25105	-0.137898	0.440352	2.27733	-0.58122	-1.78338	-1.02948
ATP2C1	0.427565	0.665864	1.11059	0.676571	-0.360853	-0.477683	-0.10722	0.370324	-0.233744	-0.119042	1.62278	-1.1581	-1.58364	-0.281621	0.309816	-0.996667	-0.354792	1.59843	0.814129	-0.259252	0.0506436	0.483809	-0.239031	-0.0229609	2.59281	-1.26981	-1.85877	-1.40013
RALBP1	0.330288	0.562023	-0.249064	0.102189	0.181887	2.47233	2.0589	0.18708	0.243237	0.305199	-1.89634	-1.56095	0.770957	-0.237081	-1.94477	0.512222	0.575311	-1.39235	-0.0462645	0.441612	0.0251514	-0.0225387	1.03233	0.525981	-0.856711	-0.422623	-0.987746	-0.710248
RUFY3	-0.122633	1.01232	-0.709395	0.879097	-0.89157	1.87314	0.887687	-0.298012	0.457173	0.867263	-1.71484	-1.25897	0.802499	-0.899171	-0.844017	0.665221	-0.232878	0.60525	-0.21555	-1.28312	0.0591841	0.785287	-0.319692	1.59539	1.74745	-1.12547	-1.07953	-1.24211
CNTN1	0.896765	0.744259	-0.691693	0.789567	0.938265	-1.65967	-0.951673	-0.510561	1.14377	1.13968	0.82285	0.0456388	-1.77241	-0.921159	0.679509	-1.88794	-1.05767	0.768222	0.26573	0.33279	0.744948	0.746184	0.917278	-0.400621	1.30043	0.19098	-0.925932	-1.68753
WWTR1	0.424143	0.0176795	0.735645	-0.0293856	0.0222209	-0.419113	-0.475333	0.468941	0.439907	1.08716	1.27321	0.506159	-2.32613	-1.19166	-1.0497	-2.30723	-0.404159	-1.06238	0.935759	1.238	1.51846	1.54504	0.538356	-0.638518	0.400226	0.0684325	-0.544193	-0.771545
AGPS	-0.586407	0.644785	0.76666	0.828348	-0.455329	0.468622	0.513798	0.355524	1.22431	1.14687	-0.734456	-0.194659	-0.67153	-0.778151	-0.556294	-0.246136	-0.471768	-0.698478	-0.0138499	-0.944937	1.18452	1.14198	2.01644	1.03648	0.627605	-1.97595	-1.79751	-1.83049
ATP1A2	0.0745056	-0.919223	-0.287094	-0.940733	0.0797286	-0.626843	-0.615712	-0.241457	-1.12631	-1.00871	0.791759	0.718748	1.35344	0.387617	0.879237	1.24828	0.851535	0.730973	0.140609	0.157163	-0.754519	-0.807214	-1.85457	-1.59176	-1.30261	1.38112	1.88018	1.40187
TTC27	0.489781	-0.942798	-0.121717	-0.719544	0.433692	-1.10639	-1.20421	-0.127896	-0.854662	-1.07056	1.32001	1.26048	-0.492675	0.569164	0.839985	-0.357092	0.712628	0.278095	1.05325	0.52265	-0.142611	-0.0143469	-1.2702	-0.884057	-2.48051	1.62261	1.53541	1.15152
ZNF582	-1.43555	1.1838	0.300571	1.17433	-0.619694	-1.14379	-0.71269	0.863134	1.42845	0.849138	0.332918	0.0331123	-1.40572	0.0174231	1.88597	-2.04645	-1.15008	0.15352	0.847356	0.0138878	0.236038	-0.543952	0.0174231	1.78775	0.084202	-0.815298	-1.08751	-0.248284
VSIG2	-0.656805	1.58093	-1.00631	1.27581	-0.818391	0.47584	-1.00631	-0.918523	1.49713	1.05008	-1.98022	-1.12464	1.238	-0.125871	-0.83357	0.936054	-0.668143	-0.656805	-0.405439	-0.416777	0.24996	-0.170496	1.46831	1.44245	1.21664	-0.416777	-0.809337	-0.416777
PHLDB1	0.81023	-0.829213	-0.251544	-1.00245	0.574851	-0.63948	-0.752291	-0.170324	-1.37706	-1.19422	-0.0207803	0.0213962	1.15817	0.0195139	1.80696	1.39622	0.42368	1.39831	-0.0526372	-0.61905	-0.277081	-1.10773	-2.09163	-0.900255	-0.274901	1.55366	1.19504	1.20262
PRDM11	0.120646	-0.420774	-0.0404927	0.681992	0.880214	-0.341964	0.683816	0.92296	-0.666788	-0.698352	0.986528	0.350024	-1.28683	-0.733066	0.77177	-0.869538	-2.00892	-2.63137	1.33287	1.30472	0.921192	0.786237	-0.303837	0.0319674	-1.48845	0.162584	0.540873	1.01199
SYT13	-0.0662143	-0.966602	-0.671928	-0.841976	-0.119087	-0.510632	-0.522412	-0.445899	-1.19269	-1.30817	0.238529	0.0776567	1.60728	0.823656	1.17365	1.68089	1.25659	0.821006	-0.523309	-0.26055	-1.10727	-0.646157	-0.2436	-1.3462	-1.34427	1.56661	1.43341	1.43768
SNAI2	-0.232565	-0.779177	0.797957	-2.41994	-0.516781	-0.0573821	-0.10049	0.531012	-1.20214	-2.3562	1.07351	1.09566	1.4621	1.08754	-0.113888	1.53472	1.00372	-0.596385	0.03893	-0.596385	-0.968612	0.103685	-0.00871463	-1.08125	0.591908	0.551621	0.781179	0.376374
CD74	0.208998	-1.04298	-0.417865	-0.950587	0.134678	-0.818339	-0.780242	-0.305549	-1.20807	-1.36767	0.482182	0.601132	1.20745	0.181004	1.28558	1.08128	0.419144	1.65427	-0.19869	-0.099617	-0.718018	-0.392632	-1.64358	-1.54221	-0.413051	1.32356	1.75942	1.56038
HGF	-0.981631	-1.0826	0.381327	-0.258465	-1.00687	-0.258465	0.0417721	0.0716244	-1.03211	-1.03211	0.972136	0.832459	0.361859	2.13566	1.01564	-0.0862427	1.50726	1.40901	-1.0826	-1.0826	-1.0826	-0.579533	-0.80494	-0.981631	-0.956389	1.50926	1.09864	0.972136
ZRANB1	-0.103471	0.764776	0.10588	0.989405	0.847532	1.11435	1.38382	0.759109	0.134083	0.788164	-0.83162	-2.66037	-1.21845	0.277854	-1.57996	-1.0537	-0.103471	-0.491973	0.384243	-0.399556	0.551392	1.17704	1.54688	0.74441	-0.103132	-0.944728	-1.2908	-0.787706
NCDN	1.40298	-1.11925	0.896222	-0.797298	0.838535	-0.138795	0.396534	0.8683	-1.10716	-2.05734	0.332239	0.780747	0.0654931	0.6471	1.47702	-0.739995	-0.651397	-1.51929	0.193119	1.39132	-0.397413	-0.0191807	0.277302	-2.5904	0.556517	0.506725	0.132015	0.375356
ADGRA2	0.0190113	-1.20697	-0.494379	-0.0423494	0.297893	0.206096	-0.548162	-0.668829	-0.789231	-0.0968298	-2.7068	0.313881	0.543308	1.55758	0.342894	0.720422	1.15134	0.348657	0.407002	0.509328	0.0258609	-0.286578	-1.39433	-1.01588	-1.5557	1.10307	1.38356	1.87614
ZFP64	-0.662892	-1.28792	1.66465	-0.545263	-0.210647	-0.888558	-0.310885	0.800057	-0.941254	-0.613876	-0.596774	-0.166491	0.819798	2.28297	0.598188	1.80744	1.68117	-0.327209	-1.5592	-0.302693	-0.880173	-0.935498	0.236027	-0.127766	-1.3129	0.649228	0.834713	0.295737
MNAT1	1.59984	-1.58449	-0.924418	-0.82492	1.88524	-0.90873	-1.12848	-0.29639	0.995186	-0.0186275	0.0460688	0.455169	-0.750431	-0.326168	1.45113	-0.148813	1.05543	1.75718	0.492736	-1.00369	-0.701417	-0.612007	0.0151413	-0.381782	-1.93867	0.113611	0.789418	0.892891
SAMD4A	0.567519	-0.0380085	0.525865	-1.09185	0.22182	-0.597421	-0.511237	0.476491	-0.690843	0.00197801	0.401766	0.574162	-0.507645	-1.10387	-0.222684	-0.459157	-0.303311	0.333825	1.12838	1.06952	0.504873	0.37907	-2.27	-1.83826	-1.5489	2.13389	1.39238	1.47165
RUNX3	0.744733	-1.00471	0.618346	-0.547897	-0.411729	-0.547897	0.128692	-0.484285	-1.64865	-0.422728	0.144805	0.238283	1.25696	1.25369	0.783102	1.50689	1.37614	0.778424	-1.0833	-1.72047	-0.330557	-1.00471	-1.32542	-0.211754	-1.54091	1.3974	0.916981	1.14057
MRE11	-0.0671431	-1.03065	-0.289026	-1.17835	-0.360679	-0.86142	-0.773239	-0.0339397	-1.20107	-1.82741	1.47169	1.40557	1.23978	0.573758	0.618559	1.76727	0.742217	1.24653	-0.531777	-0.156467	-0.439598	-1.02124	-1.41932	-0.573955	-0.392268	1.22347	0.543447	1.32524
PLEKHB1	-0.0334725	1.31329	-0.680504	1.35928	-0.130225	0.92949	0.95051	-0.407104	1.14626	1.11633	-0.406976	-0.461952	0.250371	-1.53448	-1.25859	0.335312	-1.06647	-1.36856	0.266324	0.156994	0.552248	0.41484	1.13545	1.31329	0.383432	-0.46474	-2.51387	-1.2965
SERPINB1	-0.39337	1.00527	-0.046406	0.9889	-0.427405	0.950557	0.918514	-0.0379391	1.13171	1.12474	-0.210151	0.0401855	-1.19277	-2.04478	-1.5038	-1.40025	-0.407048	-0.21893	0.490954	0.330321	1.27853	0.968913	1.56474	0.805378	0.105592	-1.47523	-1.58032	-0.765908
CYP3A43	-0.961339	0.891826	-1.08146	1.12478	-0.995659	1.60217	1.53026	-1.02998	1.03641	1.32411	-0.652458	-1.09862	-1.09862	-1.09862	0.464466	-1.09862	-1.09862	-0.603455	-0.489716	0.668489	0.229619	1.00709	0.503473	0.836789	1.67145	-0.551902	-1.09862	0.0667554
SPAST	1.01684	0.214599	0.346862	-0.789664	0.247715	0.437407	0.498713	-0.0976254	-1.73683	-1.4208	0.185745	-1.46869	0.682096	0.622084	0.228538	0.538289	-0.837201	0.668471	-0.353302	1.87764	-0.240351	-0.59287	-1.14597	-2.38981	0.37717	1.95463	0.165305	1.01102
NRXN3	0.249548	0.837704	0.225972	1.1239	-0.213954	1.13579	1.11294	-0.301259	1.03697	1.28475	-0.504713	-0.941187	-0.457105	-0.483396	-2.11784	0.13207	-0.405781	-1.67936	0.646789	0.324304	0.310062	0.291897	1.4306	0.353918	0.996527	-0.580719	-1.88493	-1.92351
OSBPL5	0.185735	-0.586245	0.204015	-0.487921	0.243911	0.0943979	0.107739	0.157564	-0.658085	-2.77208	0.778212	0.818043	0.621537	0.523929	-0.652125	0.633606	0.566503	-1.04525	0.762778	0.709108	0.17702	0.30793	-1.74358	-1.85111	-1.20496	1.02935	1.61704	1.46294
AQR	0.214706	-0.804165	0.270714	-0.782121	-0.562685	-0.911046	-0.829915	-0.310469	-1.29609	-1.19114	1.95634	-0.156463	-0.568613	1.49156	1.06853	-0.241896	1.22354	0.897063	0.352007	0.441269	-0.535912	0.419847	-0.270806	-1.40967	-2.09388	1.41067	1.03252	1.1861
CPS1	-0.0349415	0.663025	0.741083	0.611918	-0.138371	1.10512	0.99979	0.708888	-0.651	-1.06908	-2.80433	-2.92067	0.584761	-0.0289907	-0.0829807	0.103326	1.03898	0.522053	0.253887	1.02487	-0.915622	-0.760034	-0.649643	0.782027	-0.144455	-0.0182709	0.700485	0.378174
RTF2	-0.571785	-0.0387953	-1.01212	0.644873	-0.447839	-0.306652	-0.208473	-0.524029	0.522812	0.50367	2.15739	2.02866	-0.932458	0.0221448	-0.771424	-1.37919	-0.438854	-1.42677	0.372698	0.504501	1.81268	0.862068	1.24453	0.736882	0.154844	-1.36964	-1.17708	-0.962631
GABRA1	1.01425	-1.50589	0.434085	-0.448862	0.97028	-1.16402	-2.01468	0.396002	-0.243656	-0.250192	1.27499	1.26548	-0.503491	-1.50589	0.684252	-1.16402	-1.73247	0.357721	0.86922	0.983071	0.502285	0.981542	-0.404992	-0.392495	-0.898198	1.10969	0.0911772	1.29482
NLRP2	-0.344739	1.09085	-0.869715	0.958441	-0.868474	0.361541	0.423533	-0.996759	0.627927	0.653749	-1.29131	-1.86648	-0.658364	-0.0462812	1.2209	-1.23336	0.22862	-1.6451	0.649505	0.690833	0.718097	1.50298	-0.243633	-1.85053	-0.0889118	1.32777	1.34517	0.203724
SLC45A4	-0.286579	-0.444188	1.303	0.505351	0.402401	0.921935	1.37389	1.4227	-1.43707	-0.550293	-1.59288	-0.593092	0.0969934	0.835874	-0.729561	0.341396	0.97877	-2.76963	-0.0170451	0.444916	-0.315852	0.2254	0.595981	-1.45721	1.51774	-0.220691	-0.642801	0.0905602
RNF10	0.765048	-0.958424	0.32853	-0.0948008	1.15766	-1.64841	1.5407	-1.06437	-0.605729	0.573618	1.08445	0.188185	0.321155	0.624673	-1.87598	0.999086	1.15766	1.20327	-0.79242	0.693682	0.404865	1.15766	0.245584	-0.597749	-0.881581	-1.40629	-1.53188	-0.988203
ZNF839	-0.0895339	0.348994	0.277293	1.06817	-0.429996	2.21339	1.09099	-0.87758	0.0333974	-0.0817498	-1.81579	-0.373113	-1.73748	-0.120989	0.556575	-0.138284	-1.15828	1.80361	-0.0728795	-0.814537	0.441052	0.162335	0.510263	0.46558	0.997103	-2.28407	0.573333	-0.547806
ZDHHC6	-0.976758	-1.07568	1.52703	-0.446868	-0.449751	-0.59814	-1.23259	1.1623	-1.31587	-0.6241	1.72739	1.66276	1.11219	1.22976	0.157676	0.29529	-1.12966	-1.35835	0.38978	-0.265552	0.877281	-0.561571	-0.770922	-0.88178	1.46852	0.487436	-0.882199	0.472395
GRAMD1B	0.36979	1.16866	-0.191453	0.930306	0.176552	1.09741	1.03817	0.124022	1.08022	1.02729	-0.586103	-0.849159	0.16077	-0.188055	-0.818392	0.2307	-0.352355	-1.18561	-0.594199	-0.495628	-0.250812	-0.147182	0.88216	1.45025	1.53661	-1.66073	-2.74078	-1.21246
RNH1	1.06892	-1.04988	-1.01786	-0.989603	1.3783	-1.2964	-1.69129	-0.465404	-0.23418	-0.916441	1.78486	2.69163	0.0531951	-0.79392	0.494998	-0.0378636	0.157972	1.10964	-0.208766	-0.386627	1.39252	-0.21689	-0.263636	0.530055	-0.941479	-0.383125	0.241336	-0.0100624
NDUFS1	0.903583	-0.921268	-0.478582	-0.735815	1.14034	-2.09688	-1.89479	-0.0548088	-0.52232	-0.812234	1.62274	1.14269	0.110773	1.21937	-0.113454	-0.161321	2.11874	1.08348	-0.209137	0.235953	-0.74238	0.48628	-0.776449	0.0551001	-1.54749	0.231139	0.317921	0.398831
RB1CC1	-0.21696	-1.25066	-0.258813	-1.26809	-0.220892	-1.21847	-1.04288	-0.482077	-1.36433	-1.1803	2.66884	2.00262	0.430972	-0.0292945	1.04972	0.758633	0.491366	1.41118	0.0648402	-0.0728908	-0.127306	0.0297533	-0.675573	-1.07198	-0.348717	1.07743	0.65105	0.192825
ERP44	0.177297	0.938909	0.0995571	1.06389	0.110847	-0.0163462	-0.0973085	0.119503	1.26326	1.29897	-0.199361	-0.258986	-0.396023	-0.271551	-1.52281	-0.00376667	0.187881	-1.36078	0.0744549	-0.346755	0.337767	0.480597	0.675406	1.10685	2.20144	-2.24726	-2.02431	-1.39138
ALAS1	0.827336	-0.91247	0.57791	-0.773693	0.991529	-1.27893	-2.04566	0.0640387	0.384518	0.710105	1.4782	1.68154	-0.754794	-0.76198	-1.56266	-0.418692	0.970262	0.427629	0.314407	-0.679403	1.13636	0.803967	1.09772	1.07376	-0.342975	-1.20874	-1.1572	-0.64208
AKAP11	-0.550485	-0.258583	-0.856243	0.532138	0.588649	-1.73513	-0.744848	-0.849351	0.333998	0.204587	-0.226685	-0.71105	1.93726	1.4022	0.157136	1.45309	1.05881	0.178907	-0.590686	0.173328	-1.14125	-0.832735	-2.03284	-0.901308	-0.264102	1.59811	0.754702	1.32239
GLRX2	-0.116061	-1.31624	-0.0562204	-1.2027	-0.0722766	-0.0131744	-1.42879	0.120099	-1.15867	-1.44013	1.25811	1.24766	1.25049	1.48319	1.75246	0.0332382	0.290175	0.366368	-0.736723	0.17477	-0.569405	-0.582398	-0.354193	-1.1156	-1.40202	1.3296	1.47737	0.781083
SNAPC1	-2.03796	-0.914956	-0.80099	-0.625505	-1.93267	-0.437488	0.0625862	-0.688343	0.319983	-0.471304	2.123	2.6028	-0.0676973	-0.213864	0.700081	-0.0188582	-0.487002	1.84438	0.241097	-0.224858	0.247698	0.0969669	0.0835154	0.810123	-0.661114	-0.280855	0.648836	0.0823979
DERA	-0.430474	1.25944	-0.282707	1.28044	-0.497335	0.734861	0.820897	-0.142407	1.36622	1.1797	-0.346251	-0.388928	0.311144	-1.41734	-0.812356	-0.53436	-2.32979	-0.414169	0.395171	-0.00700111	1.05047	0.526381	1.46971	1.35196	-0.205266	-1.58059	-1.22224	-1.13518
STRAP	1.06897	-1.04795	0.404304	-0.664517	1.22828	-2.00421	-2.28743	0.870722	-0.172647	-0.607424	1.33649	1.51211	0.553511	0.0924796	1.57527	0.765252	-1.03609	0.300614	1.01351	0.279863	0.213519	-0.234778	-0.0574012	-0.541722	-1.5795	-0.749446	0.0151805	-0.246959
ABCC2	0.470865	-0.0188915	0.201981	-1.16457	0.196998	-0.351278	-2.64218	-2.50649	-0.759494	0.264521	0.44945	1.47662	0.330672	0.470865	1.48684	1.04859	-0.527419	0.756801	-1.16457	-0.0722981	-0.700411	0.382339	0.324351	-0.823262	0.536302	1.18711	0.187019	0.959526
DEF6	-0.123466	-1.05565	0.174076	-1.05159	0.187479	-0.488479	-0.668644	0.210483	-1.31075	-1.665	0.180078	0.80138	1.29308	1.81096	-0.0747299	1.05725	1.5503	1.2374	-0.4459	-0.90082	-1.15531	-0.784498	-0.455121	-0.48987	-1.33123	0.773879	1.7522	0.972489
PLEKHO1	0.388123	-0.0254026	1.50118	0.0654769	0.155742	1.06153	0.576247	1.56994	0.127338	-0.0206888	-0.725134	-0.124002	-1.9467	-0.608419	0.110694	-1.74086	-1.23104	-2.14782	0.541753	0.989937	1.67393	1.19361	0.701364	-0.514036	0.133275	-0.970552	-0.00212701	-0.733348
GCLM	-0.426944	-1.12942	0.0448401	-0.873651	0.256115	-0.317177	-0.651585	-0.225539	-1.79469	-1.21915	2.02403	2.66387	-0.341409	0.374734	0.0756135	-0.724777	-1.11595	-0.0718972	1.35454	1.07062	0.432492	0.161238	-0.676498	-0.613351	-0.597891	0.911086	0.00324766	1.4075
UBR2	-0.383374	1.23788	-0.181549	0.995635	-0.863879	1.53569	0.651636	-0.747038	-0.299655	1.50681	-0.798966	-1.30142	1.1742	0.667466	-0.950346	0.737611	0.950876	-2.07621	0.342889	0.149651	-1.44896	0.166794	-0.542371	-0.224575	1.23972	0.902999	-1.01362	-1.4279
EHD2	-0.522744	-0.241475	-0.744968	-0.341532	-0.386318	0.975711	1.08713	-0.831772	-1.14282	-1.45202	-0.394937	-0.37523	1.87205	0.421639	-0.263388	1.45258	1.33923	-0.4039	0.282636	0.300587	-0.857282	-0.469172	-0.0566006	-0.807483	-2.31529	1.77141	1.05283	1.05113
DEPDC1	-0.339466	-1.75059	0.0204332	-1.64696	-0.239465	-0.408647	-0.532129	0.0292767	-0.683951	-0.785311	1.06256	1.10017	1.22601	0.293478	-0.120851	1.31633	0.914915	0.457154	0.278313	0.29991	-0.439169	-0.448707	-0.939133	-0.943185	-2.16814	1.36366	1.81091	1.27258
CCDC28A	-0.898081	-1.08107	-1.29918	-0.399134	-0.773526	-0.270444	0.518569	-1.26408	-0.0208195	-0.296487	2.78126	2.50292	-0.696206	-0.425956	0.0540458	-0.62153	-0.0681085	0.523247	0.702777	0.867501	0.777718	-0.740511	0.811171	-0.321516	-1.53714	0.344284	0.0759916	0.754312
RRAGD	0.352844	-0.891387	0.017266	-0.715665	0.16745	-0.588986	-0.628902	-0.0578866	-0.818625	-0.685825	0.977462	1.26651	0.755442	-0.186508	-0.00355609	0.584455	-0.654748	-0.415049	0.620955	0.688218	0.115974	0.0654264	-1.71486	-1.83544	-1.82175	2.06586	1.36134	1.97998
HSF2	-1.47904	0.704388	-0.0591524	1.09886	-1.38356	-0.22636	0.261587	-0.138972	1.37858	0.390938	1.1862	1.21801	-0.36197	-0.782908	-1.52268	0.696309	-0.725191	-1.93014	1.27287	-0.378727	1.747	0.10017	-0.0639721	1.37198	-0.238103	-1.52658	-0.415245	-0.194292
PHF20	-0.798666	-0.868253	-1.27604	-0.932572	-0.090722	-0.263804	0.07401	-1.02803	-1.19915	-1.45545	2.04491	3.08977	0.489262	0.0159195	-0.917813	1.16097	0.670119	0.00175064	0.34929	0.496984	0.0521698	0.640555	-0.162041	-0.321339	-1.08669	0.569001	0.136012	0.609847
HSD17B6	0.301098	-1.38655	-0.595691	-0.994385	0.0951408	-0.712056	-1.12696	-0.338436	-0.959083	-1.22362	0.495539	0.859872	0.84587	1.22671	0.940667	1.435	0.624687	1.84716	-0.146745	-0.438191	-0.731432	-1.26817	-0.301598	-1.21292	-1.06738	0.884792	1.78261	1.16409
NR1H3	0.705795	1.79035	-1.22317	1.25031	0.553759	0.684561	0.704598	-0.724846	-0.723867	-0.269714	-1.3657	-0.852409	0.954573	-1.21049	0.593583	1.35449	1.13457	0.840361	-0.629457	-1.61652	-0.257928	-1.07686	0.695217	0.293714	-0.134112	-2.13278	0.558602	0.103376
TYMP	0.193742	0.891402	0.197766	1.03071	0.262402	0.926068	0.891402	0.597637	1.0268	0.826347	-0.552977	-0.775992	-0.780692	-1.64153	-0.612478	-0.649232	-2.21578	-1.38107	0.479596	0.363694	0.796533	1.08357	1.08966	0.886615	0.984162	-0.947743	-1.5159	-1.45471
NCAPH2	0.577194	-1.57974	-0.104842	-1.50327	0.575115	-0.595059	-0.717378	0.278219	-1.42282	-1.58241	0.456205	0.644915	1.29454	1.55462	1.06298	0.623468	1.48838	-0.0255897	-0.654492	-0.651484	-0.135257	-0.0964136	-1.2101	-1.10959	-0.601587	0.466853	1.6898	1.27775
TOMM34	-1.38021	0.835088	-0.829127	0.769433	-0.637216	-1.315	-1.36476	-1.00018	0.897437	0.864683	1.39969	1.5739	-0.389701	0.49205	0.746571	0.371823	-0.507873	0.428988	-0.652283	-1.97792	1.75133	0.827095	0.687756	1.04241	-0.89063	-0.884159	-0.486439	-0.372756
SEC63	0.483877	-1.29283	0.671207	-0.977698	0.166164	-1.99721	-1.45577	0.727387	-0.825249	-0.732142	1.21348	1.7221	0.726382	-0.131088	1.39554	0.604797	-0.717794	2.16781	-0.331493	-0.42256	-0.146698	-0.343791	-0.198511	-1.00083	1.54833	-0.429819	0.0659189	-0.48951
KPNA6	1.43198	-0.44199	0.907925	-0.350251	1.57923	-1.70217	-0.798043	0.596255	-0.421222	-0.0439428	-0.386582	-1.95716	0.0176282	1.6033	0.363987	0.433637	2.24481	0.446027	-0.960011	0.225931	-1.51105	0.48119	0.193132	0.0272375	-1.26568	0.300037	-0.955841	-0.0583642
VIM	0.4149	0.641427	-0.00420365	0.598701	0.482551	1.7635	1.68714	0.142575	0.715272	0.79344	-1.61517	-1.46044	-0.725449	-0.381081	-1.66289	-0.769835	-0.072144	-2.38498	0.906918	0.845103	0.923771	0.866783	-0.67288	0.652699	-0.274355	-0.111236	-1.03084	-0.269289
FAS	0.311788	-0.519628	0.0620285	-1.12856	0.434355	-0.241335	-0.519628	-0.138095	-1.86488	-1.86488	1.07459	1.08821	0.616347	0.687878	0.0448689	-0.0199554	1.39614	0.715108	0.431837	0.571241	-0.519628	-0.180084	-1.64867	-1.81684	-0.890959	1.30106	0.828366	1.78933
RNASET2	-0.573717	0.230494	-1.84707	0.127552	-0.582139	-0.0748229	0.0831359	-1.62805	-0.45057	-0.85976	0.552797	1.48891	1.18459	-0.102403	0.726353	1.25521	1.26582	2.14667	-1.89269	-0.407167	-0.531009	-1.00017	-1.23857	0.428531	0.230494	-0.0361051	0.574604	0.929092
CD44	0.0919977	-1.61811	0.525002	-1.59067	0.177683	-0.919716	-0.852321	0.537198	-1.12796	-1.06581	0.708803	0.710596	0.206273	1.62831	-0.093458	0.105545	1.97484	-0.439307	0.389181	0.215317	-0.309667	-0.288357	-0.0787321	-2.03205	-0.72002	1.68956	1.40412	0.771751
KCNG1	0.0587611	0.996372	0.848542	0.88758	-0.076719	0.91145	0.783669	0.987072	1.12856	0.981666	-1.07086	-0.783207	-0.6924	-0.36695	-1.53339	-0.578656	-0.61295	-0.349241	-0.159198	-0.0516722	0.341111	0.310591	1.23185	0.907766	1.38979	-1.98791	-1.16807	-2.33357
AGPAT4	-0.0256	1.23359	0.24005	1.36963	-0.29228	0.64788	0.766056	0.122115	1.18102	1.143	-0.425418	-0.534922	-0.571662	-1.95525	-0.81447	-1.10534	-1.13925	-1.64223	0.0960123	0.320867	1.34008	1.50719	-0.305226	0.628664	1.442	-0.956248	-1.1463	-1.12395
BTN3A1	0.225626	-1.00067	-0.468325	-0.732711	0.351814	-0.996321	-1.22883	-0.374824	-1.33339	-1.17558	0.995365	0.94213	1.01457	-0.687209	0.915735	1.16713	1.08801	1.40339	-0.196727	-0.0903886	-0.26534	-0.172997	-0.737092	-1.18231	-1.6971	0.882944	1.9602	1.39291
MIPEP	0.180904	-1.27042	0.327517	-1.10253	0.212996	-1.69622	-1.3881	0.0159352	-0.921151	-1.06185	1.34852	1.30821	0.751433	1.39294	0.462582	0.849673	1.76509	-0.584111	-0.286778	-0.53303	-0.182476	-0.350841	-1.26557	-0.656848	-0.718123	0.38267	1.52365	1.49594
PRKCH	-2.02612	0.455196	0.178317	0.60764	-1.40016	1.42974	1.3921	-0.0464888	-0.0775423	0.0517779	-0.547824	-0.690729	-1.19633	-0.967251	0.367727	-1.00051	-1.03465	1.74399	0.855809	1.20725	-0.00306695	0.367486	0.976806	-0.0719241	-2.11854	0.0260367	0.687257	0.833989
IFNGR1	-0.96639	0.193878	-0.741914	0.862897	-0.24458	-0.00150015	-0.691747	0.64378	0.739222	1.80414	1.53558	-0.00150015	0.0613211	-0.699579	0.576847	0.313994	-1.68045	-1.17941	0.982788	-0.551407	1.05728	-0.62355	-0.184359	-0.481515	2.5903	-1.0993	-0.922244	-1.2926
B4GALT7	1.19456	0.426714	-0.101099	0.528614	1.44176	-0.852938	-0.793304	-0.128137	1.46808	1.34738	-0.967667	-0.244241	-1.07698	0.560238	-0.618137	-0.513344	1.31386	-1.57431	-0.148807	0.0937014	0.0235369	-0.429416	0.139601	0.728013	2.22587	-1.15126	-1.19057	-1.70172
SH2D2A	1.03938	-1.11154	-0.262973	-1.22558	0.728718	-1.67794	-1.557	-0.397544	-0.873312	-0.38408	1.12228	0.289831	0.0672245	0.0672245	1.5026	0.0648236	0.418787	2.01512	-0.83445	-0.127845	-0.0212302	0.058377	-0.760677	-0.0646823	-1.83048	1.12008	1.47149	1.16341
VRK2	-0.200459	-0.245544	-1.57904	-1.10572	0.139096	-0.987985	-1.1955	-1.80995	-0.0438872	-0.142362	2.65589	2.41941	-0.547002	0.428719	1.18834	0.652072	-0.363409	0.110512	0.909001	-0.0924655	-0.374377	-0.253758	0.20769	0.0623261	-0.973524	0.407336	-0.189002	0.92359
TNFRSF1B	0.297917	-0.617385	0.0994259	-0.457314	0.186686	-1.9851	-0.617385	-0.170238	-0.518039	-0.538184	0.785903	0.804991	1.14899	1.10657	-0.229218	1.01038	1.24072	0.342759	0.275783	-0.424031	-0.355859	0.130302	-1.72569	-1.89076	-1.86718	1.5098	1.44275	1.0134
VEZT	0.119306	1.17523	-0.162729	1.20843	0.0822034	0.704229	0.789146	-0.243136	1.17687	1.16505	-0.374344	-0.53259	-1.02065	-1.18644	-1.02065	-1.15585	-1.49528	0.417641	0.74067	-0.104851	0.911596	0.507932	0.616129	0.430442	1.94759	-1.51774	-1.29825	-1.87994
POU2F2	0.189271	-1.06252	-0.366122	-1.20076	0.0975585	0.0824318	0.051649	-0.14707	-1.69841	-1.32369	0.496098	0.258622	1.47869	0.324144	0.976194	0.957779	0.887156	0.987624	-0.185578	0.474731	-0.761612	-1.82964	-1.23876	-1.50262	-0.202919	1.35703	1.8212	1.07952
BRD9	0.498995	-1.08963	0.521021	-1.68195	-0.163504	0.14814	-0.810067	0.125824	-0.203259	-1.06385	-0.536597	2.6398	1.17564	0.302701	1.96842	1.54663	-0.216263	-0.307837	-1.24518	-1.31905	0.181043	-0.208673	-0.0110337	1.08518	0.349835	-0.358543	-0.0498496	-1.27794
SNX1	0.00886363	-0.846491	0.785117	-0.339422	0.451306	-0.0613732	0.205018	0.948025	-1.46751	-1.63735	-0.839981	-1.09954	0.891086	0.356805	-0.831779	1.60004	0.461801	-1.1447	0.821263	0.610753	0.581828	0.634218	-2.36239	-0.664096	-0.583701	1.8109	0.67808	1.03322
TBPL1	0.230433	-1.17975	-0.218493	-0.956646	0.404218	-1.24552	-1.3753	-0.22474	-1.27503	-1.28558	1.73089	2.02163	1.21197	0.637828	0.637259	1.03114	0.430128	-0.997836	0.191401	-0.0582486	0.188218	-0.2201	-0.40037	-0.674241	-1.69316	1.21914	0.613956	1.2568
ARNTL2	2.0309	0.890469	-1.21309	1.22081	0.339214	-0.836475	-0.687055	0.107868	1.04793	-0.147107	-0.393873	-1.68902	0.0482926	1.13392	-0.735851	-0.410964	0.406562	-1.86082	1.07407	1.21974	-1.12251	-0.0383218	0.0947435	0.292383	-1.96996	1.00657	-0.18558	0.377159
BCLAF1	0.596855	-1.65807	0.236835	-1.78388	0.828041	-0.763787	-0.808718	0.151182	-1.37973	-1.50184	0.715392	0.867305	1.06382	1.03876	1.77978	0.869368	-0.919688	0.390485	0.328561	0.304208	-0.138713	-0.359768	-1.4143	-1.0536	0.0427449	0.968267	1.65904	-0.0585464
SLC39A9	-0.0139858	0.907046	1.17501	1.05011	-1.0908	0.213124	1.11246	0.781412	0.568732	1.10357	-0.948519	-1.32895	-0.0113089	-0.480089	-1.99049	-0.314868	-0.0205001	-2.15937	0.335139	0.833616	0.659229	1.01684	0.138807	-0.522127	1.58325	-0.623086	-1.70707	-0.267189
ANK1	0.169123	-0.770192	-0.434437	-0.816416	0.158592	-0.86531	-0.96522	-0.487291	-1.39886	-0.775523	0.821231	0.726899	0.709852	-0.0583192	1.10866	1.04802	0.321355	1.47308	0.240167	0.0302372	-0.265684	-0.193856	-1.99551	-1.3157	-1.30407	1.91597	1.15591	1.76729
TFB1M	-0.150639	-0.829743	-0.802593	-0.896094	0.11049	-1.39094	-1.52703	-0.737705	-1.09247	-1.18863	1.53902	2.4235	0.499253	0.370044	1.26782	0.750833	0.980095	1.72791	-0.691318	-0.474367	-0.474367	-0.442308	-0.428877	-0.152	-0.678326	0.475226	0.963446	0.84977
RABEP1	1.21381	-1.64002	-0.218844	-1.3329	1.20397	-0.60201	-0.436281	0.0486399	-1.15303	-1.25827	0.312305	0.318122	1.63557	1.46692	-0.439481	1.63944	0.516849	-0.149857	0.462573	-0.0398424	-0.870373	-0.328988	-0.344433	-0.750443	-2.04825	1.25082	0.4687	1.07529
NUP160	0.636017	-0.631678	1.32636	-0.836085	0.0124734	-0.646097	-0.55505	0.836963	-1.33274	-0.879374	-0.468015	-2.15115	0.158397	2.21887	0.947715	0.732468	1.51632	-0.890061	-0.123173	0.658058	-0.301313	-0.41142	-0.531426	0.0136534	-1.51967	1.6093	-0.121824	0.732468
BAK1	0.829178	0.885606	-0.318248	0.492757	1.43659	0.0436073	1.15747	0.133603	0.539483	1.1566	-0.214217	-0.81349	-1.50186	0.356729	-1.09721	-1.84306	-0.292999	-0.603905	0.0217769	-0.0898737	0.532513	0.949476	1.87906	0.622323	0.505212	-1.68901	-1.66755	-1.41057
IKZF2	0.21641	0.439396	-0.274761	0.226882	-0.402112	-0.22173	-0.34927	-1.05818	-0.57794	-3.83654	0.438634	-0.00316617	1.40065	0.724663	-0.148257	0.990257	1.80712	0.321929	-0.501712	-0.0989944	-0.573716	-0.742013	-0.548964	-0.0353834	0.480034	1.34576	0.256336	0.724663
GRN	0.0989944	1.40283	0.331829	1.17987	0.144325	0.792228	0.933357	0.243856	0.95864	0.937315	-0.90115	-0.869557	-0.245746	-1.03199	-1.82296	-0.377234	-0.473379	-1.75245	0.408321	0.714947	0.662425	0.718111	0.323471	0.265903	1.806	-1.52917	-1.56389	-1.3549
FAM13B	-0.404551	0.366749	0.331239	0.6641	-0.0328447	1.28735	1.95031	1.316	0.578946	0.684528	-1.8218	-2.55828	0.315084	-0.468642	-0.369407	0.513669	-1.55534	-1.82253	0.557266	0.369021	0.292965	0.492597	-1.0922	0.080118	0.776395	0.193459	-0.383578	-0.260611
ARHGAP31	0.19192	0.46844	1.39615	0.326627	-0.285993	-0.349808	0.51028	0.847115	0.369409	1.2427	0.427466	-1.51443	-2.16597	0.224448	-1.1758	-2.35678	-0.140855	-1.08862	0.665861	0.739779	0.952584	1.26211	1.34596	0.234603	-0.0205213	-0.155477	-0.676259	-1.27494
CENPQ	0.17436	-1.37778	0.491749	-1.5221	-0.115883	-1.40906	-1.30536	0.656931	-0.793755	-0.769452	1.883	1.3403	0.180365	0.55876	1.09273	0.531722	0.0235848	0.319334	0.570503	0.530699	0.0565727	-1.63179	0.192322	-0.7571	-1.96394	0.999383	0.845613	1.19829
SARS1	-1.10444	-1.53302	-0.161462	-1.29898	-0.830115	-1.47965	-1.39027	-0.366423	-0.257682	0.283836	1.76667	2.55619	-0.0994455	0.388524	0.896241	0.255137	0.753517	2.17913	-0.17115	-0.217815	-0.00588587	0.0598732	0.80198	0.10322	-0.379165	-0.558833	0.360545	-0.55052
RANBP3	0.719531	-1.20578	-0.214152	-1.35269	0.72783	-1.60977	-1.03644	-0.123516	-1.24161	-1.13453	1.15887	1.39403	1.30137	0.844724	0.314116	1.94756	0.352159	-0.54696	0.276132	-0.293981	0.255667	-0.375195	0.0556086	-1.33049	-1.56631	0.694836	1.1509	0.83806
ARID4A	-0.669108	0.402835	-0.909207	0.28015	-0.661185	1.10956	0.925211	-1.04729	0.428812	0.373077	0.268607	1.48456	1.15817	-0.300057	-0.64817	0.793107	-0.416844	-0.433394	0.129163	-1.42678	0.538447	-0.304237	0.2661	0.777306	2.58453	-1.98272	-1.37888	-1.34176
EIPR1	0.831063	0.553978	-1.28851	0.705259	0.0210241	-0.511372	-0.626896	-2.33998	1.2623	0.485588	1.16885	1.75169	-0.135121	-1.69822	-0.565563	0.204203	-0.581282	0.611561	1.1645	0.816038	0.1191	-0.887458	1.67015	0.356964	-0.808918	-1.22351	-0.641664	-0.413754
PNPLA6	0.645886	1.05571	-0.595078	1.23467	0.929399	0.665908	0.903177	-0.928086	-0.91382	-1.00682	-1.05717	-1.42076	1.66584	0.502306	-0.894818	1.62154	1.53615	-0.595698	-0.835039	-0.819706	-1.12294	-0.184392	0.0309035	-1.06279	1.78486	-0.4501	-0.226046	-0.46309
IFT88	-0.689753	1.03979	-0.16985	1.07466	-0.310074	1.44137	1.13448	-0.145543	1.01426	0.847287	-0.427734	-0.14871	0.381452	-0.463962	-1.77634	-0.145861	-0.788624	-2.28154	0.882664	-0.102394	0.727504	0.29184	0.183973	1.12126	1.22991	-2.02753	-1.3655	-0.527033
ALG1	1.17209	-0.942096	0.342919	-1.08863	1.13491	-1.38282	-1.29511	0.291668	-0.937086	-0.896425	1.41688	1.86154	-0.467691	1.26502	0.751998	0.086192	-0.739992	-1.60715	0.544666	0.989882	-0.262746	-0.255017	-0.674868	-1.67813	0.987249	0.313035	0.0504456	1.01928
ZCCHC8	-0.219627	-0.660557	0.611918	-1.15926	-0.190396	-1.56781	-0.846106	1.44599	-1.24694	-0.175384	1.65067	0.0759193	-0.354915	0.314299	1.67246	-0.0367072	-0.00905538	2.30872	-0.402566	-0.902626	-0.252386	-0.253839	-1.87965	-0.591068	0.111362	0.35602	1.47264	0.728911
ABCF2	0.799674	-1.32816	0.102462	-1.04498	0.410096	-1.72451	-1.42847	0.100453	-1.15014	-1.2439	1.48614	1.73161	0.496911	0.701665	1.6496	-1.12375	-0.203247	1.02129	-0.32378	0.215374	-0.0778047	0.564039	-1.14265	-0.329419	-0.704102	0.135752	0.971432	1.43842
CHPF2	0.380854	1.17238	0.853508	0.870554	-0.101275	-0.0092099	0.290821	0.695562	1.16247	0.936085	-0.217929	-0.842517	-1.367	0.0233345	-0.727198	-1.35667	-0.14258	-1.80011	0.210787	0.328105	0.560403	0.578782	0.914379	0.453754	2.02006	-1.72786	-1.70364	-1.45586
LRRC7	-2.6444	0.73579	0.252496	0.712492	0.287981	1.03429	0.739112	-1.70792	0.878072	1.00632	0.413064	-0.567842	-0.845714	-1.98339	-0.5398	-0.625567	-1.55241	-0.171314	0.795071	0.674667	1.34758	0.792719	0.24235	0.663735	0.895013	0.0477702	-0.506801	-0.373365
FUT8	-0.262073	1.4325	0.0629894	1.36913	-0.36076	0.350295	0.267202	0.0310449	1.31124	1.1099	-0.70136	-0.642448	0.850133	0.572545	-0.712901	0.653934	0.48164	-1.27617	-1.00411	-0.716433	-1.1193	-0.917993	0.572345	1.48987	1.41992	-2.46054	-0.658536	-1.14207
UBA6	-0.644368	1.14747	1.06485	1.23132	-0.204489	1.34113	0.6114	0.75587	-0.51706	0.406818	-0.856104	-2.60284	0.396157	0.460779	-1.45687	-1.18355	1.61385	0.119252	0.122545	-0.192158	-0.448838	0.224512	-0.892334	0.29159	1.44456	-1.71839	-0.149713	-0.365378
GAB2	0.146611	1.18065	0.107175	1.11712	0.196132	1.08224	1.08178	0.105183	1.03176	1.18352	-0.610212	-0.712361	-1.23219	-1.49679	-1.06316	-1.56093	-0.610876	-0.253289	0.336101	0.268917	0.642988	0.706914	1.49821	1.02728	0.454361	-1.66657	-1.65557	-1.30501
ATP6V0A1	0.178008	1.54008	0.576186	0.660779	-0.342168	-1.75271	0.0638567	-0.315843	0.817699	1.21037	0.485433	-0.713535	1.22019	-0.960997	-1.52865	1.09807	0.249652	-1.30266	0.521285	-0.112904	-0.254205	0.190155	-0.385459	-0.345605	2.54151	-0.889116	-1.36517	-1.08425
PIAS1	-0.0971	-1.75811	-0.534618	-1.03377	-0.139252	-1.02382	-1.17722	-0.786203	-0.967664	-1.35533	1.8245	2.88386	0.858196	1.15484	0.0469321	0.996689	1.17016	-0.111703	-0.0410725	-0.189397	-0.277906	-0.214123	0.308387	-0.687985	0.25081	0.563966	-0.300843	0.637769
SLC4A7	-0.0547003	-1.23457	0.192352	-1.04211	0.048265	-0.505676	-0.622179	0.158311	-1.32752	-1.322	0.530811	0.433255	1.12582	0.753952	-0.048359	1.45494	1.52769	1.25739	-0.047937	0.0358722	-0.904793	-0.837513	-1.96654	-1.28529	-0.373962	1.09931	1.66791	1.28727
APBA2	0.140692	1.07083	-1.10538	0.984617	0.979063	-0.174359	-0.29942	-0.587088	-1.55564	-1.72724	0.0381064	0.271985	0.631344	1.96306	-1.41959	0.158875	0.987084	-0.467978	0.740344	-0.201465	-0.534014	0.228992	-1.59002	-0.446338	-1.26864	0.191401	1.98628	1.00449
MAP2K3	0.177993	0.984224	0.45657	1.04396	-0.00484945	1.69282	1.53581	0.321203	0.61132	0.555486	-2.19876	-2.58305	-0.484725	-0.0649731	-1.47464	-0.200423	0.139567	-1.61242	0.38841	0.758368	0.122463	0.715017	0.681865	0.51906	-0.666004	-0.52593	-0.515525	-0.372831
TMSB10	-0.0212686	0.738963	0.272972	0.714144	-0.0212686	0.828677	0.932415	0.292038	0.738963	0.664324	-0.374466	-0.460213	-0.849131	-0.900698	-1.77919	-0.84499	-0.546817	-2.09973	1.06194	1.14555	1.10696	1.08086	1.1835	1.24836	0.0852014	-1.32187	-1.64653	-1.2287
ASTE1	0.969047	-0.146755	-0.195513	-0.38872	0.83296	-2.56281	-1.71524	0.471389	0.536718	-0.294469	1.6394	1.58665	-1.10321	1.40702	0.0183172	-0.847407	0.244633	-1.80134	0.548404	-0.25087	0.57247	0.214912	0.829505	0.986633	-0.656162	-0.292369	-0.81503	0.211837
RNF19A	-0.335103	1.01171	0.735212	1.04358	-0.339054	1.31403	1.13383	0.700148	0.901309	1.03863	-0.527549	-0.780211	-0.700447	-0.432756	-2.0437	-0.819565	-0.215395	-1.5822	0.397593	0.212835	0.448973	0.450027	0.923684	1.46899	0.440266	-1.09121	-1.93788	-1.41576
PEX3	0.745745	-1.54215	0.343192	-1.22209	1.11778	-1.50435	-1.37111	0.393724	-0.561877	-1.08008	1.36049	0.485148	-0.104933	0.715403	-0.18879	1.49908	1.13548	-0.100368	0.763104	0.212115	-0.284156	-1.28218	-0.394776	-0.409235	-1.75403	0.0980445	1.16811	1.76272
GABARAPL2	-0.243488	1.09862	0.0838207	1.13969	0.00354336	1.13663	0.897372	0.560931	1.14684	1.14435	-0.711361	-1.34068	-1.34313	-1.0917	-0.92034	-0.716169	0.212603	-1.917	0.654828	0.250776	1.38495	0.387441	1.19118	0.959535	-0.0549472	-1.33451	-1.27052	-1.30928
SH3YL1	0.353	-0.592747	-1.10692	0.238873	0.578235	-1.75633	-1.29051	-1.46894	0.129581	-0.216566	1.62187	1.51715	-0.0831918	0.252267	1.74841	0.250671	0.269683	2.19184	-0.791102	-0.956606	-0.791949	-0.737099	0.618724	-1.10269	0.738939	0.750908	-0.656835	0.291343
FAM136A	0.528271	-1.35168	-0.0331215	-1.1934	0.484091	-1.50385	-1.45198	0.264278	-1.43969	-1.22047	1.78829	1.71461	0.149252	1.33198	1.84222	-0.131227	0.0516262	0.950051	-0.0356108	0.115571	-0.332204	-0.180041	0.138246	-0.526869	-1.61014	0.447951	0.672023	0.531813
VCL	0.824392	0.553577	0.758789	0.509484	0.629408	-0.473041	-0.3964	0.422991	0.772918	0.939577	0.654996	-1.23523	-1.2512	-2.08713	-0.776843	-1.2101	-1.85873	0.011052	1.05725	1.19568	1.4848	1.64887	-1.52416	0.082218	0.320113	-0.257917	-0.228502	-0.566866
DEPDC1B	-0.144052	-1.39545	-0.157318	-1.41064	-0.179518	-0.722884	-0.684628	-0.118219	-1.00326	-1.01159	0.880972	0.850055	1.1524	0.893756	0.700856	1.12124	0.826017	0.0754305	0.424314	0.32201	-0.194386	-0.700436	-0.71245	-0.75552	-2.50346	1.67657	1.58808	1.1821
DAPK2	-0.183808	1.29112	-0.92	0.0433177	-1.58908	1.19467	1.00738	-0.58474	-0.029607	-1.60619	-0.0664579	0.669106	1.24305	-1.82671	-0.883973	-0.183808	-1.66408	0.842182	0.140486	1.07966	0.304127	0.369226	-0.183808	-0.543838	0.179738	0.014406	-0.535262	2.4229
NSMAF	0.270879	0.556824	-1.53936	0.123108	0.763395	-1.65272	-0.437059	-1.57839	-0.253162	0.171922	1.60123	0.0290607	-1.08735	1.34852	2.16831	-1.22452	1.15488	1.62069	-0.170551	-0.926818	-0.479004	-0.551987	-0.436367	0.633126	-0.736732	0.635057	0.475469	-0.47844
ADSS2	0.461712	-1.10995	-0.113064	-0.923224	0.542329	-1.18504	-1.0019	-0.050795	-1.11941	-1.22121	1.05336	0.888898	0.0239384	0.727632	0.721626	0.691149	0.911978	0.945382	0.908391	0.281522	-0.587051	-0.95996	-0.442279	-1.45145	-2.16193	1.52373	1.07931	1.56631
STAP1	-0.430956	0.379442	-0.60901	-0.634447	-0.481829	-0.634447	-0.583574	-0.532701	-0.532701	-0.532701	0.0268971	0.905074	-0.634447	1.93022	0.379442	-0.634447	1.66693	-0.634447	-0.634447	-0.634447	-0.634447	-0.634447	2.99648	1.50268	1.52966	-0.634447	-0.634447	-0.634447
TIMP2	-0.252132	0.742299	0.224167	0.539856	-0.140819	1.46633	1.31182	0.452594	0.908778	0.981618	-0.903754	-0.780773	-0.193747	-0.70842	-0.441699	-0.287379	-0.985371	-2.18765	-0.0548789	0.0578565	0.72942	0.854597	1.01877	0.31785	1.82943	-1.19087	-2.16123	-1.14665
RFC1	0.052788	-1.44231	3.66006e-06	-1.64881	-0.0149811	-0.646365	-0.629734	-0.358865	-1.19568	-1.27425	1.34798	1.30085	0.949414	1.23486	0.32282	1.39961	1.05646	1.43545	0.10393	-0.236494	-1.43505	-0.580281	-0.419111	-0.62336	-1.51773	1.05373	0.765079	1.00005
TBC1D23	-1.71631	-0.544856	-0.714003	0.14539	-1.10648	-1.17723	-0.407602	-0.744239	0.0246237	-0.0909219	2.97523	2.05857	-0.289004	0.956471	-0.608863	-0.198889	1.47012	-0.743123	0.216196	0.220328	-0.0497046	0.270595	1.00087	1.06229	-0.224484	-0.630664	-0.937745	-0.216574
CUL3	-0.550596	-1.23013	-0.861261	-1.5161	0.182807	0.26778	0.182807	0.128175	-2.02226	-0.802919	1.54183	2.18424	1.04692	1.53197	0.484919	0.157989	0.597499	-0.19006	-0.64912	0.833134	-0.450157	-0.804521	-0.156026	-0.763093	-1.55577	0.577145	0.939844	0.894943
MYOM2	0.516384	1.39756	1.30108	0.890176	0.468487	0.0116927	0.00311358	0.689534	1.37986	0.00311358	-1.44682	-1.97067	-0.917005	-0.695605	-0.917005	-0.353055	-0.785595	-1.84961	0.0681288	0.520222	1.2475	-0.177155	0.750291	1.08426	1.43348	-1.33711	-0.859282	-0.455972
CYP46A1	-0.612604	0.686375	-3.80702	0.0462884	-0.776292	0.514531	-0.107762	0.51179	0.708424	0.973223	-1.17472	-0.271855	1.23413	0.53727	0.24173	0.971004	0.228118	-0.716588	-0.0139149	-1.55307	-0.297147	0.694613	-0.421847	0.939476	0.133443	0.808503	-0.175894	0.699791
USP2	-0.0507321	1.10493	0.179228	0.985779	-0.0746819	0.884832	0.798278	0.121524	1.25839	1.16514	-0.587011	-0.455831	-0.684686	-1.43178	-1.94542	-0.63697	-0.813923	-2.01488	0.50969	0.531873	1.15351	1.29721	0.279631	0.936104	0.636918	-0.522732	-1.93438	-0.690014
TUBG2	-0.787489	1.05077	-0.666188	1.08348	-0.601864	0.948541	0.967891	-0.491576	0.858303	0.828189	-0.280181	-0.0910225	0.185548	-0.156857	-0.716892	-0.398966	-0.40347	1.35407	-0.63243	-1.37941	0.494649	0.13547	0.271789	1.06106	2.31008	-2.31617	-1.48941	-1.13792
RPL26L1	-0.794831	0.698194	-0.264603	0.653794	-1.18284	0.169422	0.245347	0.57565	0.841292	0.479134	1.26318	1.55687	-0.950094	0.505207	-0.51348	-1.38837	-0.136894	-2.86362	1.28155	0.213837	0.892705	0.270775	0.845729	1.05039	-0.160729	-1.22682	-0.968511	-1.09228
FLT4	-0.0102698	-0.868253	-0.821041	-0.782593	-0.0491751	-0.821041	-0.688565	-0.836779	-1.05344	-0.710282	0.340978	0.304145	1.52321	1.07916	0.812461	1.4468	0.826825	0.807814	-0.243231	-0.287322	-0.330263	-0.375042	-1.57573	-1.27802	-1.38518	1.81021	1.56418	1.60044
NSUN2	1.2733	-1.09251	0.933104	-1.23917	1.18336	-1.39355	-1.11066	0.820994	-1.19473	-0.982131	0.388313	-0.376245	-0.250338	1.94818	2.45292	0.127694	0.00736469	0.986834	-0.286499	-0.506038	-0.352363	-0.55105	0.582964	-0.599984	-1.04711	-0.496748	1.04698	-0.272862
FBXO42	1.52415	-1.11197	1.25684	-0.341843	2.20917	-1.11003	0.43295	0.0332688	-0.102215	-0.610609	-0.695047	0.508271	-1.26087	0.823465	0.988026	-0.792816	1.58808	-1.25339	-0.719584	-0.267027	-0.886966	0.904771	1.31114	-0.635841	-0.0646544	0.0400729	-1.74015	-0.0271855
MFAP3	-0.611771	1.27735	1.55332	0.776264	-0.533509	0.410725	0.67719	0.736964	0.71744	0.521032	-1.28487	-2.93128	-0.369644	0.0740593	-1.21579	0.0740593	0.207721	-1.87581	0.858473	1.17722	-0.479014	0.442526	-0.594006	-0.24269	1.37099	-0.537266	0.181782	-0.381447
MRI1	2.2955	-0.425995	1.17932	-0.137709	1.5622	-0.0201991	0.870488	0.942995	-0.745038	-1.0281	-1.2874	-1.26283	-0.466438	0.0170719	-1.69456	0.915063	0.983362	-1.28249	-0.727319	0.494187	-0.0936179	0.304915	-0.78652	0.309217	1.5282	-0.0857516	-1.3094	-0.0491443
METTL1	0.510536	-1.13411	0.224374	-1.08419	0.504917	-1.37802	-1.53126	0.368539	-1.10238	-0.811386	1.04571	1.3277	-0.397992	1.46147	1.52958	0.389844	-0.467349	-0.337936	0.481242	0.13359	0.114004	-0.117759	-0.637202	-0.304673	-2.36643	0.946457	1.25319	1.37953
AGA	-0.323242	1.46464	-0.552823	1.28469	-0.0226744	0.04054	0.126161	-0.594161	1.14173	1.41523	-0.132704	-0.250205	-1.69488	0.786779	-1.88432	0.578418	0.292164	-0.819293	0.286341	-0.371904	-0.0091519	0.325965	0.103785	0.710435	2.03973	-1.96227	-1.72834	-0.250652
PI4K2B	1.37207	0.380724	-1.68443	0.671419	0.604423	0.292103	0.207732	-0.462855	1.45349	0.638788	-0.875126	-1.34375	-1.22164	-0.431047	0.834177	-1.14812	-1.15907	-1.0765	1.84681	1.34591	0.369164	-0.315349	0.397788	0.169298	-1.7561	0.170901	-0.55505	1.27423
BOD1L1	-1.23252	-0.497989	0.756531	0.53495	-0.709728	1.53432	1.76139	0.328878	-1.66027	-0.345759	0.19183	-0.0401302	-0.616551	-0.678896	1.62965	-0.328994	-0.86877	1.36796	-0.420514	0.994868	-1.31477	0.149455	-1.22516	0.501125	2.03553	-0.240832	-0.791607	-0.814011
MAT2B	0.0273496	-1.07969	-0.766129	-0.783047	-0.0594982	-1.67256	-1.61502	-0.532255	-0.700178	-0.891016	1.71345	1.7587	1.12332	0.736155	1.78548	0.63421	0.53616	1.76163	-0.552474	-0.762051	-0.583569	-0.795992	-0.0179513	-0.0630978	-0.961959	0.53971	0.70327	0.517067
TLL1	-0.922774	-0.725536	1.11943	-0.38935	-0.363955	-2.65352	-0.408908	1.30009	0.784322	0.716608	0.704926	0.379769	-0.455788	1.73843	0.592328	-0.932746	1.00979	0.260076	-1.88008	-1.0649	-0.668062	-0.184845	0.251996	1.52585	0.865068	-0.711656	0.251996	-0.138574
EDC4	1.97485	0.458167	0.811709	0.337463	1.39505	-0.20026	0.304776	0.479676	-0.0458815	-0.156864	-2.05257	-2.7904	0.128613	1.16926	0.856865	-0.121159	0.111403	0.0871146	-0.719577	-0.432363	0.321509	-0.623063	0.187913	0.366566	1.22022	-0.539745	-1.64183	-0.887441
TRIO	0.323809	-1.01374	0.317299	-1.23253	0.0418233	0.593427	0.346263	0.644679	-1.04499	-1.38716	-0.624886	-1.21618	1.33173	1.04261	0.899298	0.95739	0.785407	0.116263	0.0199769	0.729758	-1.60904	-0.857514	-1.68145	-1.58812	0.254783	1.43136	1.27423	1.1455
VCAN	0.725135	-1.20544	0.456493	-1.11126	0.935522	-1.30151	-1.20162	0.204384	-0.441824	-0.643309	-0.100725	-0.505149	-0.0619252	2.19341	1.04756	0.0909548	2.09601	0.814604	-0.726943	-0.254016	-1.05777	-0.747526	-1.94551	0.00578566	0.0640755	1.19263	0.518856	0.959121
CLEC16A	-0.423143	0.82847	1.47208	0.873411	0.0879274	0.978648	1.29272	0.915008	0.182843	0.413298	-0.540287	-1.40866	-0.564526	-1.58801	-1.5621	-0.194839	-0.764049	-2.2301	0.650678	1.18039	0.56873	1.1408	0.12029	1.16864	0.0110803	-0.597458	-1.29928	-0.712546
MSR1	-1.01792	1.24738	-0.283315	1.50223	-1.04356	-1.12049	-0.283315	-0.237898	1.74182	1.79807	-0.787153	-1.12049	-0.0710918	-0.467348	-1.12049	-0.283315	0.186264	-0.249821	-0.665567	-0.705903	0.65095	0.663622	1.93757	0.854329	1.46946	-0.712026	-0.761512	-1.12049
CDH1	0.289038	-0.481074	0.0924036	-0.458378	0.236616	-1.16053	-0.803705	-0.0509079	-0.602429	-0.622647	0.42308	-0.744668	0.598564	1.06376	1.96281	0.719428	1.37586	2.20929	-1.40369	-1.18153	-1.41696	-1.27666	-0.355502	-1.27401	0.211355	1.09826	0.566503	0.985725
MTREX	0.181411	-1.12398	-0.296615	-1.03638	0.145025	-1.09984	-1.42246	-0.277227	-1.01553	-1.27759	2.02499	0.809134	0.571104	1.22675	1.47981	0.155546	0.903101	1.83547	-0.248916	-0.161324	-1.16263	-0.361341	-0.616111	-0.26192	-1.52481	0.701237	0.997691	0.855403
DNAH5	-1.04081	-0.442461	-0.238904	-1.66995	0.246187	-0.398279	-2.7747	-1.66342	0.43775	-0.601479	2.14362	1.89092	0.381362	-0.143744	-0.233421	0.0948228	-0.55202	0.590907	0.900145	0.827071	0.0386451	0.0146482	-0.556747	0.696355	0.586634	0.656941	0.0985484	0.71138
ZFYVE16	-0.758852	1.26197	-0.0909807	1.46288	-0.50827	0.965588	1.07982	0.307769	1.31305	0.972309	-0.942926	-1.30491	-0.0743725	-0.827151	-2.03345	0.74592	-0.999606	-0.993986	0.473243	0.22141	0.535401	0.289895	-0.462141	1.47813	1.28182	-1.03079	-0.999897	-1.36187
RIPOR1	-0.284308	1.15013	0.402021	1.12378	-0.364703	0.932603	1.00139	0.336186	1.18298	1.13294	-0.619973	-0.275954	-0.769286	-0.581211	-2.26831	-0.491219	-0.293985	-1.76802	0.433495	0.400612	0.606784	0.553056	1.30566	1.19951	0.186915	-1.10915	-1.36492	-1.75702
RAI14	0.613661	-1.01577	-0.217551	-1.13886	0.643777	-1.28282	-1.28515	-0.19352	-1.22679	-1.18208	0.7079	0.609772	0.255426	0.353679	1.39491	0.217369	0.173863	2.15434	0.207472	0.162592	-0.246043	-0.217551	-0.677579	-2.0566	-0.566095	1.85019	0.571615	1.38984
SOX30	0.288528	0.744176	0.81105	0.501626	0.564131	0.501626	1.04968	0.433194	0.508178	0.0270628	0.0988493	0.0234734	-2.59893	-0.612629	-2.59893	-1.0437	-0.590968	-2.03047	0.720945	0.327505	0.943358	0.935312	0.761117	0.885082	0.581156	-0.843882	-0.204994	-0.181542
PNKP	-0.492902	-0.362568	-0.42863	0.101229	-0.29378	0.316567	0.0186338	-1.02566	-0.522875	-1.03781	-0.32051	2.07082	1.95856	0.0361405	0.570152	2.01826	0.721668	1.60112	-1.54719	-1.50809	-0.822456	-0.671652	0.0519806	-0.014401	1.10567	-1.28255	0.347262	-0.58699
BEST2	-0.0420589	-0.314487	-0.692467	-0.236082	-0.195701	-0.567304	-0.138519	-0.853743	-0.64278	-0.950843	0.380112	0.540771	0.998159	0.951401	1.41019	1.42521	0.905546	1.60076	-2.52116	-0.662356	-0.514648	-1.96152	-0.39639	-0.282546	-0.553279	1.0391	0.936367	1.33827
PHLPP2	1.01909	-0.252977	-0.334125	-0.572843	0.546509	0.0292971	-0.0829581	-2.01341	-1.06951	-1.28641	0.126259	-0.0108152	1.81787	-0.279637	1.03087	0.881385	-0.334125	1.50183	-0.141747	-0.372918	-0.432257	-0.653688	-2.15285	-0.813908	-0.232583	1.39861	1.28052	1.40453
SPDL1	-0.438815	-1.73445	0.555596	-1.60212	-0.455992	-0.494916	-0.576467	0.338961	-1.06529	-1.3691	1.19287	1.2407	1.82181	0.387566	0.470249	1.28357	0.4791	0.417107	0.505539	0.255778	-0.451154	-1.22352	-0.700017	-0.442563	-1.60018	0.688355	1.706	0.81137
STAU2	-0.91723	0.412679	-1.09323	0.542146	-1.12636	-0.0401463	-0.531243	-0.858109	0.789827	0.61479	2.10955	2.07525	-0.439238	-0.131418	-1.96423	0.199328	-0.555333	-0.625574	1.56909	0.9216	0.138504	-0.0472632	1.15781	0.992241	-0.391793	-1.29934	-0.662387	-0.839913
SLC66A1	0.174498	0.705708	0.356683	0.520484	0.47695	-0.470684	0.166164	0.67238	1.5181	1.54929	-0.803696	0.300376	-1.35301	-0.290716	-0.0389098	-1.45118	-1.93999	-1.6445	1.18852	0.141405	0.537075	0.981436	0.82716	-0.361329	1.64831	-1.17692	-0.874377	-1.35921
CTNS	0.764695	1.01463	0.832267	1.06456	0.489469	-0.242765	0.125558	0.0243686	1.12892	1.21793	-0.289968	-0.628137	-0.57856	-0.474311	-0.95012	-1.07147	-1.87479	-1.89404	0.872266	0.274164	1.21726	0.429422	0.578376	0.175631	1.77179	-1.32116	-1.41855	-1.23744
RTN4R	0.655206	-0.355719	1.01677	-0.539446	1.30714	0.658338	1.60858	1.45025	-0.928453	0.0147355	-0.35772	-0.27092	0.590496	-0.369712	-0.865643	0.939796	-0.402452	-1.69717	-0.276135	-0.202271	-0.684184	-0.0315281	1.96233	-0.234301	1.32028	-1.31126	-2.05403	-0.942974
PHF23	1.25627	-0.364655	1.06325	-0.409286	0.59745	0.549847	0.33875	0.692217	0.0661545	0.711371	-1.32063	1.362	-1.13137	0.460848	-0.686949	-1.52754	-1.03007	-2.43991	0.526427	0.889705	0.63736	1.10211	0.78985	1.07128	0.0787469	-0.708328	-1.41413	-1.16077
CDH10	-2.26415	0.539458	0.336694	0.710617	-2.29741	0.427786	0.895415	0.895207	0.618822	0.173714	0.54072	0.194466	-1.03614	0.415787	-0.882577	-0.494121	0.0596699	-1.91737	0.791045	0.585892	0.7141	0.665943	0.854353	0.750327	1.00049	-1.86742	-0.663414	0.252102
INPP4A	0.0850918	1.2393	0.193158	1.15682	0.181301	1.09124	0.984035	0.18911	0.997964	1.18645	-0.933967	-1.20381	-0.674983	-1.36732	-1.96875	-0.651354	-0.981094	-2.00399	0.806838	0.631465	1.14746	1.27886	0.0166183	0.886504	-0.160928	-0.596397	-1.06902	-0.460614
RAB27B	-1.1475	-0.565019	1.2576	-1.29376	-1.18407	-1.29376	-1.2572	-0.0351517	-1.22063	-1.22063	1.68274	0.993529	1.5558	1.25046	-0.565019	0.949691	0.569724	-0.766206	0.605347	-0.187216	-0.68821	0.188622	-0.891544	0.242322	0.261713	1.45774	0.0453991	1.25522
PSMA4	-0.202835	-1.16545	-0.56475	-1.17143	-0.0958073	-0.891213	-1.16545	-0.332384	-1.07551	-1.2549	1.65415	3.41844	0.896224	0.714537	0.358544	0.906999	0.564383	-0.119479	0.288571	-0.0424248	-0.0248248	-0.389335	-0.398575	-0.580465	-1.05952	0.468458	0.554572	0.709475
MYO16	-0.0687992	1.72577	-0.339853	1.19971	-0.194114	0.534095	-0.339853	-1.51797	1.68316	0.554683	-1.09515	-0.431622	0.604779	-0.0731957	-0.828776	-0.0775922	-1.15281	-1.59484	-0.912881	0.38429	1.06069	-0.0365342	0.967028	1.92331	0.943691	-0.982528	-0.339853	-1.59484
LSG1	0.804534	-1.09863	0.257422	-0.934173	0.809475	-1.67389	-1.34236	0.278733	-0.928604	-1.01789	0.503808	0.911961	-0.464897	1.76765	0.495895	-0.646874	-0.203296	1.26033	0.386855	0.456985	0.219977	-0.0218792	-0.874008	-2.32924	-0.0564117	1.81434	0.9547	0.669491
PARP3	-0.421965	0.875567	0.414265	1.02181	-0.0418218	0.850243	1.0948	0.346777	1.05913	1.18177	-0.797265	-0.732267	-0.46356	-0.623017	-1.83714	-0.692678	-0.0267255	-1.31811	0.323157	-0.123595	0.994664	0.592785	1.289	0.735315	0.945903	-2.70195	-0.689476	-1.2556
TNC	-0.407737	1.55023	0.465172	1.39506	-0.240384	0.677389	0.946585	0.512151	1.12868	1.2705	-0.959274	-2.24664	-0.998857	0.234934	-1.54729	-1.00851	0.3393	-1.79817	0.334042	0.458848	0.0642529	0.135893	-0.0144308	0.410389	1.49314	-0.362604	-1.34705	-0.485618
THAP3	1.08368	-1.00011	-0.835293	-1.31621	0.195814	-0.926201	-1.5497	-1.77933	-0.217865	-0.110696	1.46242	2.32224	0.147377	0.33233	0.789691	0.764575	1.24129	1.3739	-0.842646	-1.00279	0.0982077	-0.749168	0.71482	-0.93022	0.680304	-0.259654	0.562502	-0.249248
RIPOR3	0.277179	-0.985884	-0.976757	-0.396537	-0.0434508	-0.903713	-0.437052	-0.942853	-0.61323	-0.808499	0.889024	0.817629	0.380928	0.824119	1.71465	0.7274	1.50487	1.35264	-1.74511	-0.976757	-0.205284	-0.100569	-1.93838	-0.494843	-0.508172	0.64272	1.45545	1.49047
TDP1	0.207543	-1.00187	-0.366079	-0.886001	0.254109	-1.37358	-1.25061	-0.677375	-0.9307	-1.2013	1.0563	1.39453	1.49554	0.574104	0.440356	1.37988	1.68126	0.96524	-0.482328	-0.299141	-1.12872	-0.523462	-0.303428	-0.846571	-1.42489	0.938705	1.0745	1.23398
AIFM2	0.849019	0.682463	-0.220546	0.753472	0.808543	0.218597	-0.278529	-0.612618	0.768097	1.118	0.162481	0.602262	-2.18703	-0.257305	0.100228	-2.03828	-1.50277	-0.466494	0.655544	0.785108	0.58531	0.667876	1.34242	0.128331	1.36771	-1.53778	-0.844102	-1.64999
SPATA7	-0.159089	0.845125	0.0796999	0.818018	-0.0947023	0.646953	0.560634	0.174838	1.19948	1.19004	0.0121654	0.15775	-0.895786	-1.2113	-2.00489	-0.849217	-0.605181	-1.86768	0.793605	0.139795	1.26253	1.22392	0.760552	1.44246	0.393902	-1.09384	-1.62279	-1.29699
MED17	-0.650742	0.82543	-0.149337	1.13644	-0.44501	0.819278	1.03438	0.145994	0.760245	0.418116	0.206807	0.464899	-2.18796	-0.0782755	0.646831	-1.23247	-1.50458	0.0966465	0.149602	0.169296	0.493703	0.251235	0.273423	1.22408	1.95438	-1.40026	-1.57223	-1.84992
RETSAT	-0.267468	1.16246	0.689136	1.07967	-0.0186653	0.942572	1.7404	0.764389	0.103102	0.986986	-1.62626	-1.86308	-0.123304	-0.479284	-1.716	-0.00150833	-0.314498	-1.96727	0.384977	0.384703	0.469487	0.589425	0.334655	-0.404532	1.6688	-0.601245	-1.11776	-0.799894
CAPG	-0.768547	0.978312	-0.0108578	1.23136	-0.68509	1.20567	1.1665	0.0349911	1.28814	1.0103	-0.904664	-0.100208	-1.8963	0.206755	-1.09825	-1.88459	0.582165	-0.203072	0.0510247	-0.0716189	0.566069	0.58614	1.611	1.06776	-0.26041	-1.45773	-1.47326	-0.771589
AP2S1	0.407155	-1.63547	0.165761	-1.63094	0.266874	-1.01464	-1.22691	0.488013	-1.14729	-1.34779	1.85714	2.16218	0.878251	0.621719	-0.446465	1.00197	1.42615	-1.0241	0.466613	0.119319	0.0547079	-0.00400991	0.145798	-0.230867	-1.42217	0.048931	0.319772	0.700313
USH2A	-2.71309	0.957604	0.901527	0.675008	0.417905	0.0957974	0.0450467	1.40523	0.396405	0.899425	-2.32761	-0.548381	0.176113	-0.256512	-0.374786	-0.0610968	0.368218	-1.18396	0.514256	0.463657	-0.232627	-0.458938	1.73007	0.414359	1.28159	-0.767615	-1.04608	-0.771526
ADAM28	0.237018	0.806934	-0.783877	0.934567	0.328129	0.00968932	0.47976	-0.563999	0.999808	1.1195	0.154505	0.283146	-1.40246	-2.24955	0.05187	-1.59887	-1.84774	-0.546039	0.836239	0.763279	1.1479	1.01406	0.770728	0.311242	1.50947	-0.669486	-1.40246	-0.693367
DCUN1D1	0.0742095	-0.42006	1.2968	-0.384898	-0.392883	0.0873982	0.33698	1.57305	-0.26712	-1.03477	1.47327	-1.55561	-1.5229	0.676633	1.84826	-1.77468	1.60918	-0.584984	0.330064	-0.234225	0.87725	-0.768768	0.0564798	0.110906	-1.59621	0.925747	-0.287509	-0.451593
JADE2	1.2325	-0.146509	0.746709	-0.64753	2.00467	-0.135096	-0.217223	0.808739	-0.819663	-0.625304	-1.79893	-2.09696	-0.892948	1.39774	0.98836	-0.452967	1.56087	0.189601	-0.0876752	0.419015	-0.940578	-0.938823	0.633377	-0.997493	-0.2469	1.28357	-0.641562	0.421001
ZIC2	-0.840336	0.203132	0.0694701	-0.0255925	-1.05512	1.5588	0.953345	0.435764	-0.780359	-0.716657	-1.88269	-1.91503	1.40651	-0.751508	0.453863	1.34097	-1.10419	1.50383	0.207527	0.180807	0.250895	0.261109	-0.879193	0.318995	-1.70076	0.671497	0.658433	1.1765
TRIT1	0.466619	-0.0648702	1.17969	0.843582	-0.0386528	-2.15999	-1.63346	0.716173	0.0599109	0.616924	-0.428906	-1.49511	-0.480954	-0.0964363	2.31442	0.121674	0.498555	1.54235	-1.19856	-1.15132	-0.231702	0.464243	-0.968235	0.371904	-1.10226	0.263058	1.04697	0.544391
CUL7	-0.686427	1.43438	0.130692	1.30221	-0.578968	1.13596	1.36842	-0.184296	0.88543	0.869227	-1.11444	-1.22032	0.437854	-1.44869	-1.80174	0.0667739	0.211212	-0.48054	0.425137	-0.0699396	0.507439	-0.156863	-0.202662	1.18308	1.7516	-1.66286	-0.743544	-1.35812
CTNNA1	1.49415	-0.349817	-1.05615	-0.231362	1.9139	-1.2497	-0.0513192	-1.16757	-1.1887	-0.764434	1.44524	0.369541	0.725517	-0.467398	1.1463	0.518397	1.73428	1.31316	-0.289544	-0.262079	-0.392051	1.23229	-0.0216127	-0.136384	-1.10876	-0.712269	-1.35795	-1.08568
CNTLN	-0.907445	-0.953639	-0.349879	-1.06497	-0.885603	-0.0330283	-0.127589	-0.374766	-1.1372	-1.56548	1.18346	1.37444	1.05923	0.663564	1.4243	0.974894	0.369895	1.87168	-0.565553	-0.455196	-0.836695	-0.651251	-0.943215	-0.320733	-1.35863	1.2295	1.29039	1.08953
EPHA3	0.762182	-1.49545	-0.00281541	-1.07534	0.284965	0.144399	-1.07534	0.65016	-2.08763	-2.08763	0.655551	0.70038	0.93485	0.954114	-0.218474	0.388042	1.04864	-0.617957	0.581471	0.428062	0.0234158	0.645935	-0.611924	-2.02158	-0.142629	1.48446	1.08555	0.664599
HSPA5	0.40078	0.819421	0.355403	0.898686	0.455799	-0.289167	-0.148401	0.306238	1.1391	1.11285	-0.360164	-0.242256	0.165386	0.0669965	-1.02439	0.328253	-0.23086	-2.05656	0.128428	0.0791874	0.196182	0.328253	0.965961	1.28149	1.42823	-1.5989	-2.51591	-1.99003
DSG2	0.632114	0.983878	0.716497	0.587839	1.05765	0.385199	0.447418	0.729527	0.237016	0.327472	-2.11549	-3.69232	0.0976023	0.182005	0.611571	0.385199	0.298602	1.363	-0.401838	-0.500434	-0.755121	-0.47206	-0.513946	-0.151506	0.926445	-0.347831	-0.500434	-0.518043
PREX2	0.0489479	-0.697349	-0.951859	-0.365024	0.488097	-1.09511	-0.983983	-1.1412	-0.36404	-0.102072	0.992039	0.247876	0.665564	2.26114	1.22817	0.522952	1.80213	1.38621	-1.55932	-1.12393	-1.3547	-1.00308	-0.747306	-0.0745677	-0.128734	0.390254	1.28967	0.369219
WDR37	0.0768762	-0.0489412	1.59389	-0.468056	0.847065	-0.104216	0.849082	0.815322	0.527059	-0.154601	-0.802617	-3.69005	1.43131	0.806209	-0.751766	0.346505	0.698697	-1.11361	-1.07314	-0.029547	-0.178641	0.281724	-0.546157	-0.239512	1.1329	0.382314	0.0388083	-0.626902
YTHDC2	-1.01746	-0.201685	0.447998	-0.62649	-0.823747	0.148506	-0.104471	-0.156613	-0.476022	-1.47909	-0.701561	0.379321	0.849025	1.91293	1.02318	1.77232	1.47712	0.986722	-0.0944375	-1.31571	-0.896184	-1.43738	-1.67596	-0.992695	0.41035	0.788893	0.92275	0.880396
ATP6V1H	-0.38382	0.913051	0.359753	0.917587	-0.553382	0.400434	0.583592	0.562912	1.21129	1.08926	0.024021	0.0624297	-1.22171	-0.552561	-1.16773	-1.83946	0.117093	-2.10559	0.265192	0.932808	0.951153	1.00854	1.4617	0.729413	0.250123	-1.69875	-1.39193	-0.925422
POLR2B	0.86786	-0.0373122	1.40699	0.0438591	0.554846	-0.230029	0.088921	1.53087	-0.203986	-0.227717	-0.583822	-2.75117	-0.573208	0.644493	-1.0566	-0.241331	0.0160375	-2.03635	1.38971	1.41531	0.971769	0.961224	-0.158662	-0.394138	-1.5133	0.398306	-0.215533	-0.0670333
FAM214A	0.00458932	0.888536	-0.300861	1.02629	0.0735088	1.11036	1.17046	-0.409954	0.882755	1.01027	-0.198374	-0.365304	-1.78048	-1.94664	-1.49156	-2.08555	-0.350324	-0.260788	0.933723	0.828922	1.0686	1.12992	0.134316	1.2177	0.0957438	-1.15542	-0.697748	-0.532705
ARAP2	0.116259	1.21271	-0.421564	0.948326	0.101917	0.763131	-0.477835	0.749272	1.36352	1.3019	-1.31638	-0.46762	-1.37061	-1.19186	-0.788921	-0.929528	-2.1408	-0.452908	0.740479	1.53473	0.320816	0.365537	1.39277	1.35676	-0.283312	-0.866443	-0.717948	-0.842394
TPR	-0.904224	-1.41898	-0.562691	-1.45205	-0.556587	0.219907	-0.134689	-0.304243	-1.14036	-1.27857	1.18211	2.09665	1.69354	1.26562	0.729341	1.90323	1.18995	0.421873	-0.311745	0.0149149	-1.26708	-0.298537	-1.07802	0.0893904	-0.346523	0.466482	-0.0610349	-0.15768
CP	0.763538	-0.977818	0.0295275	-1.50522	0.818198	-1.50522	-0.641217	0.34124	-1.4523	-1.4523	1.22891	1.25369	1.18037	0.868529	-0.0963955	-0.130806	1.40976	-0.274749	0.25851	0.922904	0.133159	-0.977818	-1.21413	-0.393533	-1.37291	1.00532	1.66234	0.118402
KATNIP	-0.288949	1.43365	0.494099	1.11407	-0.182541	0.834773	0.914079	0.333826	0.786796	0.921821	-2.35388	-2.28551	0.21592	-0.220064	-0.709186	0.349955	-0.103566	-0.700106	-0.956317	0.390337	-0.281637	0.790372	0.334943	1.44277	1.12585	-0.847583	-1.14959	-1.40432
DTNBP1	-0.585542	0.658212	-1.21946	0.59158	-0.538378	-0.232715	-0.165267	-1.0352	1.44919	0.686266	0.587496	2.19964	0.185247	-0.545117	-2.17668	0.74613	-0.698711	0.214319	-0.442796	0.0482196	0.237867	1.09245	1.69761	1.05166	-0.77521	-1.65597	-1.07753	-0.29733
ANO2	0.905317	-0.929569	0.513205	-0.0823283	0.557255	-0.0652472	1.27159	0.69915	-1.01465	-0.812284	0.69915	1.45575	-0.191557	0.0080199	-1.88607	-1.13402	-2.77761	-0.179616	0.260547	1.22456	1.06514	0.091698	0.276604	0.371883	1.38116	-0.447296	0.0303826	-1.29116
FAM184B	0.752784	-0.419023	0.0730593	-1.99941	0.755743	-0.316595	-1.96367	-0.139377	-1.92794	-0.197908	0.75354	0.785414	1.04803	0.390958	2.1482	-0.371911	-0.00469116	1.05607	0.382268	-0.918004	-1.40762	-0.769395	-0.331297	0.193072	0.176456	0.193951	1.64236	0.414934
MAP4	0.536656	0.757862	0.937805	0.612178	0.721492	0.886435	0.993908	0.745129	0.169225	0.381238	-0.297471	-1.16068	-0.433939	-2.0126	-1.27906	-0.498779	-1.21385	-0.902239	0.809115	0.915956	1.00145	1.2126	0.591519	0.825673	0.499676	-1.3774	-1.6301	-1.79181
GOPC	-1.02359	1.09629	0.757607	1.28877	-1.37822	0.563519	0.383953	0.959861	0.52266	1.03577	0.112319	-0.937352	0.414961	0.659572	-2.17661	0.554571	0.796495	-0.931944	-0.527935	-0.0100472	0.0264263	-0.930518	1.99405	0.845038	-0.351957	-0.995779	-1.60898	-1.13893
USP28	0.155565	-0.94856	-0.586366	-0.76914	0.0189449	-0.840709	-0.615777	-1.20069	-1.02291	-1.08596	1.53627	-0.243426	0.464281	1.26206	0.284888	0.325286	2.05582	1.77431	-0.174941	-0.159307	-0.386462	-0.482996	-0.907815	-1.58249	-0.568611	2.00263	0.677157	1.01896
HDAC9	0.523407	-0.713259	-0.394493	-0.740397	0.5344	-0.606854	-0.828398	-0.451931	-0.801132	-0.660083	1.40205	1.15277	-0.519399	-1.0698	0.824255	-0.478658	-0.855828	0.682686	0.768507	0.690132	0.316533	0.0538359	-1.25038	-1.92084	-0.95512	1.64133	2.2531	1.40357
TSPAN17	1.43613	0.60394	-0.476405	0.668713	1.78906	0.856442	0.923567	-0.676027	-0.53583	0.310311	-1.96812	-1.13745	0.674983	-1.0709	-0.801184	0.16978	-1.24102	-2.04849	0.906687	1.0113	1.43113	0.999973	-0.0882213	-0.685898	-0.57363	-0.553647	-0.168316	0.243125
NOP16	0.803889	-1.24588	0.269404	-1.31286	0.766081	-1.46503	-1.30294	0.371645	-1.08615	-1.05918	0.911388	0.945799	0.35955	1.9969	1.48675	-0.358581	-0.197698	-0.258277	0.398222	-0.0200526	-0.0705931	-0.50126	-1.73221	0.157489	-1.08535	1.75255	0.553736	0.922669
CC2D2A	1.06331	0.335353	-0.0165582	-0.482908	1.41097	0.274275	0.499343	0.368014	-0.385594	0.065314	0.375176	-3.19912	0.531112	2.01911	-0.087279	0.852848	1.3104	-1.19828	-0.867781	-1.08833	-0.808995	-0.894333	-0.145782	0.616479	-1.0598	-0.011884	-0.0864278	0.611364
RRM2B	-0.0395592	-0.581449	-0.575008	-0.977701	0.0729053	-0.680123	-0.600965	-0.944923	-1.08085	-0.675824	0.935657	0.344709	0.822038	0.406256	0.195072	1.10838	1.33859	0.761132	0.27133	-0.0756599	-0.166964	-0.284847	-1.21551	-1.65154	-1.93724	1.83992	1.32922	2.06294
ZNF800	-0.188332	0.375728	0.441147	0.132272	0.0203519	1.13245	0.578238	-0.0969195	1.10117	1.2386	0.570458	-0.128527	-0.298088	-0.108718	-1.67433	-1.4265	-0.223863	-2.50518	0.334172	0.648459	0.554266	0.943702	1.06425	0.893745	1.05911	-1.32319	-1.20572	-1.90875
SNX29	0.352943	0.810467	0.566992	0.153766	0.585879	1.49807	1.94154	-0.169862	0.359173	0.648719	-1.3939	-0.86237	-0.0796833	-0.445638	-1.94017	-0.276141	-0.725938	-2.3994	0.621642	0.77375	0.260864	0.847416	0.987049	0.923818	-0.163457	-1.25164	-0.358803	-1.26508
LMO3	0.363986	-1.28641	-0.727842	-1.64823	0.350366	-0.793302	-0.713482	-0.570229	-1.61192	-0.992223	1.39088	1.28181	-0.143147	0.26203	1.86488	0.164462	0.351542	1.95144	-0.0152671	-0.529399	-0.0398912	-0.749349	-0.274547	-0.362269	-0.875949	0.918305	1.94882	0.484931
MRPS10	-0.0183688	-1.16283	-0.780266	-0.941597	-0.274362	-2.64904	-0.893527	-0.505847	-0.281055	-0.268538	1.86224	3.06058	0.0187432	-0.196635	0.383011	0.0782868	-0.577007	1.41471	0.482654	0.542502	0.33453	0.13225	0.359484	0.132741	-0.57137	-0.274362	0.532788	0.0602794
GUCA1A	0.107172	0.373742	-2.17464	0.231762	-0.0507059	-0.389051	-0.339249	-2.10062	-0.0298283	-0.468012	0.703584	0.824056	1.07674	-1.17992	1.7437	1.07428	-0.270675	0.969644	-0.442336	0.15769	-0.199879	-0.470951	0.121067	-0.303285	-2.17464	0.526577	1.47261	1.21117
RSF1	-1.08024	-1.02887	-1.15076	-0.727153	-0.177708	0.0285473	0.0592524	-1.72778	-0.853238	-1.2095	1.43199	2.11538	0.262532	0.692063	1.78063	0.741766	0.422701	1.83688	-0.65167	-0.223401	-0.758017	-0.176943	-1.15452	-0.0221785	-0.517343	0.64575	1.05595	0.385888
VPS13D	-0.969244	0.168653	-0.108132	0.656022	-0.101629	2.1262	0.928521	-1.40253	-0.636815	0.440636	-1.58603	-1.0175	-0.31724	0.99622	0.524022	0.0425907	1.72068	0.141824	-1.58836	1.3989	-1.57731	-0.123404	-1.12572	0.76171	0.908252	0.748672	-0.459577	-0.549408
CELF2	-0.0422732	1.04133	-0.383814	1.08167	0.041752	1.3874	1.41978	-0.273479	0.901417	0.858155	-0.562074	-0.536659	-2.05829	-1.73558	-0.0233526	-0.583214	-1.53331	-1.45875	0.629074	1.28952	0.48575	1.28719	-0.275715	0.799727	0.451421	0.0151334	-1.02054	-1.20227
FAM120A	0.176062	-1.29953	-0.298663	-0.940819	0.31558	-0.411873	-0.543974	-0.599561	-1.40864	-1.30679	0.132784	0.0530972	0.215578	1.80727	0.641544	0.876098	1.75297	0.824797	-0.217638	-0.0874004	-0.229657	-0.516818	-1.72835	-1.34007	-0.348031	1.80695	0.949113	1.72596
R3HDM1	0.150348	-1.00153	-0.461735	-1.13458	0.0823909	-1.03026	-0.976484	-0.360524	-1.24857	-1.46451	1.36933	1.19332	1.17991	1.13526	1.56653	1.20617	0.164507	1.49246	-0.577975	-0.23268	-0.857843	-0.810899	-0.634949	-0.641367	-1.17588	1.50912	0.80514	0.755294
COL9A2	0.116979	0.914938	0.584857	0.94376	0.06153	0.938883	0.949983	0.509787	1.02786	1.00339	-0.804602	-0.339024	-0.533426	-1.03168	-1.2375	-0.477017	-0.45752	-1.07936	0.0239969	-0.065477	0.524759	0.586334	1.16777	0.886021	1.56685	-2.13709	-1.57441	-2.07059
KITLG	-0.111918	-0.925843	0.674393	-0.687659	-0.154338	-0.405422	-0.30749	0.57278	-2.00438	-0.878707	0.531593	0.520616	0.385875	1.07593	-0.777985	0.642594	1.24814	-0.743206	0.563412	0.642594	-0.201259	0.00932915	-1.28289	-1.90812	-1.19584	1.86422	0.802649	2.05093
ERCC8	0.505369	-2.15303	-1.3011	-0.114993	-0.378507	-1.08552	-0.581381	0.577368	-1.20162	-0.450478	1.95764	1.56496	0.314388	0.574963	1.78478	0.336911	-0.594614	1.34854	-0.299367	-0.314847	-0.559362	-0.391783	-0.030806	-0.442793	-1.59498	0.709076	1.02011	0.801073
ADAMTS6	-0.46125	-0.778488	0.0361526	0.14692	-0.506125	0.181129	-1.28641	0.111209	-2.13787	-1.76762	1.08525	1.574	0.757809	2.33206	-0.330476	0.606671	1.67744	-0.49516	-0.710662	-0.448212	-0.774484	-0.966549	-0.161777	0.239239	0.930838	-0.168685	0.989136	0.325916
H6PD	-0.627121	1.41878	-0.38806	1.47532	-0.522889	1.1022	1.13908	-0.834958	0.887856	0.991709	-0.758551	-0.595505	0.46902	-1.00162	-2.04595	0.142063	0.509007	-1.19993	0.00718222	0.237116	-0.265689	0.829427	-0.194577	1.21617	1.51815	-1.62597	-0.269602	-1.61266
VAMP3	-0.0128064	1.08276	0.35969	1.5593	-0.119947	0.164226	0.169588	-0.140583	1.67523	1.46875	-0.352323	-1.38068	0.258673	-1.00746	-1.48209	-0.434759	0.0395247	-2.54258	0.756349	0.00602009	0.485599	1.17526	0.960868	0.815366	-0.630389	-1.33554	-1.00128	-0.536755
PER3	-0.312832	-0.536556	-0.47409	-0.978997	-0.602753	-0.473782	-0.428728	-0.339967	-1.49922	-1.30758	0.359657	0.396788	1.1376	1.03174	1.0708	1.11192	0.741228	1.91183	-0.441966	-0.292392	-0.674625	-0.645532	-1.11069	-1.3574	-0.870032	1.07336	1.60141	1.9108
EPN3	0.616908	-0.746219	-0.358215	-0.52893	0.602483	-1.99235	-0.737248	-0.319237	-0.379946	-1.93599	1.09659	1.24673	-0.233319	0.957443	2.04603	-0.135033	0.243461	1.37268	-1.99235	-0.379946	0.0947363	-0.263586	0.139677	-0.80867	-0.276687	1.49311	0.442493	0.735382
LTBP1	-0.268089	0.575563	-0.437495	1.0916	-0.457661	2.0699	2.08242	-0.495375	-0.443735	0.0638255	-0.804037	-0.965722	1.16902	-0.603188	-1.60147	0.15567	-0.495586	-1.01736	-0.269038	1.54858	-0.969563	0.761156	-0.639676	-0.913875	1.97201	-0.0369972	-0.361999	-0.708873
RCN1	-0.121787	-0.693793	-0.315692	-0.553377	-0.245304	-1.39469	-0.90742	-0.15986	0.549613	0.739864	1.91011	1.78555	-1.06067	0.705865	0.705865	-0.17235	0.226566	0.587462	-0.78949	-0.106109	0.491521	0.483472	0.686132	0.0646059	2.25399	-1.56355	-1.3602	-1.74632
ELN	-0.132484	-0.568653	-0.742868	-0.983463	0.020559	-0.473758	-0.406914	-0.523566	-1.48519	-1.42908	0.565268	0.484108	1.28243	0.609979	1.65396	1.06773	0.900099	1.79888	-1.28555	-0.232706	-1.14196	-0.74145	-0.275945	-1.00183	-0.788699	0.953535	1.89875	0.978818
RFC2	0.566515	-1.30587	0.0905233	-1.35526	0.524853	-0.946716	-0.853515	0.210656	-1.23533	-1.19623	1.19708	1.36858	0.903531	0.082865	1.56626	0.906034	-0.151896	0.737386	0.357714	0.109368	-1.48072	-0.0671873	-0.11064	-1.27409	-1.89288	0.74232	1.32004	1.1866
ARID1B	-0.296779	-0.307587	0.367206	-1.58555	-0.156471	1.06071	1.71191	-0.196961	-0.747099	-0.40626	-0.815557	-1.43417	-0.444652	1.35772	1.3609	-0.438391	0.955436	-0.00326986	-0.167921	1.1987	-1.13051	0.216956	-1.52261	-1.29509	-0.354232	2.24782	0.0248198	0.800939
CLPTM1L	1.37769	-0.466298	0.971172	-1.10181	1.27069	-1.05931	-1.68403	0.980975	-0.277622	-0.618917	-0.927085	-0.462015	1.39965	1.30566	-0.0191847	0.49874	0.199804	-2.09445	-0.13057	0.495063	0.392857	-0.0585377	-1.70613	-1.18837	1.14823	0.817925	0.192843	0.743026
NEDD4L	0.72385	-1.03722	-0.406704	-0.942615	0.784271	-1.20622	-1.06963	-0.34226	-0.936208	-0.938821	1.2218	1.0946	0.670859	0.217508	1.79128	1.09937	0.972297	2.05319	-0.569524	-0.669001	-1.60158	-1.53728	0.417133	0.0820181	-0.713594	0.829743	0.460166	-0.447429
HEXB	-0.554092	0.888212	-1.27448	0.739143	-0.958671	-1.1311	-0.988734	-0.453452	0.598629	0.146789	1.72809	0.196207	1.23331	-0.138982	-1.1686	2.38845	1.02998	0.347107	-0.286888	-0.705713	0.150441	-0.458255	-1.75403	-1.16781	1.54859	-0.362549	-0.17576	0.584172
PTCD2	-0.112262	-0.582076	-0.759284	-0.610769	-0.0157358	-1.54038	-1.38273	-0.440622	-0.772352	-1.32481	1.2182	1.32166	0.809733	0.985644	1.20383	0.998178	1.19038	1.91682	-0.661368	-0.853669	-0.670219	-1.12483	-1.09929	-0.383777	-0.332716	0.774607	1.13125	1.1166
JKAMP	-0.756724	0.956485	0.256887	1.22252	-0.333888	0.189951	-0.0441539	0.829896	0.954142	0.99836	-0.0171934	0.344262	0.31064	-1.3377	-1.82802	-0.839484	-0.732684	-1.36175	1.10576	0.419334	1.09834	0.228005	0.282071	0.330016	2.07862	-1.60174	-1.7267	-1.02525
DKK3	-0.0760682	0.376728	1.4711	0.570196	-0.126815	0.301382	0.647204	1.38398	0.220193	0.464938	-0.32122	0.270279	-0.302859	-1.09745	-2.07269	-0.498862	-1.47567	-1.57228	0.732579	0.628949	1.03069	0.904461	0.842521	-0.0116736	1.73821	-1.36161	-1.47094	-1.19527
ARHGEF5	1.49506	0.415074	0.767707	-0.325515	1.543	0.294312	0.265361	0.339176	-1.28482	0.122773	-0.141207	-1.68154	-2.56276	0.291873	1.50099	-1.26615	0.0269535	-0.392762	-0.724011	0.172201	0.128471	1.04815	0.462593	-0.168823	1.13089	0.57068	-1.87844	-0.149228
NFE2L3	0.694443	-0.797329	-0.854858	-0.96778	0.691648	-0.740516	-0.973638	-0.621853	-1.0195	-1.00269	0.718659	0.67981	0.79782	0.8593	0.781801	1.04891	0.81121	0.813309	0.503409	0.512639	-1.10257	-1.36624	-1.28749	-1.5957	-0.783426	0.818181	2.24707	1.13538
MCUR1	-0.40742	0.105096	0.206293	0.29117	0.100227	0.751439	0.0445071	1.29135	0.954613	0.319278	0.286242	0.895788	-0.568055	-1.10477	-1.42204	-0.411513	-1.14407	-2.69949	0.81945	1.08242	1.2493	1.23036	0.987961	0.800902	0.0831325	-1.33622	-1.1802	-1.22574
LIMA1	0.448466	0.192096	1.03977	0.133645	0.393443	-0.491264	-0.868307	1.29315	1.06179	0.833434	0.115925	0.328274	-2.09075	-1.21027	-0.573835	-1.94136	-1.54163	-0.111427	0.983803	0.637142	1.51979	1.1208	1.18005	0.382158	-0.0387383	-1.31527	-0.374386	-1.10649
LETMD1	-0.387155	0.0312221	0.469898	0.32037	-0.665315	1.56132	0.927749	0.184138	-0.448535	0.0135351	-1.63152	-1.99107	0.755569	-0.34039	1.28574	0.922922	0.894761	2.06485	-0.931935	-1.54431	-0.987695	-0.965077	-1.48296	-0.217228	0.433328	0.411688	0.521501	0.794598
SLC4A8	-0.636742	-0.22348	-1.56168	-0.132353	-0.870971	-0.325048	-0.410067	-1.21405	-0.6463	-0.742648	0.610194	0.788471	1.89062	1.48377	0.836688	2.03381	1.3156	0.580084	-1.17256	-1.18737	-1.24085	-0.671675	-0.931913	-0.0174776	-0.0629002	1.19446	0.663414	0.650975
LAMC3	-0.164682	0.651431	1.54289	0.616247	-0.320541	1.56782	1.6811	1.24838	-0.588138	-0.498791	-1.34443	-1.81361	-0.361719	-1.34686	-0.443888	0.69996	-1.83332	0.221497	0.201008	1.12426	-0.492832	0.489318	-0.633819	1.05804	0.710124	-0.886144	0.138575	-1.22188
PTGER3	1.36767	-0.653506	-1.36701	-0.178185	0.301689	0.476153	-3.31778	-0.171163	0.147719	0.0673886	-0.178185	0.232056	0.468466	-0.272119	0.52027	1.20922	0.0611485	1.02482	-2.28587	-1.13332	0.195255	0.110958	0.72859	0.0964142	0.94003	0.195255	0.365569	1.04846
MAPK9	-0.453828	-0.136958	0.00852981	1.40293	0.221633	1.74357	1.11374	1.13095	-0.790492	-0.365669	-2.83631	-2.0446	0.719822	-0.562472	-0.885952	1.01612	-0.172408	1.11504	0.609653	-0.285842	-0.419193	-0.000778475	1.16501	-0.51457	-0.932474	0.154048	0.269892	-0.269376
COL23A1	0.00757696	1.17235	-0.244413	1.13253	-0.0705593	1.18746	1.17679	-0.287805	0.971521	1.00427	-0.337525	-0.410777	-1.36364	-1.67351	-0.200061	-1.12419	-0.886689	0.110397	0.257147	-0.0460178	0.611642	0.550483	0.695444	0.952174	1.59427	-1.7592	-0.777831	-2.24183
BCAR1	0.905745	-1.2265	-0.671777	-1.12398	1.09882	-0.492627	-0.648589	-0.29329	-1.33362	-0.972894	0.0700655	0.387729	0.423199	0.138715	0.821112	0.172903	0.951075	1.33156	1.02187	0.696941	-0.952036	-0.858831	-0.498293	-1.44268	-1.71623	1.58113	2.06853	0.561971
FHIP1B	-0.208156	1.10132	0.0101456	0.967086	-0.28601	1.53191	1.59051	0.0482969	0.899165	0.774854	-1.60851	-1.04023	-1.27484	-1.20375	-0.0226138	-0.591051	-1.31308	0.105425	0.7469	-0.626811	1.05407	0.352618	-0.0474443	1.61766	1.04302	-0.874649	-1.67476	-1.07105
HERPUD1	-0.140002	0.918563	0.373426	0.962121	-0.273467	-0.328198	-0.488178	0.418393	1.32612	1.45201	-0.0784001	0.179427	-1.5379	-1.0229	-0.0576814	-1.75264	-1.63834	0.292147	0.33834	0.536852	0.718908	0.971238	1.28201	0.100805	1.53258	-1.70192	-0.594847	-1.78847
HOMER3	0.214813	0.510615	-1.87788	-0.0285707	0.252367	-0.69644	-0.539432	-1.68749	0.304227	-0.064158	1.23824	1.49152	1.57004	0.932687	0.105257	-0.443772	0.821808	0.708909	-0.664931	-2.1553	0.420612	-0.327247	0.746618	0.0949906	1.53242	-0.801944	0.0652755	-1.72323
RAD51	0.837104	-1.46941	0.303191	-1.35601	0.883832	-1.4305	-1.35601	0.320676	-0.864054	-0.651747	1.47902	1.71039	-0.392424	0.326313	0.983146	1.01428	1.4335	-1.82282	0.0854234	-0.602584	0.150261	-0.103235	0.516964	-0.61496	-1.06524	-0.384467	1.19258	0.876763
POLQ	-0.0911667	-1.49775	-0.00138914	-1.66138	0.0857049	-0.811363	-0.917036	-0.235426	-0.934044	-0.984288	1.09645	0.77934	0.590151	1.21584	1.04979	0.464698	0.510464	1.89825	-0.1195	0.0294593	-0.83246	-0.621598	-0.213932	-1.85808	-0.893761	1.6407	1.08552	1.22681
PIK3CB	-0.236814	0.888845	1.16599	0.861742	-0.283532	0.560878	0.629634	0.930117	0.765955	0.872872	-0.685302	-1.17273	-0.632318	-0.27989	-0.268003	-0.321064	-0.0536691	0.196334	-1.02815	-0.851012	0.258515	0.510073	1.6945	1.57342	0.758588	-1.85143	-2.13295	-1.87061
CYBA	1.31964	0.677903	-1.18074	0.477298	1.05936	0.499146	-0.558834	-0.335974	1.63068	0.768509	-2.60875	-0.0367523	0.0945998	-1.78489	0.340863	0.500086	-1.2741	1.34226	0.0467548	-0.379079	0.50526	-0.121411	0.158963	-0.0748382	0.870192	-1.11758	0.719818	-1.53837
THOC3	0.515802	-1.23526	-0.275138	-1.19497	0.897369	-1.2705	-1.2489	-0.681066	-1.19512	-1.08606	1.50829	1.76619	1.8977	1.09396	0.156264	0.798684	1.07712	0.17668	0.363401	-1.14189	-0.599156	-0.743681	0.544424	-0.942041	-0.945915	0.284448	0.686726	0.792643
HEBP2	-0.376952	0.4246	1.18741	0.157848	-0.379977	1.51891	1.32374	1.67997	0.305797	-0.00973191	-2.20478	-1.84257	-0.703404	-0.147934	-0.930123	-0.343713	0.398295	0.0858533	0.91203	0.459869	0.499024	-1.38984	1.60378	0.745222	-0.127956	-1.20365	-0.95666	-0.685053
MPHOSPH9	-0.492921	-0.6848	0.0347865	-0.378864	-0.943579	0.51723	0.906266	-0.262083	-0.690957	-0.400057	-0.360118	-1.65019	1.51237	0.881614	-0.677592	1.25224	1.51979	1.04112	-0.0781865	-0.160742	-0.676536	-0.503139	-2.02907	-0.622473	-1.2945	1.06592	1.69158	1.48289
PLEKHA5	-0.876194	-0.781682	-0.995429	-1.07854	-0.450815	0.141207	0.112045	-0.84508	-1.09704	-1.17287	0.523019	0.616125	1.32334	0.46984	1.72116	1.27598	0.930319	1.61658	-0.141453	-0.47679	-0.819956	-0.767108	-1.44698	-0.574739	-1.0799	1.37615	1.5038	0.995016
PRSS8	0.577248	0.291916	-1.82875	0.200666	0.711489	-0.687566	0.241802	-1.90867	0.618649	0.442611	0.181801	1.34982	-0.828071	-0.526722	1.1849	-0.374527	0.433073	2.26957	-0.623685	-0.425395	-0.15041	-0.242161	1.06616	-0.734515	1.76729	-1.54681	-0.324739	-1.13497
SIKE1	0.301771	-0.801176	-0.561456	-0.642136	0.286127	-0.53383	-0.548975	1.17662	0.121277	-1.01519	-1.53314	0.641428	1.87616	1.29582	-0.0396456	1.60871	1.83339	1.32434	-0.527612	-0.929946	-0.990872	-1.57833	-1.18278	-0.705902	-0.161573	0.399083	1.02823	-0.140389
RRP12	0.52058	-1.13919	0.158708	-1.10734	0.51659	-1.34789	-1.33269	0.0406201	-1.12134	-1.03993	0.987578	0.884117	-0.354048	1.38015	0.973265	-0.159859	-0.452575	1.15972	0.215775	0.897091	-0.350358	0.297669	-1.51969	-0.192568	-1.88157	1.85367	0.897449	1.21608
FNIP2	0.51567	-1.34611	0.313383	-1.37157	0.3592	-0.881688	-1.29346	0.162239	-1.21148	-0.638007	1.33868	1.19945	-0.0524895	1.3261	0.95071	-0.691314	0.743654	-0.584048	0.322456	0.880416	-0.482925	-0.0205761	-0.2338	-0.703829	-2.31182	1.42811	0.621294	1.66176
MSMO1	-0.332676	0.445539	0.445539	0.525102	-0.408078	0.63169	0.591743	0.599728	0.836801	1.03048	0.0718129	0.0268343	-0.492054	-0.766793	-1.56041	-0.556546	-0.492054	-1.98101	0.823733	0.677455	0.882129	0.714133	1.18799	0.583651	1.71433	-1.63775	-2.16256	-1.39876
TTC17	-0.787054	1.39521	-0.316759	1.05365	-0.564085	0.766975	1.21174	-0.15291	-0.466734	-0.163079	-1.08164	-2.04706	1.1407	-0.633827	0.435772	1.0594	-0.300458	2.63191	-0.66841	-0.886098	-0.3323	-0.759557	-1.61577	-0.399094	1.09642	-0.20623	0.495292	0.0940098
FSTL4	-0.601677	-0.885126	0.785778	-1.25985	-0.136876	-0.132386	-0.304735	0.35541	-1.07143	-0.929	-0.531342	-1.08383	1.66244	1.16916	0.561506	1.54828	1.56674	0.413699	-0.328084	-0.0633119	-0.660779	-1.28689	-0.980224	-0.616308	-1.31531	0.862637	1.38627	1.87524
FOXN3	0.507229	-0.961449	-0.793866	-1.05434	0.442215	-0.713404	-0.740865	-0.750272	-1.10959	-1.12631	0.932203	1.08707	-0.285651	0.336417	0.873148	0.0318086	1.25431	1.02666	0.36423	0.74786	-0.292554	-0.263945	-0.492335	-1.66123	-1.9748	1.9339	1.21068	1.47289
AKR7A2	-0.742264	1.4651	-0.812986	1.29172	-0.753751	0.885261	1.26193	-0.253675	1.76193	0.827788	-1.0252	-0.286436	-0.0929659	-0.431893	-2.34408	0.41603	0.910647	-1.47281	0.143876	1.33329	-0.322857	0.130279	1.11913	0.206677	-1.15939	-0.953366	-0.321556	-0.780418
MRTO4	0.586064	-1.22128	0.252248	-1.39363	0.630418	-1.22128	-1.47677	0.400814	-1.06857	-1.11282	0.895173	1.01144	-0.633434	1.49122	1.79939	-0.298814	0.139375	0.101471	0.29593	0.402876	0.0819351	-0.118701	-0.822956	-0.0640269	-2.1297	0.93021	1.55007	0.993332
NNAT	0.559176	-1.29248	0.105437	-1.23151	0.350683	-1.69701	-1.58772	-0.106438	-0.947487	-0.867635	1.38317	1.88114	0.245273	1.40934	1.03429	0.213314	1.00468	-0.553436	-0.392143	-0.465351	-0.0121398	-0.312875	-0.109741	-1.39688	-0.446138	1.59233	0.163169	1.47699
USE1	0.522752	1.25346	-0.252156	0.55326	-0.663429	2.02406	1.35443	-0.153553	0.458342	0.29565	-2.18374	-0.79071	-0.335084	-1.4691	1.30928	-0.633163	-1.44856	0.373189	0.40999	0.0247079	0.449329	-0.412012	0.751349	-0.144576	0.971634	-0.161863	0.124644	-2.22814
MCF2L2	-0.0677365	1.08101	0.335495	1.09492	0.0226248	0.880213	0.901441	0.343214	1.11971	1.12994	-0.556659	-0.614175	-1.81329	-1.61281	-1.16998	-1.55875	-0.762946	-0.420693	0.59069	0.579897	0.966247	0.981852	0.204939	1.10181	1.12513	-1.27711	-1.39365	-1.21134
NRIP2	0.0863906	0.24635	0.580182	0.566531	-0.0952636	0.370405	0.274202	-0.115762	0.394814	0.0314191	-4.4384	-0.91852	0.211909	0.211909	1.13281	0.733396	0.0456862	1.1423	-0.753969	-0.91852	-0.481902	-0.320443	-0.310729	0.791191	0.43486	0.554032	0.333211	0.211909
LAMA3	0.024749	-0.0488522	0.929976	-0.370009	0.729294	-2.86265	-2.82059	0.708351	0.359437	-0.0590806	0.377959	-1.58969	0.521634	-0.594203	0.634009	-0.946858	0.143088	1.18234	0.921002	0.261679	0.359437	-0.0846185	-0.301351	0.377069	-0.0846185	1.40915	0.567352	0.255996
AP5M1	-0.0370917	0.332136	0.306124	0.753392	0.0854513	0.994475	1.01391	0.509404	0.315698	0.726277	0.476378	0.277072	-1.77754	-0.442451	-1.20394	-1.56491	-1.56697	-1.47784	1.17831	0.759647	1.14522	0.940056	1.32882	0.218345	0.7722	-1.49348	-1.38218	-1.18651
ANAPC4	0.733928	-1.80914	-0.113113	-0.773625	0.0513222	-1.35908	-0.702029	-0.571155	-1.0857	-1.48919	1.77902	2.11571	0.890087	0.740797	1.43964	1.31917	-0.0757761	0.453043	0.147819	-0.84273	-0.243156	-0.662105	-1.34834	-0.595328	0.745918	0.294303	0.465942	0.493789
KCNQ1	0.571441	0.367467	-1.75248	0.449845	0.157888	-0.249662	0.358776	-2.86264	-2.86264	0.31883	0.264798	1.19799	-0.238196	-0.981756	0.313998	0.576862	0.385353	0.985181	0.00643129	0.231018	0.231018	0.645583	-0.0609282	0.537446	-0.923426	0.766351	0.78129	0.784166
TRAPPC3	-0.0549892	0.0661508	-1.04515	0.303699	-0.536988	-0.741694	-0.770087	-1.72974	0.618701	0.295737	1.45981	2.80051	0.280173	-0.124164	-0.772077	0.593529	0.172563	-2.27607	0.703523	0.649433	0.396776	0.526136	1.363	0.591179	-0.38115	-0.77664	-1.00808	-0.604093
THRAP3	0.778966	-1.47605	0.014328	-1.44027	0.794811	-0.856914	-0.782134	-0.0153279	-0.984574	-1.31491	0.0870351	0.753882	1.63092	1.9202	0.858025	1.71055	1.58312	-0.227931	-0.795523	-0.286166	-0.991545	-0.467701	-0.519931	-0.0849414	-1.4912	0.617364	0.625511	0.360414
PHPT1	0.587295	-0.700352	-2.88268	-0.640446	0.130179	1.3321	0.387876	-0.891913	-0.00873159	-0.82991	0.842174	1.86457	1.1653	0.570767	-1.0805	1.67665	0.542332	-1.33201	0.424676	0.107885	0.268533	-0.549059	-0.675683	0.688286	-1.19155	0.217023	-0.274799	0.251978
ENTPD2	-0.136558	-1.39615	-0.0225822	-1.30204	-0.337847	-0.12241	-0.206377	0.0699262	-1.40991	-1.22389	0.137235	0.282316	1.36261	0.0932552	1.6126	0.96247	0.598662	1.84526	-0.4861	-0.904438	0.0214834	-0.698349	-1.026	0.000272888	-1.68937	1.40928	0.695658	1.87101
LY75	-0.100485	-0.861123	0.0262197	-0.308209	0.70355	-1.94232	-1.16641	-0.255372	-1.22178	-0.822212	0.538498	-0.38346	0.650313	0.903504	1.94161	0.225015	0.874661	2.14012	-0.870432	0.0886247	-0.656343	-1.48777	-0.580319	0.0278588	-0.846626	1.23314	0.798008	1.35174
ARID4B	-1.06529	0.312073	-0.840648	0.456501	-0.997535	1.6434	1.1788	-1.01924	0.680572	0.161507	0.527969	1.28583	1.3023	-1.58301	0.585049	0.206835	-1.76009	-0.38628	-0.107531	0.189017	0.173814	0.41809	0.41856	1.93317	0.157158	-1.4065	-0.865875	-1.59864
OPN3	0.309237	-0.977627	-0.307478	-0.88509	0.412458	-1.10952	-1.27849	-0.0928688	-1.37117	-0.959899	0.46277	0.494664	1.0846	1.63611	0.363289	1.61376	1.16582	-0.0484788	-0.256309	-0.173211	-0.259205	-1.09827	-1.1455	-1.20388	-0.788923	1.01729	2.05937	1.33653
SDCCAG8	0.276611	0.149752	-1.16645	0.074643	0.625133	1.75573	0.824781	0.00182522	0.927374	0.17014	0.584144	0.827754	-0.921521	-1.48802	-1.33101	-0.990224	-1.03525	0.225905	-0.0632143	1.00931	0.726336	0.498667	1.831	0.463665	0.702659	-1.79689	-1.0652	-1.81765
PTPRN	0.333306	-1.36002	-0.136117	-0.92111	0.356746	-0.82522	-0.621448	-0.0687772	-1.10868	-1.22391	0.68622	0.689879	0.0548466	1.65107	0.243367	-0.187451	1.73316	0.523075	0.069481	0.239996	-0.210488	-0.0626122	-1.88489	-1.21586	-1.24401	1.55991	0.838453	2.09109
HHAT	-0.207835	1.23276	0.527435	1.26407	0.133045	0.90776	0.836629	0.374092	1.24868	1.36844	-0.858457	-0.675419	-0.240795	-0.171706	-1.51604	-0.0350326	-0.247258	-1.44984	-0.284138	-0.0551161	-0.161303	-0.0786513	0.682858	1.25241	1.18302	-2.74603	-1.08806	-1.19553
KIF1B	-1.08068	-0.384457	1.23254	-0.11052	0.105998	0.029198	1.0049	-0.278916	-2.5276	-1.49949	0.745396	1.50749	0.0737317	1.13304	-0.89731	1.14438	1.5771	-0.0440044	-0.781191	1.28716	-1.10713	0.351969	-1.0924	0.930805	-0.702698	0.189319	-0.117499	-0.689125
FOXC1	-1.56587	0.903879	1.22371	0.810712	-1.59243	0.858249	1.05383	1.08856	1.02231	0.899902	-1.32675	-0.356659	-1.00773	0.575169	-0.712096	-0.0420486	-0.62342	-0.436765	-0.292249	-0.488677	0.453658	0.323356	0.888418	1.47403	1.09016	-1.24891	-1.30018	-1.67214
TBC1D22A	0.00508814	1.38256	0.370042	0.953607	-0.00755669	1.03977	1.51287	0.276752	0.799654	0.518594	-0.805211	-0.321178	-0.737291	-1.08839	-0.793505	-1.8142	-0.413948	-2.28837	0.98144	-0.131061	0.56235	1.56261	0.933777	0.935142	-0.287541	-1.11015	-1.07423	-0.961608
SYNE2	-1.08333	-0.439781	-0.880232	-0.0485099	-0.893809	0.622412	0.469672	-2.3313	-0.643423	-0.0774885	1.88925	0.792734	-0.319988	1.43843	0.890907	-0.249764	1.68864	0.822492	-0.865529	0.692555	-1.61093	0.00925272	-1.57503	-0.211539	1.03698	0.505651	0.399384	-0.0276884
PLEKHH1	0.578501	1.05358	0.134686	0.909609	0.149806	1.0886	1.51132	-0.756114	0.0515011	1.22935	-1.60955	-3.15288	-1.33485	-0.85776	0.558538	-0.61708	0.0908791	1.3723	-0.0723096	-0.0224741	-0.23047	0.164496	-0.927266	0.540979	0.893938	-0.196467	0.0930848	-0.643937
ATP9A	0.412764	1.28269	-1.07301	1.01623	-0.377784	-0.0642817	0.631175	-1.07817	1.18405	1.46221	-0.0716769	0.309405	-0.0306586	-1.76077	0.0194456	0.187448	-1.73253	-0.983621	-1.09756	0.860112	0.566892	1.25971	-0.0526823	1.95109	0.48024	-1.05556	-1.02681	-1.21834
FAM168A	0.827367	0.943039	-0.172967	0.56048	0.475872	1.69746	1.6595	-0.173877	-0.805486	0.493985	-1.51612	-1.91697	0.112589	-0.993556	-0.0613879	0.522804	-0.501334	-2.60103	-0.0451629	0.510969	0.657783	0.994759	0.706602	0.0791194	-0.33768	0.701324	-1.44791	-0.370168
RELT	0.908341	-1.09971	1.73716	-0.580567	0.801786	-0.949428	0.171145	1.51812	-0.652344	-1.36791	-0.625105	-0.848822	0.478302	1.33345	-0.734167	1.37312	0.671941	-2.55118	0.22812	0.230997	-0.114491	-0.526342	-0.797372	-0.841753	1.35314	0.354195	0.484604	0.0447685
GALC	-0.144729	1.03746	0.154325	1.17647	-0.160374	0.69623	0.805588	0.289597	1.13751	1.12386	-0.27751	-0.426894	-0.362535	-1.21342	-2.08425	-0.717211	-0.784927	-1.62616	0.542923	0.415649	0.947025	0.940355	0.215865	0.891832	1.6253	-1.61942	-1.1842	-1.39837
NOP58	-0.0163942	-1.28456	-0.0968254	-1.33543	-0.1053	-0.883696	-0.97578	-0.035521	-1.10043	-1.21779	1.44252	1.59609	0.610973	0.516135	1.2888	0.582797	-0.263576	1.45905	0.034707	0.195159	-0.349024	-0.40752	-1.06155	-0.538089	-1.95495	1.24576	1.25621	1.39823
SZRD1	1.01933	-0.0960961	1.97278	-0.811143	0.992419	-0.439432	-0.506915	1.77771	0.451083	0.762613	-0.218738	-0.625153	-0.0748172	0.120988	-1.02611	-0.417936	-0.174294	-2.75221	0.259149	0.705496	0.739474	0.686119	0.956483	0.727771	-0.471053	-0.990071	-1.60399	-0.963463
KCNH2	-0.0820846	-1.18942	-0.753564	-1.0868	0.0039062	-0.559215	-0.66093	-0.389085	-0.7818	-1.29903	0.444224	0.727958	0.800224	0.508515	1.26405	0.61747	0.629877	1.63494	0.120446	-0.0394219	-0.140079	-0.368828	-1.50095	-1.65861	-1.17876	2.06044	1.49831	1.37821
CUL1	0.143583	-1.08963	-0.290693	-1.03588	0.0917963	-1.29994	-1.38331	-0.40869	-1.01581	-1.11435	1.30616	1.20847	0.598078	1.09655	0.965335	0.45252	0.307637	0.775073	0.482105	0.721371	-0.585182	-0.340944	-0.667873	-1.29311	-1.86419	1.48473	1.04956	1.70663
FAM114A2	-1.23677	0.682123	-0.893726	0.740835	-0.433523	0.486561	0.484194	-0.220668	1.36606	1.67126	0.474774	0.437282	0.614185	0.0471535	-1.97617	-0.286706	0.699514	-2.11118	-0.122686	0.785401	0.127252	-0.14795	0.661445	1.85818	0.0391211	-1.69563	-0.921212	-1.12912
CYFIP2	0.175766	-0.912834	-0.475261	-0.808701	0.228937	-0.854138	-0.74083	-0.541774	-0.829644	-0.878376	1.02146	1.04629	0.737878	0.425715	-0.534137	0.852839	0.641127	-0.307325	0.587272	0.103607	0.282462	0.22864	-2.54411	-1.18489	-1.01828	1.90813	1.67047	1.71971
TAB2	0.807395	1.0034	0.652977	-0.0640332	-0.360923	1.26759	1.86814	0.700267	-0.765081	0.783179	-1.60296	-2.55173	-0.346638	-1.90929	-0.236066	-0.832067	-0.645181	0.893522	0.737548	0.751507	0.438695	0.915234	-0.633376	0.0397474	-1.23183	0.177457	0.277444	-0.134926
GINM1	-0.0833041	0.529719	-1.41981	-0.121655	-0.317651	-1.49854	-1.15359	0.0664069	1.04222	0.337002	1.41625	2.62892	-0.647662	-0.730945	-0.542519	-0.200514	-0.0252869	0.254612	1.50579	-0.0636237	0.0456537	-0.425577	-0.0143006	0.337361	2.07141	-1.67466	-0.666688	-0.649
EIF2AK2	0.00922779	0.0417355	-1.43478	0.307305	0.180764	-0.0277958	-0.0679039	-1.79192	-0.302008	-0.309549	-0.233699	-1.00899	-0.133073	-0.0765434	1.32097	0.0839516	1.04278	1.9866	-0.124206	0.404206	-0.193529	0.339649	-1.10394	-0.909753	-2.38937	1.56705	1.41339	1.40942
USP36	0.893882	-0.985838	0.46932	-1.24098	0.544996	-0.873012	-0.629253	0.0938307	-1.2748	-1.78318	-0.208623	0.219597	0.610394	0.550768	2.1913	0.360945	-0.288041	2.0127	-0.600122	-0.389817	-0.0896463	-0.175816	-1.85555	0.0835073	-0.855035	0.726519	1.21993	1.27203
KMT2C	-1.39851	0.89349	-0.0653734	1.11136	-0.698573	1.7519	1.62166	-0.864859	0.598265	0.673404	-1.38973	-0.861718	-0.499305	-0.224755	-0.436681	-0.0770483	-0.0383647	-0.0309507	-0.488537	2.23355	-1.60742	0.31923	-1.26935	0.36649	1.38497	0.500532	-1.00625	-0.497437
MCOLN3	-1.41732	0.303555	1.15387	0.342824	-0.916492	-1.85694	-0.994229	1.93934	0.612461	-1.2211	0.484231	-0.0305793	-0.700193	-0.921442	1.07343	0.241284	-0.0500926	1.70959	-0.0828728	-1.42673	-0.610765	0.685292	0.389395	-0.0828728	1.20278	0.737568	-1.43143	0.867456
PUM2	-0.715721	0.231829	1.43703	0.191693	-0.110358	1.52775	1.44633	0.914544	-0.757137	0.810517	-1.40377	-2.605	-0.670316	1.33932	-1.31946	-0.782682	0.879954	-1.05282	0.457183	0.607613	-0.0237368	0.574415	0.679863	-0.0486788	-1.39279	0.190674	-0.485513	0.0792763
MRPL43	2.03778	0.097133	-0.453079	-0.210547	1.78423	0.245186	-1.32819	0.735465	-1.02193	-0.470712	-0.75828	-0.278265	1.44684	0.843789	0.253443	0.504028	1.65155	-1.11889	-0.101849	-0.178798	-0.396406	-1.12969	-0.371343	-1.49522	-1.87196	-0.0281779	0.38162	1.23226
ITIH4	0.351347	0.601776	0.04365	0.921264	0.129549	1.3634	1.08494	0.107459	0.351347	-0.642854	-0.555818	-0.246438	0.596661	-1.14549	1.16363	-1.59533	-0.213735	0.102089	0.102089	-0.628417	0.102089	-2.34628	0.795609	1.28439	1.67387	-0.569011	-2.34628	-0.485514
HPF1	-0.800341	-0.516292	-1.6285	-0.261565	-0.879382	-0.916367	-1.20543	-1.60533	-0.208707	-0.599145	2.29849	3.00735	0.255332	0.694439	-0.188492	0.76453	1.05893	-0.772956	0.428038	-0.0467717	0.144234	0.216054	0.272007	0.415479	-0.636616	0.0808045	0.274141	0.35608
ZFR	0.126078	-1.35034	0.421626	-1.27413	0.0605901	0.149465	-0.293748	0.304113	-0.969461	-1.59898	0.0450054	-0.439103	1.20421	1.52652	0.488875	0.673289	0.820187	2.20146	0.110764	0.147839	-0.746071	-0.645774	-2.27011	-0.783622	-0.861534	1.13761	0.985976	0.829256
NPFFR2	1.30057	-0.858383	0.809941	-1.67084	0.962574	-1.23789	-1.16989	0.922239	-1.03824	-1.09642	0.984975	0.930678	-0.744953	-0.483832	1.67464	-1.26685	-0.406687	1.50748	0.630914	0.587406	-0.426049	-0.744953	0.755399	-1.07792	0.267715	-0.178027	1.48429	-0.417862
PHF21B	0.216011	0.624656	-0.354542	-0.319601	0.580021	0.509595	-0.137776	-1.34337	-1.30005	-0.302793	-1.40927	-0.573046	0.572801	0.693124	1.94391	0.45529	0.0740453	2.39781	-1.11862	-0.841235	-0.483493	-0.986967	-1.30919	-1.10033	0.277826	1.25749	1.51993	0.457773
TRAF1	-0.11741	1.39728	-1.06527	1.1114	-0.378539	1.217	0.823593	-1.00516	0.999192	1.0321	-0.41856	-0.754465	-1.32024	-1.22315	-0.464163	0.591714	-0.0885767	1.0178	-0.43111	-1.0996	0.428382	0.633993	-0.0471915	1.66913	1.37233	-1.01392	-0.760293	-2.10624
RC3H2	0.514057	1.10829	0.607853	1.13446	0.316509	0.543492	1.05745	0.36154	1.06178	1.2721	-1.74576	-1.7063	-1.48661	-0.466277	-0.9421	-1.40674	-1.22911	-1.25093	0.637583	1.34655	0.448651	1.27801	0.215453	0.589549	-0.0501353	-0.670455	-0.614692	-0.924225
IL17RB	1.01116	-0.821805	0.0204375	-1.62453	0.734197	-2.18244	-1.41609	0.120976	-0.794577	-0.859149	0.923171	1.73131	1.3793	-0.15903	0.450015	0.725146	-0.515797	1.30834	0.491186	-0.930895	-0.287337	-0.270451	-1.30852	-0.310874	0.165904	1.00944	-0.123192	1.5341
TRAF3IP2	0.646821	-1.06552	-0.214682	-1.30856	0.56407	-0.796274	-1.19616	-0.41407	-1.37622	-1.42795	1.17368	1.18336	0.127706	0.668395	1.44922	0.0925206	1.327	1.97466	-0.229615	-0.838515	-0.319676	-1.1285	-0.447083	-0.298755	-0.993514	1.49218	1.24228	0.113202
DCBLD2	-0.0217915	0.792801	1.1527	0.551382	-0.421873	0.825356	0.844901	0.493906	1.28797	1.15635	-2.10667	-0.741855	0.188951	-0.129086	-1.14866	0.24293	-0.385641	-1.97424	0.0477014	0.0736163	0.374934	0.406238	0.406238	0.239657	1.9804	-0.998084	-1.7713	-1.36684
SOAT1	-0.121147	1.09849	0.846305	1.12828	-0.190896	0.748662	0.907017	0.811812	1.33626	1.29424	-0.737248	-0.952154	-0.436988	-0.137049	-1.14518	-0.483558	-0.454256	-2.16211	-0.0283264	-0.0363797	-0.00788536	0.00286702	1.28097	0.347953	1.58693	-1.8059	-1.35181	-1.33891
PKP2	0.317799	1.01002	-0.72423	1.09559	0.28017	0.283859	0.341227	-0.67334	1.27937	1.26429	-0.158877	-0.00267781	-0.756619	-1.72	-0.234969	-0.765174	-0.295528	0.518849	-0.46193	-0.243442	0.5216	0.746164	1.63451	1.2731	0.664721	-0.953835	-2.79095	-1.44971
F7	-0.680276	1.39447	-0.104141	1.31932	0.141304	0.547659	0.810696	-0.846565	1.19755	1.34428	0.225731	-0.977528	-1.93053	-0.342934	-0.0853385	-1.93053	-1.56838	0.762153	-1.37181	0.01025	0.319707	0.340945	1.55777	0.300163	1.17299	-0.902344	-0.0171229	-0.68748
GDI2	1.63742	-0.610263	0.0201375	-0.421099	1.52902	-0.69334	-0.69334	-0.100091	-1.40155	-1.89464	0.816114	-0.755182	0.534779	2.27621	0.84739	1.03568	1.13543	0.329721	0.252705	-0.114421	0.252705	-0.914482	-0.841421	-0.992483	-1.79015	0.0659133	0.159514	0.329721
PRDM1	-1.27628	1.14834	0.653549	1.14645	-1.32126	1.25672	1.25375	0.611871	1.0752	1.0699	-0.700867	-1.40653	-0.899687	-0.298462	-1.5491	-0.832829	-0.255296	-1.27628	0.560288	0.562033	0.554449	0.559021	1.10376	1.06039	0.370796	-0.838121	-1.63092	-0.700867
ATG5	0.530293	-1.42693	-0.0234451	-0.956348	0.250874	-1.08292	-0.525641	0.374565	-1.23516	-1.52535	1.01493	0.840431	1.62508	0.0452221	0.44761	1.50817	1.3113	1.0474	-0.0101621	-0.321224	-0.698776	-1.23382	-0.362053	-0.932586	-1.79155	1.00765	1.06263	1.05983
TMCC3	0.0783265	0.21781	0.031731	1.11545	-0.45595	0.224151	0.188557	-0.0916422	0.469438	0.952712	0.127653	0.670613	-0.409003	-0.45356	0.0823138	0.5236	-0.0488353	0.164584	-0.952422	-0.683559	-0.0536098	0.388948	2.31348	0.942286	1.2649	-2.54333	-2.14156	-1.92308
PITHD1	1.59158	-0.955591	0.365204	-0.528945	1.46217	-1.34088	-2.09197	0.367451	-0.735708	-0.232437	-0.0786261	0.022636	-0.331478	0.231255	2.21294	-0.171537	-0.306734	2.09174	-0.256701	-0.520773	-0.00217734	-0.273611	0.342536	-0.624689	-1.85293	0.13664	0.919498	0.561144
MTA3	0.332767	-0.0633232	-2.20108	-0.42131	-0.105628	-0.400422	-0.646941	-1.67081	-0.534675	-0.87312	0.706082	1.40599	0.813057	0.207732	1.63991	0.858026	0.171948	2.41336	-0.381446	-0.601146	-0.27572	-0.497309	-0.152579	-0.961452	-1.17091	1.11724	0.0364879	1.25526
USP13	-0.426596	-1.40207	-0.425931	-1.42079	-0.0826263	-0.599283	-0.804388	-0.274188	-1.25039	-1.16881	1.16841	2.54939	0.777367	0.419536	0.535978	0.662875	0.676541	1.31826	-0.266245	0.467479	-0.97387	-0.205046	-0.950668	-0.331646	-1.37967	1.20455	0.951271	1.23056
ATP11B	-0.245698	0.789734	0.220202	0.538596	-0.931281	1.00259	1.1774	0.724618	0.163625	1.2199	-1.88496	-1.79726	1.03294	-0.121984	-0.978771	0.406073	0.548223	-0.523933	-1.02032	-0.163951	-0.0923543	0.390469	0.838255	0.0384456	2.35648	-0.998373	-1.4401	-1.24857
LAMC2	0.58526	-1.0357	0.00708158	-1.28339	0.687151	-1.35434	-1.15125	-0.0172952	-1.07459	-1.25793	0.836112	0.999639	0.0192728	-0.649099	1.30022	0.501593	-0.0808856	1.65303	0.249879	0.47257	-0.19113	-0.31208	-1.22992	-1.50745	-0.432189	2.12536	0.53693	1.60315
CDK14	0.398686	-0.948754	-0.106255	-0.546553	0.337952	-0.760279	-0.747757	-0.0157371	-1.12479	-1.06658	0.773407	0.438994	1.16508	0.265765	1.13869	1.02059	0.51449	0.698414	0.229432	0.314161	-0.895671	-0.874837	-1.97727	-0.953037	-1.94982	1.53322	1.73142	1.40704
SEC61A1	1.05833	0.617559	1.44941	0.704861	1.10296	-0.508234	-0.154405	1.22999	0.668368	1.13662	-1.41513	-1.60629	-0.170828	0.0116999	-0.984409	-0.280102	-0.102147	-1.84494	0.347856	0.362403	0.145237	0.247152	0.298439	0.0716945	1.88517	-1.34744	-1.5087	-1.41513
PPP1R12A	-1.20787	-0.907015	-1.17725	-0.824115	-1.04129	-0.237006	-0.275734	-0.828524	-0.229783	-1.01247	2.54621	2.83872	0.566397	-0.379369	0.422424	0.531119	0.252689	1.78867	0.030084	-0.00792433	-0.0382329	0.167955	0.152983	0.489741	0.37467	-0.719606	-0.935213	-0.340256
RASGRF1	-0.333265	-1.08362	0.808099	-0.600888	0.153225	0.261998	-1.80204	0.135441	-0.389639	0.282326	1.08376	-0.149472	0.702522	0.488516	0.805631	1.08065	0.871853	1.46236	-0.140791	-1.84	-1.84	0.0391089	-1.42253	-1.68819	-0.225546	1.08065	1.01048	1.24936
CROCC	-0.632342	-0.461634	-0.815432	-0.212614	-0.0069472	0.155898	0.25575	-1.77386	-0.877621	-0.43407	0.368578	-0.164711	2.02229	0.439721	1.4702	2.29518	0.795667	1.45599	-1.31664	-1.47995	-1.05962	-0.954615	-0.623915	-0.223509	0.817453	0.42622	0.748822	-0.214279
POLR3E	0.513811	-1.14615	-0.101567	-1.11875	0.376563	-1.36995	-1.45748	-0.23705	-0.989562	-1.02646	1.01308	1.11431	0.835069	1.15344	1.77789	0.0360737	0.69107	2.19537	-0.411364	-0.94814	-0.61509	-0.860725	-0.250493	-1.39836	0.180351	1.2444	0.582894	0.216836
ATP2B4	-0.438689	1.22746	0.29016	1.2537	-0.327109	1.15407	1.42965	0.174215	0.856114	1.01138	-1.07345	-1.13951	0.399639	-0.289478	-1.23074	0.301211	0.198895	-1.39195	-0.6853	-0.389328	-0.224788	-0.0289791	0.283941	1.19915	1.96856	-1.16053	-1.76545	-1.60285
ZC3H11A	0.159672	0.587683	0.748562	0.584226	0.240637	0.580356	0.631628	0.588443	0.445802	0.631628	0.259069	-0.675268	-2.78983	-0.420193	0.0642723	-3.72393	0.178532	-0.530047	0.549336	0.240637	0.47658	0.41284	0.598892	0.632573	0.460855	0.136848	-0.573706	-0.4961
RIOK2	0.523027	-0.850459	0.251682	-0.840992	0.30967	-1.63087	-1.85113	0.534547	-1.31659	-1.21764	2.12106	1.52833	-0.924034	0.619294	1.70288	-0.31043	-0.304411	1.14038	0.174444	-0.0806846	-0.231367	0.50499	-0.259101	-0.489684	-1.05021	0.037268	1.45813	0.451903
YIPF1	0.163738	0.411659	0.0294727	0.646419	0.400311	-0.669798	-0.600412	0.0402943	0.795968	1.00159	0.871079	1.19948	-0.579528	0.00322523	-1.43812	-1.13748	-0.605008	-1.84195	0.843874	0.512785	0.829548	0.437053	1.36466	0.23047	1.82837	-1.51068	-2.12414	-1.10287
NDC1	0.316399	-1.02573	0.269933	-1.03061	0.139509	-0.756382	-0.861509	0.0353556	-1.20854	-1.04817	0.619403	-0.0406202	0.518329	1.51958	1.22891	0.641992	1.20798	0.324741	0.25731	0.204887	-1.06303	-0.572664	-2.10462	-1.68756	-0.27906	1.46317	1.53887	1.39213
DGKG	-1.07085	-0.0946803	0.285579	1.24496	1.22951	-3.1892	-1.44711	-1.3526	-1.15011	0.76668	0.706188	0.623461	-0.135832	0.523407	-0.34858	0.0845172	0.379992	-0.708195	0.523407	1.39366	-0.417961	-0.167655	0.848169	1.18908	0.334624	-0.311763	0.818362	-0.557064
FLYWCH1	0.27474	0.796067	0.522531	1.19333	-0.599606	1.29053	1.45012	0.227248	0.932016	0.548359	-1.6994	-0.543871	-0.888239	-1.21306	-2.29542	0.00749443	-0.823473	-1.31501	0.80173	0.59645	1.35905	0.720232	1.32462	-0.091324	-0.166624	-0.949409	-0.688152	-0.770942
UNKL	0.812418	-1.11898	-0.94301	-1.27245	0.134859	1.17623	1.08692	-1.5657	-0.378563	-0.956052	0.107535	-0.369897	1.69822	0.265905	-0.189908	1.87073	0.563426	0.431239	0.161498	0.212255	-1.28752	-1.14008	-0.882946	-1.8225	1.28761	0.678893	0.546268	0.893594
TBXAS1	0.0928001	1.0308	0.0413882	1.05351	0.165699	0.950752	0.93614	0.26022	1.39166	1.31451	-1.2511	-0.914251	-0.324523	-0.666353	-1.25186	-0.186421	-0.962203	-2.15302	0.241704	0.0698627	0.749864	0.635798	0.494394	1.40996	0.993288	-1.45173	-0.988902	-1.68199
PARP12	-1.07827	-0.159681	0.425765	-0.861903	0.0975647	-0.20562	-1.23149	-0.553773	-2.03505	-1.00417	0.344587	2.43808	-0.272556	0.486915	1.56956	0.214263	0.255134	2.40062	-0.6667	-0.39137	-0.48693	-0.6193	-0.930262	0.376118	-0.00573557	-0.0176352	1.17728	0.734567
ALDH18A1	0.995412	-0.826188	-0.0210241	-0.820379	0.905635	-1.78007	-1.71376	-0.0910244	-0.705923	-0.761986	1.23464	0.939817	0.524459	0.579714	1.01753	0.671284	0.874522	2.15039	-0.74891	0.689402	-1.48076	-0.858506	-0.201869	-1.03926	1.4657	-0.562471	0.00530259	-0.441688
TARBP1	-0.733562	0.711751	-1.48076	0.861345	-1.34523	0.975572	0.155269	-1.57231	-0.148207	0.360173	-0.151088	-0.822668	1.82475	-0.823331	0.799872	1.87729	-0.330008	1.70414	-0.487227	-1.18167	-0.058966	-1.04127	-1.59027	0.735539	0.781381	0.345684	0.365892	0.267916
GATB	0.496678	-0.911578	-0.55533	-1.27955	-0.12266	-1.79334	-0.954791	-0.284242	-1.13369	-1.26041	2.14978	2.72558	0.328095	0.875239	1.30822	0.589616	0.384223	-0.285618	-0.695161	0.0836192	-0.226414	0.160882	-0.471795	-0.0513066	-0.771863	0.401166	0.273449	1.02121
MXD1	0.234989	0.753355	0.534087	0.372943	0.260883	0.624872	0.195755	0.460604	1.29139	1.59087	-1.02939	-0.76841	-0.694988	-0.848238	0.448033	-0.840826	-1.36726	-0.576977	-0.398277	0.269908	0.667814	0.335909	1.67883	0.554726	1.60835	-1.72135	-1.80571	-1.83189
CDK17	-0.180412	0.909243	0.751479	1.0145	-0.276688	0.736077	0.95294	0.712145	0.968098	0.9663	0.0820744	-1.23914	-0.464819	-0.76733	-2.36703	-1.2033	-0.4441	-2.14401	0.935723	0.526041	1.01817	0.897724	0.148054	1.24176	0.12548	-0.980836	-0.766429	-1.1517
DNAJC25	-0.0924816	-0.444829	-0.122235	-0.56777	0.184154	0.10546	-0.000171095	-0.213562	0.531604	0.185161	-0.149318	2.47254	-1.16395	0.318226	0.631642	-0.240281	-1.72691	-0.679468	0.419326	0.494687	1.15216	-0.511144	1.17704	0.582506	1.89514	-2.48711	-1.38173	-0.368676
SLC2A3	0.489463	0.597627	0.514285	0.671749	0.454728	-0.0412525	0.135727	0.514285	0.903801	0.983061	-0.297011	-0.475609	-1.24266	-1.25655	-1.85052	-1.33449	-0.590976	-0.751204	0.75823	1.08134	1.16127	1.46915	0.983061	0.637078	1.08134	-1.62153	-1.41349	-1.56091
PSD	-0.341977	0.213934	-1.07603	-0.233202	-1.2263	0.70059	0.145402	-0.795079	0.639861	-0.506909	-1.65242	-1.5866	0.336344	0.334852	1.77567	1.0684	0.626703	1.99861	-1.2263	-0.812133	-0.293527	-0.243378	-1.24369	0.289762	-0.597487	1.6676	1.05982	0.977475
CTDP1	-0.398102	-1.02378	0.983273	-0.383391	-0.0215282	0.0419665	0.23797	-0.316071	-1.02611	-1.03855	-0.313012	2.62913	0.948777	0.708432	-0.323301	-0.148051	0.377968	-2.29605	0.778192	1.0193	-0.104456	-0.275491	0.385378	-0.654263	-2.24137	0.82579	0.592259	1.03509
YBX3	0.156495	-0.978914	0.0840974	-1.14165	0.213592	-0.392997	-0.678102	0.492486	-1.37646	-1.32192	-0.295513	0.195997	0.413781	0.605218	1.50146	0.350257	1.12423	2.23626	-0.428941	-0.081531	-0.680877	-0.416833	-1.56695	-0.382728	-1.69782	1.3513	1.23477	1.48128
STYK1	-0.128476	-0.257592	1.84873	-0.0517585	-0.354463	-1.06937	-0.279308	1.79986	0.776401	0.559598	-1.14226	-1.45644	-0.191807	0.608443	0.580942	-2.00779	0.664041	1.12253	0.00341775	-0.736097	-0.211195	-1.34213	1.15032	0.766031	1.56554	-1.41403	-0.50299	-0.300152
WNK1	-0.0269895	0.966757	0.443808	0.885012	0.306992	0.903755	0.810916	0.35353	0.794593	1.08573	-2.48574	-2.93957	0.115625	0.120894	-0.371505	0.129569	-0.167993	0.684979	-0.393551	0.503308	-0.805801	0.333087	0.648888	1.09193	0.395355	-0.680664	-1.46578	-1.23714
CCAR1	0.789279	-1.34254	0.783117	-1.46913	0.946423	-0.90444	-1.05725	0.526638	-1.33756	-1.18689	0.495587	0.850888	1.29648	1.63095	1.97635	0.823853	-0.692297	0.863217	0.121216	-0.576257	-0.574801	-1.17676	-1.5069	0.305862	0.625944	0.290846	-0.668214	0.166385
OGFR	-0.326316	-0.033132	0.754564	-0.145698	-0.716453	0.0096307	0.196183	-0.031223	0.765007	-0.520032	-1.49907	2.55915	0.502755	0.426589	-1.27004	1.59905	0.49272	-1.15923	-1.14984	-0.162997	0.313154	-0.0563469	1.73265	-0.0351088	0.638557	-0.205226	-2.43808	-0.241219
GNA15	1.40625	-0.707911	0.511242	-0.203901	-0.0536657	-1.49762	-0.203901	-0.133717	-1.41837	-1.41837	1.55499	0.824095	-0.506719	-0.133717	1.45264	0.0664513	-1.49762	1.84414	-0.794611	0.267408	0.560363	-0.707911	-1.06175	0.166968	-1.2995	0.460681	1.25944	1.2646
CREB3L3	0.852454	-0.84197	0.939211	-1.62746	0.726388	-1.62746	0.65833	-1.54864	1.13656	-0.203286	-1.1151	-1.62746	1.18879	0.137161	0.167557	1.47807	0.747329	-0.289166	-0.928207	-0.434745	-0.102136	0.323986	1.62716	1.00895	-1.4304	0.791665	0.0641515	-0.0717393
PIGV	-0.95034	0.884409	-2.48595	0.116246	-0.246593	-0.490624	0.441277	-1.2333	0.608654	0.00223304	0.291941	0.900437	1.08538	-0.264368	-0.154474	0.728862	1.23073	2.16104	-0.943849	-1.96256	-0.491691	0.340888	-1.45528	0.351855	1.15199	-0.168471	0.27865	0.27291
PTPRU	-0.351633	0.734485	-0.0557369	0.56495	-0.411087	0.992765	1.10187	-0.0268263	-0.0852174	-0.0250284	-0.190449	-0.374868	-0.460929	-2.20771	-1.6741	-0.280721	-1.00894	-0.904726	1.31712	1.41094	1.32683	1.49629	-1.9095	-0.628321	-0.793472	0.679766	1.2302	0.534031
SNRNP40	0.532334	-1.31411	0.0690441	-1.27003	0.517369	-1.42193	-1.35006	0.220902	-1.04866	-1.1019	1.53596	1.28386	1.70058	1.67606	0.816677	0.834332	0.2126	-0.344215	0.196332	-0.553084	-0.129456	-0.752547	-0.202588	-0.666286	-1.80026	0.612639	0.640868	1.10557
RIMBP2	-0.0469644	0.884991	0.712563	1.02516	-0.415132	0.984014	1.00593	0.630891	0.777063	0.890139	-0.509868	-1.24943	0.127738	-0.646769	-1.31396	-0.269177	0.0993043	-0.773063	-0.456099	0.208393	0.292196	0.183953	1.26048	1.56722	0.845703	-2.06428	-1.31878	-2.43223
COL11A1	-0.934163	0.745573	-0.40693	0.0215221	-1.64522	1.26175	1.32363	-0.282725	-0.427491	-0.185549	-0.605265	-1.47632	1.64754	-1.16213	0.744927	1.55972	0.14114	-0.221403	0.278696	0.521258	-0.641463	-0.61136	-1.72379	-0.707226	-0.274151	2.1656	-0.109626	1.00345
QSER1	0.207514	-0.668908	-0.0693541	-0.7596	0.243343	-0.0265953	-0.0981808	-0.20414	-1.00639	-0.953944	0.410217	0.366543	0.412537	0.874598	0.481581	0.215203	-0.0599072	0.293009	0.539326	0.812451	-0.242356	0.0939782	-2.62984	-1.51866	-1.9533	1.95859	1.57374	1.70856
MPC1	0.755929	-1.76206	0.548653	-1.5856	1.42693	-0.479943	-1.31673	1.81439	-0.49271	-0.190176	1.01126	0.666595	-0.559886	1.5066	1.56919	-1.13888	-1.36836	-0.417024	0.359222	0.654163	-0.672653	-0.587306	0.870038	-0.549727	0.885865	0.179268	-0.235074	-0.891974
ACAA1	0.747064	1.3507	0.368759	1.14455	1.00718	0.708831	0.99054	-0.14186	0.426784	0.687969	-1.02426	-0.844457	-1.64878	0.249592	0.0600406	-1.25434	-0.608681	-1.15902	0.355251	-0.41103	-0.0422885	0.484986	0.476008	0.842466	1.99154	-1.24471	-1.82755	-1.68528
BCAT1	0.0962014	-1.21654	0.114466	-1.26479	0.0143838	-0.808136	-0.773013	0.0894368	-1.06888	-1.0089	0.902255	0.242438	1.21919	0.941668	1.82578	1.18438	0.850834	2.15559	-0.814312	-0.658921	-1.31216	-1.38258	-0.539477	-0.129218	-0.858257	0.881767	1.25281	0.0639769
HDAC7	0.692575	1.1476	-0.231865	0.978083	0.282226	1.37069	1.37862	-0.144464	1.09081	0.752365	-1.2832	-1.41922	-1.0938	-1.1009	-1.04709	-0.616261	0.101381	-1.80562	0.700664	0.148769	1.30149	0.377124	-0.247052	0.730586	1.32107	-1.17518	-0.76537	-1.44402
LZTS1	0.053384	0.534922	1.34923	0.547122	-0.0410193	1.09894	1.20693	1.18793	0.377367	0.462523	-0.794794	-1.01707	-1.58918	-1.43168	-0.35638	-1.31265	-2.19424	-0.889756	0.842387	0.969863	1.05208	1.14857	0.48389	0.6617	0.166205	-0.961205	-0.252684	-1.3024
WNT8A	-1.07886	-0.261087	0.10951	-0.0294346	-1.1043	0.911374	0.838654	-0.0169923	-0.208129	-0.261087	-0.849825	-0.0470885	1.88803	2.04376	-1.18065	1.61771	1.55343	-1.18065	-1.18065	0.275615	-0.759208	-1.18065	-0.90072	-1.07886	-0.0980987	1.23362	0.146068	0.798514
SPAG4	-1.65533	0.963124	-0.436634	1.03079	-1.85499	1.01718	1.2859	-0.240469	0.873594	0.543591	-0.887858	-1.51738	0.580749	-1.46987	-0.866865	0.777467	1.73175	-0.680725	0.242514	-0.985322	-0.125832	0.623335	-0.578332	0.727673	1.41517	-0.335906	0.617512	-0.794829
NCKAP1	0.327398	-0.810542	0.703656	-0.584144	-0.0574844	-0.228612	-0.0530012	0.721699	-1.44631	-0.623033	0.19956	-0.198662	0.0920558	0.133023	-0.116689	-0.0372945	1.0848	1.02446	0.926483	0.570718	0.0929846	-0.462348	-1.99039	-1.52298	-2.36227	1.92013	0.899875	1.79691
MRPS35	0.568169	-1.59039	0.0481864	-1.46116	0.535369	-0.991164	-1.21504	0.139475	-1.0357	-1.11063	1.41195	1.52024	-0.367755	0.35435	1.51378	-0.395476	0.172065	1.57879	0.241667	0.282645	-0.100779	-0.291958	-0.529978	-0.504334	-1.99789	0.736332	1.20538	1.28385
GUCY1B1	0.489935	-1.61056	-1.28259	-1.2346	0.55918	-1.10106	-0.801244	-0.833619	0.184431	0.950275	1.39654	1.95096	1.33149	0.236196	-0.614861	1.09892	0.874789	0.940019	-1.30465	-0.829652	-1.20245	0.147135	1.46135	-0.0981741	0.606369	-0.821044	0.0786455	-0.571737
SFSWAP	-0.267352	-0.912551	-0.461662	-1.28141	-0.492162	0.244851	0.14902	-0.76669	-1.58797	-1.22995	0.574434	0.991918	1.70107	1.16312	1.47267	1.89543	1.06758	0.856705	-0.611169	-1.73824	-0.0524832	-1.34352	-0.936159	0.127914	-0.0524832	0.409513	0.8932	0.18636
TNK2	0.188459	0.790375	-0.235853	0.814402	-0.0602418	1.44801	1.32311	-0.402166	0.515405	0.665751	-0.508869	-0.402919	0.477291	-0.922295	-0.898642	0.571264	-0.0124771	-0.285064	-0.225697	-0.637377	0.0320073	-0.41311	1.20907	0.646452	2.21289	-1.58534	-2.12573	-2.1787
MON2	-1.28115	1.42774	-0.124521	0.918039	-1.19136	1.12752	1.8553	-0.219325	-0.489269	0.510803	-0.494817	-0.0431107	-0.384808	0.45476	-2.44453	0.650181	1.26727	-1.50481	0.82652	0.0674112	-0.0815769	-0.124968	-0.993806	1.28468	0.77668	-0.238805	-0.183154	-1.36689
CDH3	0.51237	-0.557356	0.11674	-0.630564	0.52514	-0.897819	-0.674169	-0.0216812	-1.18644	-1.2625	0.0128408	0.132605	0.501067	0.819996	1.8521	0.680902	1.35211	2.37296	-1.22283	-1.09779	-1.0471	-1.02747	-1.5304	-0.623989	0.223724	1.06466	0.567028	1.04587
GPBP1	-1.08904	-0.725547	-1.09706	-0.642702	-1.36001	-0.128378	-0.445771	-1.07379	-0.847387	-1.04429	2.13143	1.76623	1.66375	0.200815	0.723374	1.62179	0.74892	1.61234	-0.313523	-0.581625	-0.245637	-0.57699	-0.479348	-0.358021	-0.93342	0.540687	0.275923	0.657279
DGAT2	0.176897	1.08141	-0.478899	1.0034	-0.00998826	0.389364	0.724869	-0.473227	1.03364	0.814527	-0.0847919	-0.0571021	-1.77812	-1.3763	-0.990815	-2.86854	-1.24586	-0.120479	1.06979	1.09057	1.16303	1.38895	-0.930389	0.390606	-0.288335	0.409157	-0.33446	0.301092
ZNF112	0.481502	0.153435	0.147496	0.772843	0.708501	-1.03146	-0.481186	0.716024	0.0383266	1.46891	0.424926	-2.089	-0.307262	1.68446	-0.415101	-0.683143	0.63879	-0.562761	-0.0964928	-0.502245	-1.14744	0.488507	1.42124	0.961744	1.27378	-1.14458	-0.495728	-2.42409
CS	0.630005	-1.39372	0.609618	-1.2366	0.506422	-0.579372	-0.400577	0.684928	-1.41349	-1.41523	0.402622	0.130827	0.604726	1.45874	-0.31409	-0.429394	1.60009	-0.189656	0.376043	0.935292	0.130827	0.423091	-0.898766	-1.13174	-2.39565	1.41272	1.228	0.664335
MRPS24	1.0299	-0.248454	0.348248	-0.232499	1.03471	0.0790679	-0.00677704	0.608607	-0.157044	-0.160176	-0.137799	0.299008	-0.0734914	0.0898797	1.13959	-4.74815	0.415585	-0.285098	0.153899	0.0426508	0.451068	-0.414182	0.331709	-0.186251	0.150085	0.61205	-0.197414	0.0612834
ELMO2	-0.163839	0.962654	-0.374426	1.07694	-0.139466	0.256441	0.856336	-0.0527778	1.21272	1.40126	0.108673	-0.182084	-0.587572	0.062457	-2.31214	-0.162185	-0.320305	-1.22161	0.208763	0.258241	0.659607	0.194701	0.154582	1.58762	1.53801	-1.94659	-1.29683	-1.77917
WAPL	-0.967292	-1.43908	0.630597	-1.19918	-0.463601	-0.803307	-0.542635	-0.54388	-0.696651	-0.998355	1.02718	3.23277	0.576993	1.58017	0.34335	0.167161	1.04719	-0.138283	-0.267565	0.571824	-1.11568	0.279539	-0.237709	-0.116586	-1.36085	0.734848	0.0332186	0.665802
VMP1	0.494791	0.0834809	-0.39227	0.149541	0.549965	-1.46563	-1.60408	-0.0993027	0.045441	0.376692	1.90964	1.49872	0.0696404	-0.628156	-1.46427	0.476432	-0.528019	-1.74075	1.16081	0.698854	1.13333	0.383768	0.235646	-0.228336	1.96833	-1.00951	-1.01335	-1.06141
APPBP2	-0.429922	0.834008	0.464749	1.36329	-0.15805	0.453474	0.437805	-0.623646	1.01666	1.12036	0.727528	-0.370849	-0.285782	-0.66282	-2.46042	-0.15219	-0.164372	-1.8118	0.514672	0.513901	0.892369	0.368582	1.27163	0.803068	0.388016	-2.11435	-1.72714	-0.208773
POLD1	0.316544	-1.29302	0.0616372	-1.32283	0.328695	-0.714943	-0.611428	0.036344	-1.03953	-1.10666	0.725076	0.747131	1.12759	0.533103	-0.0427983	1.22401	1.32529	-0.316908	0.530287	0.136055	-0.162529	-0.379884	-0.565034	-1.84617	-2.09985	1.26082	1.68152	1.46748
SEZ6	0.940509	-0.811884	-0.271597	-1.50085	0.944849	-0.835036	-1.36285	-0.437769	-0.798678	-0.337005	0.321628	0.812745	0.17707	-1.31757	1.07686	0.302951	-1.67393	1.113	0.395187	0.100837	0.580618	0.656075	-1.24907	-0.840838	-0.42619	2.37813	0.418971	1.64384
EIF4B	0.810259	-0.637696	0.897516	-0.693668	0.888024	0.185472	0.270073	0.824832	-0.9091	-0.488774	-1.67514	-2.891	0.633692	1.50548	0.78004	1.05023	2.03198	0.054404	-0.394425	-0.209845	-1.09053	-0.346661	-0.120708	0.054404	-1.26342	0.185472	0.16245	0.386637
SLC6A16	-2.82948	1.19526	-0.330605	0.704055	-0.333632	-0.311453	1.03862	-0.957868	1.0256	0.59577	-1.93481	0.235302	1.31653	-0.519778	-1.10625	0.734603	0.295527	0.434107	-0.276278	-0.13165	-0.0223938	-0.903514	0.305536	1.27743	1.73792	-0.333632	-0.859123	-0.0457984
BICRA	-0.150935	-0.0392761	-0.00916104	0.441579	0.0878159	1.65209	0.901815	0.37813	0.152892	-0.0984814	-0.821449	-2.78353	1.50446	-0.482038	0.597977	0.272993	0.508932	-0.0951006	-1.21357	-0.112149	-0.376257	-0.0223825	1.5413	0.253136	1.47861	-0.229771	-2.19767	-1.13996
SPHK2	0.353658	1.11937	-0.0136782	1.01601	0.130269	0.649423	0.591133	0.131446	1.12572	0.986732	-0.380767	-0.508008	-0.838399	-0.774056	-0.00671776	-0.599603	-1.43807	-0.789168	-0.249629	-0.0200889	0.551988	0.727267	1.91474	0.734987	1.30884	-1.72693	-2.04133	-1.95513
RPL18	1.46686	-0.308534	-0.083536	-0.490205	1.68861	0.603501	0.0316098	0.879054	-0.963597	-1.29604	-2.28161	-1.74414	1.63121	-0.561701	0.344866	0.721469	1.30572	1.55785	-0.858738	-0.0175051	-0.0175051	-0.083536	-0.60213	0.291593	-1.29604	-0.131314	0.0916109	0.122185
CA11	0.94422	0.32852	-1.52242	0.220484	0.839064	-0.495355	-0.0584835	-2.19189	0.326722	-1.59921	0.222179	1.27953	0.903311	0.300423	1.60559	0.162623	-2.34622	0.612786	0.152796	0.0926717	0.210455	0.165946	-1.67643	0.699334	-0.71049	0.720728	-0.0277481	0.840862
ISOC2	0.500988	-0.86859	-0.0898737	-1.10173	0.617515	-0.609792	-0.512793	-0.257231	-0.997087	-1.00074	-0.192487	-0.348865	-0.190609	0.711661	1.37642	1.27482	0.756246	1.12702	0.166281	0.306038	-0.391668	-0.791785	-0.730643	-1.41781	-2.2388	1.40861	1.54482	1.95008
U2AF2	1.17681	-0.702226	0.606364	-0.817488	1.42809	0.274778	0.280859	0.921047	-0.744302	-0.547479	-2.42996	-2.59789	0.571512	1.39028	0.290563	0.33697	0.584605	-1.27745	0.567148	0.30809	0.319003	-0.0657728	-0.0617466	-1.58335	0.584019	0.387669	0.0389789	0.760878
EPN1	0.644753	-0.0368358	1.10688	-0.811175	0.0528821	0.895404	1.25438	0.597967	-0.132828	-1.71804	-2.01729	-2.08905	-0.091964	-0.0722961	2.23855	0.27069	1.07673	1.13152	-0.55117	0.0917658	-0.834809	-0.348564	0.386646	-0.564662	-1.4486	0.405485	0.319795	0.243828
MED29	0.492461	0.642799	-0.0219725	1.25485	1.44834	-1.37412	0.511011	-0.430011	0.523099	-0.329349	0.825618	0.825618	-1.64181	-1.29574	0.788946	-1.64181	-1.7436	-0.506399	0.809792	1.12716	0.470303	1.83005	0.754048	-0.337341	-0.954435	-0.979326	-0.476547	-0.571634
AHRR	0.0948323	0.88179	-0.16888	-0.0076873	1.52223	-1.11986	-1.05125	-1.38641	-1.14881	-0.146883	-0.242091	-1.11986	0.996226	-0.386157	1.79522	0.244096	0.122055	1.4801	0.446876	-1.56736	-1.17372	-0.0655391	1.00025	0.517933	-1.70902	0.917611	-0.205778	1.4801
GPC1	0.320769	1.45959	-0.137356	1.07519	0.183085	1.04661	1.15707	-0.100681	1.05734	1.28697	-1.75893	-0.821073	-0.0691267	-0.21145	-1.44606	-0.0860257	-0.178368	-2.06702	0.028051	0.0422376	0.239862	0.211442	0.809129	-0.0993999	1.87135	-1.27763	-1.29109	-1.24449
ADCK1	-0.0360562	-0.895623	-0.235706	-1.03015	-0.00988773	-0.731545	-0.886996	0.0175237	-1.35386	-1.19947	0.800339	0.839412	1.06321	0.810329	0.473456	1.48844	1.17844	0.119302	0.415113	-0.141718	-0.300825	-0.467772	-1.69388	-1.29693	-1.52515	1.35869	1.49234	1.74897
HAGH	-0.292004	1.17353	-0.475256	1.1925	-0.174398	1.05016	0.97789	-0.467152	1.1549	1.15403	-0.207017	-0.0434141	-1.68163	-1.8414	-1.8078	-1.01236	-0.414021	0.0901826	-0.0292409	0.614531	1.25701	1.09083	0.993169	1.26303	-0.533953	-1.06113	-1.20545	-0.765549
RNF4	1.3658	-1.34123	0.815339	-1.2845	1.68739	-1.44704	-1.80539	0.484073	-0.732176	-0.53424	0.938842	1.51611	0.905368	1.31077	0.0234058	0.763927	-0.193549	-1.26942	0.0628818	1.26779	-0.50704	-0.319682	0.616688	-0.308081	-1.48738	-0.222066	-0.325539	0.0189611
CASP8	-0.225634	-0.637092	0.392336	-0.431566	-0.454637	-0.256937	-0.227697	1.28708	-1.5244	-2.0006	0.442699	-0.537431	1.32823	1.31066	-0.104112	1.03877	1.98721	-1.33277	-0.225634	0.632752	-1.11033	-0.500887	-0.589354	-0.20681	-1.31967	0.518818	1.32419	1.42281
LIMCH1	0.0401061	0.801112	-0.553341	1.10447	-0.117823	-0.427034	0.20627	-3.50062	0.835472	0.770218	0.446849	0.420615	0.398596	-0.333367	-1.79393	0.341759	-0.441037	-1.68473	0.821297	0.781966	0.670868	0.708084	0.076455	0.218389	0.41975	0.6292	-1.37274	0.533157
INTS13	0.153289	-1.24286	-0.243739	-1.18387	0.234132	-1.20399	-1.0988	-0.243287	-1.20656	-1.21174	1.65467	1.77912	0.529492	0.147554	0.572727	0.347307	0.316979	1.57229	0.577441	0.245742	-0.488551	-0.392165	-1.01012	-0.517273	-1.78989	0.941752	1.57329	1.18706
TM7SF3	0.456255	-0.530618	-0.608219	-1.02408	0.295385	-1.33292	-1.25476	-0.618178	-0.719303	-1.155	-0.111812	1.75163	1.00046	1.09063	-0.465579	1.45865	1.98686	0.323284	-0.237159	-0.0429712	-0.399953	-0.583179	-1.75705	-0.593018	-0.287732	1.51478	0.339485	1.50413
DLX3	-2.1307	0.0989163	0.991643	0.706176	-2.17199	0.765504	0.98066	-2.21328	0.751268	0.765504	-1.75907	-0.0437865	0.470435	0.57724	-0.415257	0.57724	0.192159	-1.70011	0.456214	0.57724	0.556833	0.0424426	0.651262	0.758449	0.218394	0.582619	-0.523594	0.237593
SPA17	-1.56077	0.551588	-0.550908	0.895	-1.57053	0.662623	0.752675	-0.745681	0.96917	0.725828	0.906248	0.96917	1.02628	-0.231346	-2.21079	0.60021	-0.073504	-2.26402	0.600679	0.535009	0.514854	-0.0154999	0.557755	1.48843	-1.13618	-0.391823	-0.386643	-0.617818
ST3GAL6	-0.319186	-1.27698	0.248736	-0.828529	-0.267324	-1.02913	-0.678086	0.185038	-1.59592	-1.32135	0.961995	1.12705	0.957401	1.59333	0.368597	1.41011	0.865459	0.253404	0.0872861	0.286673	-0.930075	-1.05893	-0.549785	-1.44776	-0.944731	1.91685	0.99735	0.988502
ATP2C2	0.922669	-0.966087	-1.1961	-1.50298	0.628267	-0.378429	-0.446949	-0.826223	-0.253873	-0.558121	0.340981	0.747891	-2.86702	0.718328	1.18828	0.418028	0.556813	1.79915	0.134202	-0.371586	0.293744	-0.480224	0.0489806	-0.745503	-0.584064	1.59143	1.47739	0.311019
NGFR	0.036271	-1.10249	-0.520798	-0.983995	-0.00587058	-0.725786	-0.906939	-0.506558	-1.17453	-1.08533	0.89295	0.960875	1.4516	1.12219	0.261332	1.42354	1.34048	0.21464	-0.17016	-0.00587058	-0.371969	-0.68553	-0.559475	-1.36979	-1.78841	1.24808	1.85077	1.16077
CDON	-0.0729718	-0.901412	0.243021	-1.21514	0.0629657	-0.665578	-0.348855	-0.387718	-1.80905	-1.36082	-0.0724465	0.356535	1.36552	0.798768	0.464155	1.59783	1.7183	0.224285	-0.140311	0.0858971	-0.711796	-0.833382	-1.36536	-1.21822	-0.119067	1.32956	0.934457	2.04083
TAF2	-1.35755	0.0671961	-0.959725	-0.145613	-1.16269	0.358244	-0.0091498	-0.31465	-0.156799	-0.232791	2.62748	2.67066	0.103149	0.161434	-0.878215	-0.606064	-0.0954454	-1.84604	0.626388	0.727743	1.17191	0.364459	0.367701	0.670736	0.046615	-1.17588	-0.546185	-0.476916
HIPK2	0.0365337	1.06733	0.424861	1.07421	0.0923601	1.09634	1.14588	0.339287	1.08103	1.20233	-1.2061	-1.15745	-0.87204	-0.427144	-1.46075	-0.99587	-0.927772	-1.5118	0.00866526	0.739128	0.42001	1.20656	0.761719	1.31964	0.499487	-1.17376	-1.02806	-1.75462
TNPO3	0.699571	-1.34153	0.00120556	-1.13773	0.824747	-1.1079	-0.926332	-0.120129	-1.27664	-1.3736	0.726061	0.583008	-0.0130126	1.64671	1.37634	0.408527	0.79639	1.93252	-0.311539	0.0682807	-1.08224	-0.116138	-0.267953	-0.858385	-1.83638	0.971496	1.17966	0.554984
RFXANK	0.283247	0.7969	0.725659	0.555299	0.195649	1.08417	0.780535	0.542448	0.662528	0.405382	-0.358193	0.294329	-1.75635	-1.35477	-0.63403	-1.47771	-1.3801	-1.25637	1.10056	0.52756	0.943131	1.04966	1.10188	0.888898	0.66445	-1.4608	-1.77029	-1.15367
TMEM161A	0.185091	1.35826	-0.569495	1.48237	0.207508	-0.0597989	-0.260923	-0.527957	1.44998	1.37497	-1.59889	-0.608659	-0.688506	-0.794047	-1.21067	0.939833	-0.270966	1.46995	-0.56796	-0.526409	0.129188	0.405124	-0.582429	0.918372	1.99077	-1.52256	-0.835503	-1.28666
LPAR2	0.905905	0.714646	0.702679	0.87946	0.820654	0.555957	0.576639	0.860373	0.840537	1.20927	-1.09142	-1.44156	-0.446832	-0.853885	-0.952557	-0.888361	-0.580155	-1.3206	0.221912	-0.150933	0.73185	0.419206	0.912208	0.651797	1.69738	-1.62	-1.80166	-1.55249
CTSA	-0.223316	1.27047	-0.547858	1.03488	-0.359831	-0.400271	-0.565333	-0.332619	1.67769	1.05585	-0.188269	0.661359	-1.15395	1.48993	-0.827518	-1.24564	0.691685	-0.806527	-0.343102	-0.524771	0.207044	0.459331	0.096187	0.208187	2.60783	-1.39863	-1.61523	-0.927585
SUGP2	-0.860323	1.09133	-0.320179	1.15892	-1.28737	0.313433	0.922991	-0.263498	0.843183	0.920628	-1.23757	-1.62984	0.651747	-1.19598	0.61214	1.38151	-0.219167	2.12812	-0.327983	-1.2091	0.189453	-0.713051	-1.1062	0.223837	1.73184	-0.57067	-0.520121	-0.708104
SLC12A2	0.24126	-0.892378	1.32595	-0.730265	0.245853	-0.172733	-1.36314	2.40838	0.288599	0.449119	0.21982	-0.909002	0.806741	1.20014	-0.646314	0.245853	1.0715	-2.26109	-0.436695	0.432462	-0.555681	-0.634373	-0.23276	-1.13565	2.03626	0.0211403	-0.59165	-0.431351
SNX24	0.117083	0.984982	-1.19495	1.36632	-0.0796373	0.0395829	-0.2133	-0.759659	1.35831	1.20609	-0.219734	0.40842	-0.50975	-1.43678	-0.0159597	-0.116126	-1.23405	1.28322	-0.100038	-0.0406718	0.046084	0.432776	1.22017	1.98494	0.227403	-2.25589	-0.952841	-1.546
EYA2	0.247922	0.912501	-0.0197367	0.973103	0.0716861	0.938539	0.915135	0.245208	1.13441	1.18671	-0.520023	-0.792932	-0.508741	-0.906599	-0.502142	-0.437267	-0.749269	-0.702393	-0.355841	-0.26507	0.902648	0.654831	1.62887	1.16277	0.779993	-1.89676	-1.77036	-2.32719
CNN2	1.18387	0.468424	0.0275707	0.538982	1.38019	-0.585021	-0.239213	-0.341225	1.0227	1.16171	-0.395275	0.185452	-1.05783	-1.41573	-0.514356	-1.29119	-1.67452	0.1473	0.676827	1.18387	1.079	1.31973	0.676827	0.761407	0.0656799	-1.90555	-0.62306	-1.83658
ABCA7	-0.164709	1.1033	-0.489742	1.0069	-0.342699	0.824544	0.716735	-0.581244	0.538263	0.558362	-0.805015	-0.676309	0.800871	-0.221723	0.295291	1.39859	0.15413	0.911703	-1.43105	-1.45682	-0.311517	-0.614751	0.414722	1.34703	1.94248	-1.51242	-1.51772	-1.8872
SNCAIP	0.158033	-1.16176	-0.307896	-0.726808	-0.189826	-1.08104	-0.870268	-0.774221	-0.870268	-0.848997	1.07842	0.979274	0.783396	0.758089	0.445084	1.18565	1.5238	1.20009	-0.547572	-0.415069	-0.116485	0.123175	-1.02721	-1.90904	-1.50275	1.69811	1.09588	1.32022
DDX20	0.708753	-1.54235	0.115926	-1.35699	0.624282	-1.69447	-1.19677	0.358217	-1.03444	-1.19974	1.56065	1.60345	0.0572001	1.71393	1.66753	-0.662942	-0.0559773	0.981297	-0.32592	-0.0191812	0.0433211	-0.643147	0.0754276	-1.32179	0.185151	1.13483	-0.185752	0.40951
BTBD1	0.393656	0.21014	1.75393	0.547707	0.605755	0.862699	0.340795	1.29017	0.810836	0.71106	-3.20487	-0.350207	-0.306368	-0.993232	0.102366	-0.113323	-1.27362	-1.92492	1.08762	0.350035	0.682463	-0.0274514	0.404225	0.394582	-0.733965	-0.675662	-0.55136	-0.393066
FAR2	-0.326658	0.762562	-1.29389	-0.0198197	-0.511536	0.305541	1.77217	-1.80366	-0.276112	-1.18269	0.961064	0.808316	-1.81728	0.139759	1.19263	-1.39563	0.248792	1.97119	-0.0992192	0.248304	0.250128	0.209834	-0.501287	0.713301	-1.79135	0.353708	0.128999	0.952831
BCAS1	-2.47599	-0.0814544	1.04745	0.310267	-0.0294596	0.476466	0.517662	0.840616	0.69524	0.416013	-2.02218	-2.67768	0.470177	-0.681583	0.837336	0.646065	0.136961	1.20579	-0.733878	-0.431627	-0.726239	-0.633491	0.392568	0.416013	1.23011	0.837336	0.207782	-0.190285
SBNO2	0.222757	0.100141	0.625433	-0.153791	-0.323029	1.71642	1.71642	0.661755	-0.300414	-0.73613	-2.32323	0.499852	-1.81763	-0.0539244	-1.03487	-0.0745908	1.68108	-1.89562	0.608258	0.15783	0.470948	0.613132	0.689855	0.439786	-1.11287	0.424081	0.150292	-0.951955
PMS1	-0.0152112	-0.510655	-1.26955	-0.556395	0.0820006	-1.66929	-1.49184	-0.900379	-0.537244	-1.01787	1.6736	1.70285	1.3289	0.671538	0.220629	1.37792	1.11954	1.89031	-0.955099	-0.848549	-0.306546	-0.596539	-0.996479	0.0567872	0.11421	0.281968	0.3128	0.838602
HMG20B	-0.853885	-0.764318	-0.771493	-0.58811	-0.309628	1.35882	1.37411	-1.19436	-0.440319	-1.18862	-0.093519	0.108931	2.23338	0.324243	-0.316227	2.50318	1.37411	-0.302297	-0.615661	-0.543927	-0.212293	-0.799051	-0.0867222	0.211319	-1.81737	0.629461	0.324243	0.455993
CALCRL	0.411855	-1.73132	-0.377885	-0.859701	0.612579	-0.859701	-0.859701	-0.341749	-1.67793	-0.766659	1.43267	1.31488	0.25637	0.40564	1.15318	0.186502	0.126203	1.55731	0.126203	0.355484	0.353458	-1.19927	-1.43766	-1.62454	0.0317491	1.02796	1.66587	0.718208
TAF11	-0.621394	-1.05974	0.296397	-0.937065	-0.0897349	-0.788658	-1.42377	0.241047	-0.579194	-0.320652	2.36743	2.90748	-0.426997	-0.478602	0.832035	-0.800608	-0.929386	0.0873222	0.455319	0.15635	1.11941	0.531352	1.1101	0.722182	0.0835902	-0.919653	-1.0374	-0.497147
ANKS1A	0.35406	0.824102	1.19561	-0.684094	0.772359	1.71416	1.37579	0.886848	0.166733	-0.17878	-2.25445	-2.69043	0.425522	0.194186	-1.01032	0.545955	-0.371702	-1.46928	-0.278571	0.414282	0.137163	0.997099	0.375244	0.296832	-0.572934	-0.136583	-1.01502	-0.0137865
AP3D1	0.311939	-0.342359	0.662936	0.110111	0.808617	1.21934	0.843194	0.24647	-1.48205	-1.06098	-2.32517	-1.65447	2.27854	0.129846	-0.320941	2.07493	0.159	0.646608	-0.678917	-0.0841838	-0.454145	0.0622629	0.572726	-1.19844	-0.504018	0.348245	-0.115594	-0.253493
ZNF76	-0.437708	1.03184	-0.30166	0.493681	-0.0930651	1.148	1.38476	-0.565783	1.23758	0.952485	-1.06517	-0.862953	0.747992	-0.168618	-1.82823	0.0795077	0.558809	-0.531245	0.259796	-0.332538	0.169799	-0.743901	0.328053	1.74684	1.45978	-1.99253	-0.892881	-1.78263
SLC9A3R2	0.400422	-0.67929	-1.05061	1.06992	0.590252	1.90548	-0.578261	-1.01084	-1.17195	-0.192225	-0.337623	0.126501	1.62591	0.186995	-1.13991	1.52198	0.400422	-2.10838	-0.12603	0.200091	-0.160903	0.110767	1.81527	-0.0671841	-1.75193	0.806823	-0.480533	0.0948271
NTHL1	0.343418	-1.10907	-0.430486	-1.17883	0.381662	-0.983065	-0.908752	-0.396159	-1.16614	-1.30365	0.971922	1.1585	1.12603	0.704415	0.902735	1.56591	1.00662	0.46036	0.49887	-1.1915	-0.848853	-0.320709	-0.702086	-0.876407	-1.48766	0.668436	1.79897	1.3155
UHRF1BP1	0.556807	0.470361	0.992183	0.148566	0.226209	-1.27988	0.18016	-1.08504	-0.275576	1.32905	0.108316	-2.29577	-0.872552	0.0100785	1.41593	-0.667995	0.0149125	2.1434	-0.339924	0.042721	-0.428711	0.0780382	-0.872552	-1.26139	-0.998734	0.445051	2.18529	0.0310327
GNAI3	0.322832	-0.254715	-0.577392	-0.0793116	0.591818	-1.28796	-0.704601	-0.139181	-0.18396	0.332399	2.00022	1.78067	-0.0209775	-0.280736	-1.03916	-0.246588	-0.559895	-1.99624	1.44815	1.10837	1.3751	0.713536	0.857559	0.7456	-0.0101272	-1.40715	-1.38396	-1.10429
IPO5	0.56969	-0.777869	0.4371	-0.879036	0.602171	-0.334133	-0.305051	0.34604	-1.42942	-1.22008	0.118301	-0.686196	0.513207	0.56969	1.54939	0.46998	0.857184	1.28544	0.251013	0.442291	-0.912111	-0.737119	-1.59357	-0.704965	-2.41347	1.45501	1.22762	1.29887
OAT	0.953379	-0.894551	0.798749	-0.556643	0.836285	-0.631953	-1.01146	1.12609	-0.905718	-0.891016	0.137377	-0.984309	0.617143	1.6266	-0.361872	0.316373	1.33513	-1.00556	0.262795	-0.0997918	0.375969	0.29762	-0.707979	-1.83173	-2.13958	1.71917	0.429208	1.19027
WDR3	0.262928	-0.965868	-0.170858	-0.970007	0.309068	-1.08647	-1.21049	-0.151175	-1.07164	-1.19243	0.933241	0.801426	0.695227	1.62808	0.685169	0.689487	0.756534	0.845903	0.151195	0.355566	-0.647106	-1.1301	-1.01545	-0.537903	-2.17119	1.53661	1.27356	1.39668
PKN2	-1.54207	-1.2069	-0.268212	-0.246826	-1.70561	0.645573	-0.741993	-0.350729	0.0116316	-1.01185	2.24407	1.2738	1.05596	0.728599	0.307617	0.711433	1.35391	0.447396	0.505587	0.135715	-0.667842	-1.84922	-1.59419	-0.354556	0.716902	0.706444	0.27962	0.415718
WDR18	0.781999	-1.43583	-0.516725	-1.33136	0.939682	-0.734668	-0.837957	-0.29469	-1.03891	-1.72488	1.481	2.25008	-0.430716	0.849627	1.12628	-0.524796	1.55928	0.77761	-0.537156	0.719932	-0.453086	-0.326172	-0.0365318	-0.0426131	-1.55994	0.500431	0.664069	0.176067
TRAM2	0.812879	0.079682	1.8141	0.162088	0.833796	0.256254	0.22639	1.50801	0.24407	0.543824	-0.649096	-0.596274	-0.588944	-0.826792	-1.60516	-0.778762	-1.16333	-2.61373	0.945703	1.28028	0.775275	0.879545	-0.155849	-0.319846	1.21831	-0.49544	-1.0308	-0.756204
NTN1	-0.062165	0.964557	0.967001	0.952541	-0.0527023	1.02434	1.04497	0.905731	1.00029	1.03265	-0.685228	-1.16105	-1.20636	-0.540606	-1.50192	-1.31981	-0.520479	-1.50405	0.432608	0.472955	0.540822	0.579731	0.822369	0.700239	1.27912	-1.19152	-1.94081	-1.03324
MCM10	0.263233	-1.32104	2.30801e-05	-1.24826	0.337753	-0.836815	-0.837409	0.0313278	-1.02295	-1.01606	1.09101	1.12813	0.909714	0.852855	0.378033	0.725225	-0.270659	-0.121914	0.616064	0.997175	-0.433031	0.0270728	-0.845637	-1.19966	-2.50859	1.25592	1.41535	1.63314
DGKA	-0.206486	-0.926916	-0.819753	-1.02333	0.0479646	-0.592848	-0.440001	-1.01328	-1.4043	-1.05771	1.01552	1.31104	1.4448	0.848411	0.53442	1.46712	1.33522	1.12343	-0.503915	-0.371719	-0.86616	-0.831667	-0.932811	-0.446559	-1.41925	0.958615	1.39262	1.37755
ERBB3	0.346043	-0.646614	-0.399775	-0.799106	0.407153	-0.555962	-0.0601183	-0.560996	-1.37639	-1.2777	0.174518	-0.785393	0.199429	1.19713	2.1008	0.724098	1.43812	2.04721	-0.599683	-0.746064	-1.0669	-0.811243	-1.46651	-0.546061	-0.122313	1.12505	1.51016	0.551116
ANKRD44	0.0863525	0.965813	0.394724	1.4101	-0.400393	1.22674	1.05503	0.828623	0.829085	0.348325	-1.34765	-1.54658	-0.829061	0.260985	-1.80881	-0.216754	-0.673547	-2.17312	0.260985	0.639691	0.562896	0.305358	0.415675	0.992784	1.36454	-1.26203	-1.20221	-0.487546
KARS1	1.1418	-1.31523	0.00904618	-1.36123	1.25683	-1.75919	-1.72651	0.289234	-0.838961	-0.943368	1.78846	1.2246	-0.144271	0.762432	1.6658	-0.556818	0.578179	1.49877	-0.35018	-0.452334	0.276782	-0.132407	0.303774	0.601823	-1.34572	-0.34437	-0.0903325	-0.0366058
ADAT1	2.02364	-1.53757	1.30093	-1.15433	1.47834	-1.24798	-0.926811	0.680625	-0.702894	0.450452	0.721072	0.502065	-1.48907	0.880423	-0.621303	0.469662	0.930598	-0.789753	-1.07782	0.781198	-1.11955	1.00215	-0.448278	-0.00920656	0.978126	-0.23971	0.388539	-1.22354
PDIA5	-0.48252	1.01579	-0.0569885	1.08849	-0.30081	1.03295	1.1067	-0.173886	0.986279	0.933342	-0.800238	-0.168579	-0.746348	-1.24446	-0.705334	-0.318775	-0.710967	0.0078076	-0.293335	-0.672975	0.917073	1.13006	1.10836	0.589351	1.85506	-1.59136	-1.02299	-2.48169
TBC1D22B	-0.451437	-0.280826	-1.45266	-1.00562	-1.04858	-0.748168	-1.83866	-0.962008	0.301664	-0.144531	2.66812	2.78659	0.391134	0.00539062	-0.284743	-0.313986	-0.0342149	1.31758	-0.0770926	0.688884	-0.157544	0.431261	0.0914427	0.237351	-0.789904	0.0978535	0.361106	0.211589
NDUFB4	-0.200533	-0.0726441	-1.00112	0.00508837	-0.398984	1.04099	0.339964	0.270454	-1.50745	-1.8304	0.699024	0.233667	0.0214278	-0.512182	1.25977	1.71913	0.790648	1.50691	0.197083	-1.38496	0.412997	-0.387328	-0.554374	-1.16307	-2.22113	0.478606	1.08901	1.1694
SPEN	-0.401487	0.403322	1.06482	0.30204	0.15032	1.80886	1.86573	0.288852	-0.0877151	0.361605	-2.39929	-2.07313	-0.355473	1.18185	-0.00323002	-0.332685	0.729365	-1.0088	-0.566556	0.735844	-0.969544	0.066951	-0.626858	0.783187	1.14924	-0.0502851	-0.85824	-1.15869
MYLK	-0.316638	-1.08624	-0.220482	-0.885369	-0.146139	-0.140673	-0.376645	-0.54304	-1.12174	-1.40095	0.222392	0.285019	1.46656	0.68736	0.876125	1.54996	0.794924	0.847741	-0.100283	0.00150397	-0.936747	-0.483291	-1.66787	-0.748865	-1.50057	1.5287	1.82926	1.58601
ZC3H15	0.455497	-1.44473	0.283426	-1.56803	0.464995	-1.10065	-1.42646	0.162383	-1.19902	-1.19902	1.97572	2.00232	0.0817766	1.35773	1.61569	-0.207839	-0.209985	0.382195	0.0817766	0.0943882	0.404662	-0.618753	0.260949	-0.596747	-1.55175	0.315056	0.578566	0.605874
MAP2K4	0.543395	1.1781	-0.610299	1.03392	-0.0196396	1.41083	1.035	0.169258	1.41235	1.05927	-2.2832	-1.94749	-0.477636	0.672065	-0.817339	-1.09055	0.0519217	-2.12036	0.445942	0.461164	0.546496	0.506561	0.21125	0.205736	-0.722167	-0.421403	-0.840973	0.407795
PACC1	-0.111138	1.07668	-0.220201	1.45086	-0.425549	0.478853	0.27404	0.236052	1.18084	1.3572	-0.16888	-0.0735863	-0.234369	-1.79968	-1.07556	-0.626135	-1.30221	-1.16456	0.344291	-0.460582	1.40719	1.32307	0.185158	-0.0396801	2.07	-1.32872	-1.01551	-1.33787
SNAP91	-2.10925	0.755294	0.102788	1.14766	-2.27891	0.893344	0.240291	-0.170456	0.993877	0.862621	0.422058	-2.60046	-1.55179	-0.0858198	-0.694223	0.42743	-0.456765	0.213557	0.505628	0.653733	0.503372	0.375819	0.393767	1.24248	0.492744	-0.678417	0.134318	0.265298
SLK	0.0734573	-0.695546	-0.377699	0.516502	-0.721077	0.445362	0.126638	-1.15575	-0.969835	-0.039422	2.34168	-1.94484	0.195145	-0.294136	-1.52751	0.114427	0.237345	-1.45495	0.549392	1.11926	1.12406	1.54376	0.964131	1.48284	0.458456	-0.386582	-0.832358	-0.892766
CYB5R4	-0.551611	1.13346	-0.644918	0.44259	-0.314044	-1.80495	-0.69989	-1.48383	0.608062	-0.291961	0.700109	2.60484	-1.68397	-0.765559	0.478434	1.39158	1.46768	-0.678323	-0.66256	0.294115	0.143239	0.368974	-0.671662	0.536312	-0.332588	1.164	-0.945398	0.197869
COL17A1	0.456839	-0.685828	1.24877	-0.676825	-0.130996	-1.41959	-0.394572	0.858534	-1.37476	-1.04801	0.363039	-0.438571	0.97881	1.21365	1.9542	0.453467	-0.156417	-1.88081	-0.22316	0.472384	-0.31561	-0.080334	-1.65846	0.253335	-1.04801	1.40647	1.65218	0.220259
GSTO2	0.678361	1.45008	0.638671	1.10084	0.577032	1.21885	0.931243	1.13567	-0.00490232	-0.96069	-0.7267	-1.68987	-0.110783	-0.695725	0.689106	0.403666	-0.189286	1.65905	-0.934573	-1.23211	-1.21766	-1.26982	-0.840551	-0.321381	-2.02323	0.196029	0.786196	0.752501
SEC61A2	-0.599542	0.673187	-0.597668	1.3877	-0.667376	-0.250773	-0.399887	-0.657953	1.21669	1.06994	0.280188	0.86069	0.486579	-0.852603	0.215819	0.449052	-2.28943	0.265544	-0.471548	0.152468	0.363862	0.370527	0.139593	0.40892	2.61211	-1.01138	-1.97164	-1.18307
PRKCQ	0.656547	0.924116	0.111649	0.99145	0.5775	-0.1583	-0.171111	-0.0656698	1.52108	1.55045	-0.163129	-0.156525	-1.33299	-0.815347	-0.0681624	-0.926998	0.205019	-0.715301	-0.812617	-0.811195	0.71399	0.645515	1.39602	1.22732	0.621281	-1.35824	-2.87428	-0.71207
TLE2	0.464729	1.1163	-0.204025	1.04405	0.301464	0.758826	0.825048	-0.338249	1.31009	1.31223	-0.48712	-0.599941	-1.99665	-1.30491	-0.330259	-1.76156	-1.01845	-0.237994	0.406661	0.485723	0.815881	0.818708	0.729423	0.323809	1.4243	-1.19645	-0.812641	-1.849
ASB1	0.753321	1.17187	1.24479	0.191682	0.752518	0.0724077	-0.199095	0.274156	0.551982	0.721413	-0.742211	0.559622	-0.791545	-0.347044	-1.715	-1.66784	0.117811	-1.22812	0.150667	0.836448	0.0898566	0.980389	1.43562	1.1028	0.670837	-1.9404	-1.89737	-1.14956
FAM107B	-0.494154	-1.17013	0.259885	-1.69262	0.156676	-0.873705	-1.60111	0.889707	0.11409	-1.56714	2.07904	1.39098	-0.648735	0.262719	1.88829	-0.408665	-0.0953686	1.30897	-0.0917371	-0.251795	0.390663	-0.442261	0.321406	-0.573961	-1.27062	0.791332	1.24045	0.0877953
ME1	0.113102	0.544359	0.656153	0.623255	0.1614	0.0064068	-0.223733	0.540664	0.979196	1.02746	0.459359	0.384124	-1.75446	-0.515213	-1.13555	-1.75248	-0.42648	-1.79444	0.786237	0.964012	0.857153	0.928702	1.45977	0.476334	1.00805	-1.17423	-1.53072	-1.66843
TBC1D1	0.304479	-0.20678	-0.560071	-0.514205	-0.063657	1.50338	1.3521	0.262434	-1.85813	-1.28803	-1.09372	0.306877	1.90014	-1.15262	-0.570172	1.78435	0.417964	0.413286	-0.0778727	0.00821526	-0.26235	-0.0544708	-0.526266	-0.26235	-2.29597	0.942503	0.594794	0.996134
CDK13	0.50622	-0.160751	0.812346	0.132667	0.654847	1.83432	1.97638	0.690454	-0.467198	0.222839	-2.08344	-0.871858	-0.692964	0.77654	-1.32434	0.00259074	0.27219	-1.61239	-0.409104	0.468823	-0.312052	0.874177	1.03561	-0.165484	0.635781	-0.179729	-2.25063	-0.365863
MTHFD2	0.0727995	-1.97005	0.35026	-1.70652	-0.0229916	-1.03625	-1.2267	0.41983	-0.864007	-0.393596	1.00265	0.927577	0.34273	0.39991	1.62779	0.24306	0.648855	2.44586	-0.382559	-0.443549	-0.346565	-0.363385	-0.0463305	-1.28719	-0.894576	0.47442	1.65836	0.370174
FOXJ2	0.62408	0.904683	0.779963	0.689449	0.574651	1.02433	1.0788	0.388916	0.62499	1.08044	-0.521465	-1.22975	-1.87919	-1.43203	-1.589	-1.96829	-1.1024	-0.895995	1.16368	1.06657	0.752538	1.13845	-0.175744	0.116456	0.081438	-0.97405	0.204451	-0.525961
YBX1	0.0882178	-1.31319	0.299217	-1.31319	-0.0433823	-0.0909116	-0.345228	0.169408	-1.01637	-1.48194	0.126661	1.25749	1.04737	1.74928	0.670444	0.783242	1.05547	-0.129355	0.07035	0.567381	-0.530789	-1.17341	-0.978911	-0.743776	-2.30853	1.14189	1.16976	1.2728
PDE4A	0.12714	-0.542821	-0.602049	-1.07773	0.137527	-0.355836	-0.190989	-0.317399	-1.25923	-0.960389	1.12286	1.30087	0.950784	0.778965	-0.638591	0.752212	0.771965	-0.0585908	0.119299	0.573241	0.0538264	-0.097197	-1.01046	-1.51312	-2.56338	1.98098	1.20332	1.31479
PPP2R5A	0.167404	1.00371	0.379894	0.66671	0.845973	0.849649	0.401539	0.271043	1.81659	1.20996	-2.23173	-1.19516	-1.69882	-0.865754	-0.519374	-2.04394	-0.798119	0.105627	0.301996	0.777504	0.893271	0.841491	0.719404	0.556497	-0.366795	-0.537487	-1.04386	-0.507221
CTNNA2	1.03242	-1.30547	-0.274832	-1.0251	0.393907	-1.88727	-2.07508	-0.321801	-0.252029	-0.0455315	1.42079	1.50721	0.678253	-0.168308	1.5337	1.23943	-0.88498	1.56279	-0.862614	-0.495036	-0.370471	-0.0954708	0.322987	0.70942	-1.37406	0.248797	0.480953	0.307413
ELAVL1	0.788702	-0.955377	0.905951	-0.642855	1.26098	-1.21464	-1.19404	0.356159	-1.81187	-1.6531	0.850757	1.43523	0.262726	1.69711	0.878083	0.60458	0.94628	-0.545219	-0.228233	0.280479	-1.43615	0.826235	0.14213	-0.493055	-1.67218	-0.191412	0.748597	0.0541512
TIE1	0.422378	-0.339671	0.465754	-0.754921	0.559933	-0.109407	0.111788	0.502053	-0.617107	-0.836917	0.29112	0.408578	0.456451	0.6713	0.683277	0.422647	0.777536	0.272281	0.292337	0.976349	-0.530856	-0.746755	-2.54879	-2.76412	-1.57857	0.852245	1.67657	0.984516
DIP2B	0.535061	-0.494281	0.551985	-0.204233	0.273021	-0.336584	0.409664	-0.160979	-1.61914	-0.856022	-0.50063	-1.15652	0.227508	0.639685	0.588375	0.0324858	0.359455	-1.37678	0.451349	1.50078	-0.117583	0.827172	-2.14597	-0.647959	-1.66644	1.73503	1.44663	1.70493
SMARCD1	0.224234	-1.03515	-0.41615	-1.26693	-0.0228771	-0.442223	-0.480646	-0.0137899	-1.42976	-1.78859	1.48415	1.25225	0.774203	0.727451	1.02514	0.961818	0.00833907	1.98107	-0.150625	0.0464086	-0.404358	-0.713578	-1.13218	-0.637109	-1.66976	0.835941	1.41672	0.865997
KDM4A	0.742381	-0.359184	-0.833147	-0.168411	0.370858	-1.12083	-0.351893	-1.09877	0.354145	0.406568	-0.243246	-1.66919	0.267894	1.32272	1.55711	0.172334	0.899286	2.36178	-1.16655	-0.362078	-1.03233	-0.224788	0.0336105	-1.66795	-1.16531	1.32913	1.14203	0.503828
NFYC	1.63425	-0.911096	1.029	-1.20599	0.994763	-0.116972	-0.519679	0.921497	-1.27213	-0.801058	-0.807877	-1.47453	0.310247	-0.366201	1.2247	0.453725	-0.498069	2.44047	-0.143547	-0.45588	0.138459	-0.308844	-1.04579	-0.851803	-0.663819	0.437954	1.95752	-0.0993035
ZMYND12	-1.3648	0.517116	-0.0446451	1.34655	-1.5341	-0.980991	0.551291	-0.0355154	1.10929	0.726757	0.364716	-0.594203	1.13045	-1.10143	-0.661844	0.304119	0.2842	0.742483	-0.729369	0.0110409	0.819726	-0.855266	0.502899	1.06793	-3.16685	0.2842	1.00211	0.304119
SLC9A3	0.262022	0.670891	0.887437	0.616643	1.05104	0.436938	0.711866	0.778188	0.836434	0.889839	-3.16163	-2.58797	-0.539479	-0.6544	-0.674385	-0.103252	-0.579784	-0.594941	0.347193	0.310558	0.605155	0.325449	0.605323	0.722619	0.871486	-0.944354	-0.653743	-0.435136
NGEF	-0.772594	-0.268183	-1.69938	0.0441573	-0.673507	-0.137629	0.0567297	-2.26876	-0.240618	-0.11102	0.536626	1.44792	1.42488	0.689717	0.0900315	1.7391	0.445078	-0.695125	0.244417	-0.823547	0.156756	-0.162672	-0.895674	-0.287668	-1.62344	1.84365	1.49567	0.445078
ASPM	-0.204855	-1.82203	-0.0465885	-1.72618	-0.208432	-0.15393	-0.251558	-0.21935	-0.877227	-1.18412	1.03688	0.761867	1.09514	1.51334	0.741398	1.17908	1.78298	0.0928137	-0.300267	0.0552492	-1.12406	-0.960719	-1.53311	-0.322001	-0.594819	1.5291	0.65673	1.08466
ELOVL1	0.401704	0.522562	0.761195	0.573774	0.555284	-0.16757	1.09379	0.822257	1.55123	1.39034	-1.00194	-1.15198	-1.31239	-0.241148	-0.548689	-1.40384	-0.288539	-2.06156	0.38926	0.427735	0.797754	0.236586	0.709995	0.107548	1.6352	-1.19204	-1.72622	-0.880297
POLR1H	0.561029	-0.975592	0.188399	-0.881845	0.725982	-0.354483	-0.75869	0.748653	-0.641469	-1.00187	-1.70364	-1.40177	0.980076	1.18006	0.897571	0.938259	1.15188	2.22893	-0.389617	-1.28809	-1.2803	-0.620876	-0.858054	0.239455	-0.457129	0.747777	0.830286	1.19507
MPPED2	0.777334	0.641068	0.0511254	0.63043	0.655178	-0.28051	-0.909735	-0.039401	1.37277	1.4582	-0.10264	0.300796	-2.38929	0.202287	-0.204045	-1.35767	-1.87608	-1.91216	0.430423	0.523037	0.884928	1.4487	1.15743	0.145155	-0.0285492	-0.819618	0.19623	-0.955392
CLDN18	-1.44525	0.972815	0.312041	1.07285	-1.46771	1.0316	0.864553	-1.49018	1.29289	1.42766	-1.24302	-0.129576	-0.249307	0.697538	-0.723191	-0.156515	0.87895	-0.772152	-0.801503	-0.716309	-0.143985	0.369511	1.70944	0.365481	1.45275	-0.801503	-1.22055	-1.08731
ZBTB11	0.13637	1.3884	0.757249	1.49599	-0.856765	0.730966	0.718464	-0.217416	0.32053	0.902378	-1.6319	-2.72509	0.284701	-0.0920226	0.561343	-1.91889	-0.440506	0.432812	0.961639	-0.911298	0.508552	-0.332976	-0.754144	0.683855	1.43096	-0.310394	-0.579865	-0.54296
ATXN3	-0.484792	-1.16808	-0.553692	-0.613918	-0.417971	-1.0229	-0.555465	-0.970121	-0.727367	-1.66487	1.74201	1.73052	1.26592	0.901561	0.713668	1.50603	1.24386	1.24021	-1.10955	-0.672057	-0.903718	-0.466969	-0.753142	-0.455971	-0.108704	0.879418	0.29868	1.12741
GOLGA5	-0.590468	0.795595	0.415763	1.64137	-0.410173	1.45183	0.921433	-0.453293	0.827165	1.37313	-0.569403	-0.90961	-0.889498	-1.72153	-0.452188	-1.01821	-1.2256	1.23108	0.22147	0.0127644	0.627009	0.683244	1.65503	0.308612	-0.119091	-1.84437	-1.00887	-0.953186
FGFR2	-0.0823463	-1.16103	-0.868264	-0.704419	-0.0824035	0.066281	-0.320895	-1.03518	-0.990051	-0.846099	0.126196	0.0399475	2.1571	1.38758	0.981794	2.00405	1.2312	1.09906	-1.33974	-0.817466	-1.30431	-0.969314	-0.775686	-0.286379	0.0133252	1.02508	0.325573	1.12639
LRRC40	-0.296695	-1.02847	-0.635981	-1.10527	-0.477869	-0.478299	-0.750885	-0.519748	-1.20152	-1.56315	3.00569	1.47165	0.857707	0.857707	0.585848	1.03622	0.362039	-0.223976	0.534804	0.198688	-0.119719	-0.633575	-0.633575	-0.879784	-1.00882	0.573936	1.46541	0.607641
ISOC1	-1.06605	-0.241383	1.37834	0.0245966	-0.652585	0.123553	-0.0765805	2.01548	0.12211	0.043889	0.74965	0.794842	0.474151	-1.61294	-1.29086	0.0556047	-1.93706	-1.20322	0.915562	0.521119	1.9821	0.70521	0.350719	-0.618233	-1.80196	-0.125979	-0.0568373	0.426758
EML1	0.833054	0.36618	-0.719804	0.413692	0.977843	-0.562699	-0.569678	-0.949736	1.42997	1.95409	0.00139217	-0.0767109	0.739734	-0.312308	-1.56334	-0.197064	-0.292701	-2.81529	0.565956	0.721822	0.410518	0.689614	1.37117	-0.0203887	-0.101507	0.343658	-1.35428	-1.28318
TRMT11	-0.917473	-0.792989	-0.417673	-0.988406	-0.238589	-1.69087	-1.62781	-0.322885	-0.931674	-1.13988	1.92815	2.42815	0.875304	0.439089	1.04145	1.05899	0.337199	1.27465	-0.332901	-0.390696	-0.24118	-0.345531	-0.615631	-0.0176679	-0.659381	0.74807	0.663508	0.876674
THUMPD1	-0.521109	-1.62053	0.122972	-0.916611	-0.168366	-1.41591	-1.13384	0.224732	-1.14521	-1.24523	2.25545	2.70022	0.645592	0.181886	1.135	1.06333	0.062897	0.0640414	0.273577	0.421634	0.0939529	-0.737228	-0.582697	-0.0353353	-0.993728	0.424308	0.21175	0.634454
MSANTD3	0.180261	-0.733788	-0.874926	-1.14252	0.414154	-0.899727	-2.00737	-0.833987	-0.340833	-0.787575	0.964297	1.39206	1.0749	0.801359	1.87118	0.541914	0.23842	0.776958	-0.213565	-0.280806	-0.359207	-0.519793	-0.572462	-1.69426	-0.879523	1.26917	0.941946	1.67372
KIF26A	-0.0760736	0.572917	-0.543941	0.206304	-0.0775808	1.46562	1.37722	-0.2385	-0.670314	-0.93492	-1.17306	-0.386553	0.517366	0.214775	-1.0163	0.333367	0.117949	-2.43398	0.847306	1.20337	0.519623	0.654219	-0.0479552	-1.68528	-1.86373	1.27777	1.40435	0.436028
ATG2B	-0.834605	-1.18585	-0.370411	-1.32541	0.375179	0.768302	1.14708	-0.160993	-1.52196	-0.00904612	-0.490735	-0.924947	0.340157	1.19193	1.01399	-0.795811	1.63093	2.42338	-1.18524	-0.0694738	-0.639553	-0.777032	-1.40137	0.0760375	0.248973	1.2458	0.724412	0.506256
ARFGEF1	0.879584	-0.840389	-1.18953	-0.92896	0.717375	-0.734768	-0.852212	-1.25688	-0.866574	-0.711385	0.291159	0.390157	0.0627363	1.92339	1.13704	0.421961	2.17453	1.4769	-0.699361	-0.376757	-1.09614	-0.688557	-0.856033	0.135448	-1.23069	1.21485	1.00212	0.50098
ZFAT	1.00392	-1.15933	0.283857	-1.03948	0.285947	-1.1631	-1.96191	-0.63626	-0.502271	-0.521504	1.52035	-0.0126355	1.76945	0.892171	2.03151	0.753622	-0.193969	0.207342	-1.39679	-0.219068	-0.269794	-0.695538	0.758801	-0.651202	-1.31353	1.18473	0.644956	0.39974
MTFR1	-1.94072	-0.341403	-0.341403	-0.713482	-1.63788	-0.925519	-0.833673	-0.470895	-0.155052	-0.334058	2.68083	1.80389	1.04935	0.0691258	0.256178	0.477774	1.07246	1.56562	-0.357137	-0.280864	-0.118592	-1.00013	0.536473	-0.411065	-0.988029	0.124708	0.768415	0.445064
STAG3	-0.236706	1.09408	-0.00229579	0.789311	-0.0225311	1.30249	0.571392	-0.547964	0.248319	1.01373	0.182299	-0.256463	-1.42964	-1.19724	-0.492032	-0.496768	-0.622604	0.535117	0.305458	-0.507475	0.622549	0.834417	0.499928	1.09789	2.22471	-1.92831	-1.79351	-1.78815
FECH	0.242917	0.77484	-0.988629	0.75236	0.0441628	0.387847	0.45475	-1.3023	1.02385	0.827369	1.28846	0.723803	-1.738	-2.02138	-0.630891	-1.06777	-1.08236	0.661748	0.707893	0.808882	0.77484	0.71496	1.46591	0.851942	-0.131094	-1.48355	-0.820203	-1.24037
MYO9A	-0.835124	-0.199478	-0.904527	0.449021	-0.635517	1.00842	0.700913	-1.35564	0.898629	1.04717	-0.566965	0.0303752	0.838767	0.937121	-0.339447	-0.419864	1.88057	0.143338	-0.999297	0.298885	-1.99815	0.216377	-0.179771	1.0019	2.14683	-0.434438	-1.09249	-1.6376
PFKP	0.248715	-1.2924	-0.0605955	-1.27924	0.303064	-0.825016	-0.833149	-0.118692	-1.28567	-1.42779	0.862399	1.01127	0.625777	-0.201356	1.70252	0.780591	0.901622	1.97502	-0.396017	-0.438961	-0.457942	-0.482635	-0.828893	-0.20699	-1.80904	1.2286	0.958544	1.34627
IDI1	-0.0987133	0.0189372	1.13606	0.199907	-0.165994	1.14348	1.06753	1.45733	0.17769	0.736328	-0.183362	-0.525776	-0.566519	-0.855067	-1.50647	-0.63169	-0.75271	-2.57588	1.06753	0.802421	1.01802	0.751773	1.38223	0.431451	0.182091	-1.34324	-1.44184	-0.925529
SP100	0.107208	-0.549575	0.948573	-0.159943	-0.130511	-1.13445	-2.73354	0.51513	0.107208	-0.958363	0.675418	1.58197	0.826192	1.10416	0.412598	0.107208	0.73145	-0.159943	-1.13445	0.73145	-0.159943	0.552689	-0.42554	-0.661559	-2.53144	1.10416	0.73145	0.502406
KLF6	0.103151	0.871662	0.59373	0.855034	0.0806724	1.07498	0.994474	0.613104	0.926346	0.929471	-0.62501	-0.577407	-0.673738	-1.51823	-1.22402	-0.807427	-1.39145	-1.57806	0.592792	0.463891	0.901453	0.935829	1.24192	1.02746	0.600513	-1.64736	-1.16889	-1.5949
PLPP1	0.0798724	0.967635	-0.873869	1.07272	0.187165	0.572689	0.702554	-0.892617	1.17015	1.16165	0.0685985	0.205486	-1.90435	-1.75693	-0.340347	-1.09356	-0.43119	0.0719667	-0.346433	0.369072	1.16563	1.04451	1.68966	-0.0408288	0.964951	-0.787237	-2.15113	-0.87581
NEO1	0.307244	1.56157	-0.62977	1.42934	0.0563148	0.880175	0.637804	-0.574134	1.10695	0.973609	-1.58164	-2.33804	0.651844	-0.104781	-1.4854	0.140046	-1.41336	-0.272202	0.21152	0.945102	-0.437323	0.68392	-0.747975	0.575465	1.58022	-0.518794	-0.671508	-0.966211
TRAM1	0.189866	0.849877	0.414424	0.828628	0.0674757	0.239068	0.231548	0.577887	0.747813	0.961024	0.452198	-0.493653	-0.396927	-1.07924	-1.29605	-0.139096	-1.02831	-1.7985	0.828628	0.363321	1.07095	0.562152	0.572656	0.579258	2.04703	-1.79162	-1.8355	-1.7249
TNFRSF1A	1.92856	-1.15868	1.04063	-0.677525	1.74354	-1.12098	-1.19469	0.539754	-0.267317	-0.0996705	-0.0736897	-0.492527	-0.51095	2.09713	0.268663	-1.8305	0.564345	0.756583	-0.312902	-0.125189	0.0326275	-0.562145	-0.277706	-0.870312	1.69825	-1.00246	0.631929	-0.724759
CACNB1	-0.801792	-0.109979	-0.932008	-1.52574	-0.197871	1.6565	1.31454	-0.360631	-0.167688	-0.486187	0.236945	1.6565	1.39295	0.141372	1.94271	-0.392909	-0.840967	0.254401	0.400494	-1.89736	-0.34981	-0.594387	0.0988265	0.186061	1.70692	-0.567193	-0.285679	-1.47803
EVI5	-0.306815	1.03194	0.0249725	1.08822	-0.266197	1.35181	1.16271	-0.204689	1.0406	0.813818	-0.620003	-1.00809	-1.24871	-0.344576	-2.41769	-0.328188	-0.791026	-1.73019	0.861953	1.33397	0.177827	1.5414	-0.692933	0.227477	-1.37609	0.221085	-0.250383	0.707784
STOML1	-0.208677	0.792603	-0.25442	0.479433	-0.552715	-0.305008	-0.191946	-0.991807	0.936359	1.73618	0.78998	0.914433	-1.08298	0.125939	-1.85765	-0.408197	1.21608	-1.55894	0.549547	-0.20057	-0.0195371	0.819517	0.71327	1.42866	0.976904	-2.08595	-0.129036	-1.63147
PKM	0.295523	0.865232	0.565586	0.865232	0.39617	0.495327	0.772209	0.295523	1.22355	1.01256	-0.877651	-0.816245	-0.857242	-0.552043	-1.59234	-0.953762	0.255173	-1.38071	0.565586	0.565586	0.565586	0.865232	1.22355	1.48675	-0.122596	-1.853	-2.01218	-1.2966
DHX29	0.0671642	-1.69407	-0.594559	-1.97668	0.114008	-0.337444	-0.833097	-0.453698	-0.957782	-1.02749	2.01887	2.56669	0.56219	0.889885	1.25241	0.433575	0.205088	-0.792072	-0.020807	0.271071	0.10664	-0.0316476	-0.286888	-0.401672	-1.27217	0.913727	0.457003	0.821758
DNTTIP2	-0.153724	-1.31886	-0.170366	-1.28782	-0.281337	-1.42443	-1.49841	-0.12971	-1.03676	-1.02677	2.14289	2.31024	0.783463	0.598093	1.45571	0.464528	-0.16519	0.888615	0.11268	-0.160708	0.192826	-0.450532	-0.310142	-0.402947	-1.34852	0.785636	0.71478	0.716762
METTL22	-0.110014	-0.0783708	-1.53258	0.162616	-1.4699	1.31065	0.541874	-0.375373	-0.341975	-0.640771	-0.141426	1.06727	0.942583	0.159918	1.41965	0.505029	-0.09531	2.79979	-1.23964	-1.23707	-0.877042	-0.838354	-0.923357	-0.635444	1.37716	-0.525837	0.778464	-0.00253398
TP53BP1	-0.264418	1.212	0.139351	1.14797	-0.179392	0.58809	1.28999	-0.698223	0.398267	0.450954	-1.69773	-2.97193	0.653092	0.897293	-0.743588	0.741186	0.100196	-1.70448	0.473238	0.606339	0.0410549	0.297187	-1.94338	0.172977	-0.338832	0.607285	0.491936	0.233574
RRP15	0.594303	-0.976645	-0.127096	-1.15971	0.666002	-1.37482	-1.36664	-0.00634332	-0.701176	-1.063	1.13169	1.25944	-0.3477	0.419588	1.78052	0.30795	-0.228337	1.05053	0.117656	0.221999	-0.118161	-0.180719	-0.511114	-1.11895	-2.19661	1.11182	1.03612	1.77942
RHOA	1.37438	0.266976	0.856127	0.642418	0.818364	0.97135	0.400971	0.557304	0.319395	0.179608	-2.17029	-2.09739	1.04863	1.01129	-1.49038	1.11807	1.50453	-0.756199	0.0141784	-0.392551	-0.233746	-0.0152861	0.11619	0.266976	-0.703812	-1.26722	-1.2165	-1.12338
DHX8	1.10818	-0.412058	1.64587	0.484972	-0.124039	0.622803	1.08267	1.39822	-0.389323	-0.395775	0.655332	-1.75451	-0.24593	1.17951	-0.983032	-0.637878	0.543254	-2.49009	0.544804	0.387487	-0.306956	0.415842	1.38122	0.0879059	-0.726854	-0.868749	-1.6724	-0.530473
PRKCZ	0.0414838	0.788155	-0.87128	0.461793	-0.477332	0.481611	-0.0288817	-0.885041	0.696469	0.585807	-2.08053	0.27067	2.0773	-0.017507	0.25125	1.61915	0.388181	0.898269	-1.79384	-1.28369	-0.26236	-0.798462	1.80993	0.912475	-0.223442	-0.989866	-0.906774	-0.663539
IARS2	1.43926	-0.584865	0.186722	-0.650543	0.56203	-1.14211	-0.546357	0.229677	-1.17263	-1.47138	1.8176	0.131815	0.943235	0.943235	-0.474519	1.79784	1.96467	-0.288282	-0.420272	-0.201991	-0.548084	-0.354194	-0.358346	-1.30262	1.70745	-0.971213	-0.729358	-0.506764
SYT1	0.487826	-0.835635	-0.326028	-0.83539	0.444914	-0.198311	-0.500826	-0.310014	-1.22222	-1.2845	0.964255	1.03008	-0.183124	-0.264332	0.90586	-0.212449	-0.483568	1.36969	0.631512	0.452864	0.227749	0.318205	-2.06908	-0.727251	-2.07461	1.82215	1.16628	1.70595
NAV3	0.836096	-1.24095	-1.88133	-0.821727	-0.696765	-0.821727	-1.86485	0.401879	-0.638272	-1.83189	1.21822	1.16055	0.670668	0.517558	0.997409	0.124344	0.208927	0.640572	0.645322	0.890893	0.543477	0.278833	-1.53526	-0.513248	-0.495769	1.30404	0.881777	1.02122
ROGDI	-0.114509	1.03656	-0.107353	1.00402	-0.333625	0.725197	0.74936	-0.180645	1.2546	0.962997	-0.619887	-0.133385	0.189473	-0.833609	-0.626118	-0.940463	0.0138694	-1.39758	-0.692688	0.0644022	0.718342	0.943813	1.61968	1.51602	0.635089	-2.45473	-1.32726	-1.67158
ROCK1	-0.658568	-0.57814	0.774315	-1.25054	0.355019	0.970224	0.948607	-0.212507	0.239907	-1.09687	1.59089	1.88595	0.467733	-0.444141	-1.23992	-0.16567	-0.61935	-0.712394	0.448081	1.66977	-0.664062	1.39765	0.162066	0.85405	0.112014	-0.745555	-1.89152	-1.59706
CBFB	-0.286708	0.66582	0.787878	0.789062	-0.140849	1.05548	0.503693	0.491574	0.833774	0.849281	0.148828	-0.13558	-0.700503	-0.841536	-1.95883	-1.16035	-1.15383	-2.19424	0.790244	0.885669	1.05069	1.19281	1.13284	0.816545	0.266146	-1.517	-1.05136	-1.11954
HYAL2	1.46682	0.762688	0.886815	0.577267	1.97814	-0.211627	-0.698759	1.13939	0.382902	-0.15177	-2.67824	-1.78503	0.126005	0.525793	0.418579	0.422877	0.706257	-1.53337	-0.3354	0.0127859	-0.0180811	-0.908111	-0.584702	-0.461002	1.38686	-0.818097	-0.0729022	-0.536086
HDAC4	-0.337608	-0.147058	-0.165062	-0.533984	0.101495	-0.238808	0.117467	-0.36608	-1.25414	-1.01193	-0.553398	-1.58956	1.67103	1.37231	0.871377	1.74123	0.893909	0.759176	-0.750562	0.069977	-1.22387	-0.855682	-1.56249	-0.497454	-0.750895	1.31043	1.50815	1.42202
RASSF1	0.545075	-0.415023	1.93727	-0.581723	0.705625	-0.467516	0.0144751	1.7942	-0.198356	-0.557057	-1.15663	-2.28359	-0.334878	-0.49299	0.727755	-1.19816	-1.60538	1.0158	0.647253	-0.000977464	1.12987	0.511922	-1.42861	-0.783453	0.561908	0.395798	1.22545	0.291928
FGFR3	-0.0195983	0.846193	-0.0388842	1.06044	-0.290251	1.0901	0.302261	-0.527749	0.186988	1.34245	-0.200232	-0.462261	0.727872	-0.257727	-1.19681	0.450458	0.14731	-1.27393	-0.192213	-0.0141426	-0.182083	-0.0110097	1.10742	0.791397	2.17158	-1.16318	-2.86833	-1.52607
IFI35	0.163718	0.878078	-0.387978	1.12434	0.0450315	-0.603928	0.174319	-0.445573	1.25255	1.05151	0.469652	0.610446	-1.65536	-1.64708	-0.911427	-0.848124	-2.09638	-0.0826211	0.15781	1.04349	0.896208	1.45541	1.74677	0.336182	0.235578	-1.19625	-1.2529	-0.513466
HEATR6	0.417918	0.844665	-1.15233	1.36902	0.350385	0.338097	0.572321	-1.38099	0.940701	0.0253636	1.00213	-0.344697	-2.00531	1.21089	0.280833	-2.46224	0.653235	-1.19257	0.491989	-0.622228	0.782178	0.971306	-0.497621	1.28116	-0.0383571	0.0544804	-1.15353	-0.7368
COASY	0.0176517	-0.354906	-1.10723	-0.199119	0.112775	-1.26189	-0.9196	-0.888125	0.0402646	-0.287815	1.85527	2.71465	-0.55836	0.44145	0.156069	0.112775	1.07486	0.882342	-0.178124	-0.53038	0.340853	-0.491268	1.38378	1.08368	0.657106	-1.72316	-1.09311	-1.28044
PLEKHH3	-0.229154	-0.653252	-0.0471776	-1.35305	-0.401224	0.594107	0.688542	-0.685914	-1.48847	-1.38372	-0.704042	0.370303	1.06263	0.433723	0.811828	0.216513	1.57092	2.55817	-0.485021	-1.11251	-0.696887	-0.614801	0.0437911	-1.4975	0.0515989	0.866318	1.72211	0.362163
MEF2A	-1.09705	1.32119	0.406437	0.73181	-1.44834	-0.403801	0.968638	-1.15103	0.393793	0.286263	0.0774238	1.00819	-2.02656	1.89099	-1.43523	-1.60174	0.63175	-1.06903	0.969369	-0.0792389	0.683362	1.4946	-0.783712	0.022226	-0.183448	0.54599	-0.312862	0.16
INPP5A	0.708204	0.505307	-0.423386	-0.378036	0.469907	1.35898	1.2661	0.734827	-1.23455	-0.587132	-1.2095	-1.43731	0.638637	0.528392	-1.84826	0.2424	-0.340644	-2.00716	0.634639	1.13209	0.194829	0.900235	0.683811	-0.699406	-1.94862	0.318351	0.86001	0.937285
PRR11	-0.505022	-1.71076	-0.069028	-1.82626	-0.370911	0.45192	-0.0882471	0.20119	-0.74148	-1.04791	0.486308	0.768012	1.15855	-0.263549	0.543019	1.48404	1.3425	0.848753	-0.103272	0.348642	-1.18611	-0.282363	-1.89688	-0.500028	-1.01539	1.84436	0.980248	1.14968
REEP1	-1.1319	-1.46155	-0.398622	-0.477253	0.0299125	-3.15799	-0.765548	0.980544	-0.216504	-0.882413	1.29214	1.58786	1.01578	0.111107	1.03402	1.01578	0.529939	-0.432717	-0.509211	0.00529049	-0.931412	0.413588	1.10722	-0.602277	0.660443	0.534669	0.660443	-0.011337
ATP11A	0.197011	1.0096	0.222848	0.992811	0.54362	1.25923	1.25626	0.0416723	0.497794	1.12281	-0.705987	-1.19984	-1.2946	-1.7853	-0.699912	-1.33373	-1.81768	-0.37663	0.750491	0.877686	0.871958	1.13	0.110749	0.185012	1.26467	-1.07493	-0.742907	-1.30269
POLR1A	0.909539	-0.736188	0.974084	-0.679451	0.636356	-1.15072	-0.660655	0.122418	-1.30294	-0.972109	-0.48532	-1.33805	0.243086	1.73303	1.43577	-0.0729272	0.616472	0.389844	-0.425861	1.01733	-1.18075	0.190671	-2.04098	-0.933448	0.108399	1.67266	1.38596	0.543784
LAPTM4A	-0.0352272	1.13253	0.264682	1.19209	-0.0668883	0.607434	0.706134	0.22602	1.11829	1.07455	-0.434488	-0.557606	-1.44327	-0.601134	-1.71073	-1.20908	-0.390326	-1.63327	1.05089	0.298145	1.44899	0.791979	0.193823	0.422141	1.52905	-1.34687	-1.27239	-1.35548
TTC7A	-0.501305	1.12563	1.64261	-0.190846	-0.990525	-1.2721	0.246588	0.930694	-0.302912	-1.02063	-1.86595	-0.770315	1.68544	1.08696	-0.747606	0.604854	1.09449	-1.20752	-0.50533	0.524754	-0.682976	0.685598	0.0161504	-0.276036	-1.81405	0.785612	1.34948	0.369236
IP6K2	0.0581619	0.447308	1.02758	0.373253	-0.36665	1.43935	1.18871	1.47589	0.626254	0.166403	-0.524725	-0.687122	-0.679389	-1.43109	-0.191476	-0.679389	-1.11792	-1.02657	1.09209	0.192897	1.35812	-0.0533694	0.436414	1.25647	0.728413	-1.31826	-2.00327	-1.78809
SRBD1	0.233463	-2.23097	0.138589	-1.25206	0.0516264	-0.713782	-0.415141	0.623634	-1.51745	-0.734693	1.92878	0.880754	0.915595	1.30055	-0.1988	1.34577	1.54269	-0.441147	0.13737	-0.100634	-0.59761	-0.985353	0.148347	-0.930256	-1.32412	0.308128	1.21005	0.676688
KIF2A	0.548755	-1.50049	0.0632282	-1.52588	0.427256	-0.872336	-1.18911	-0.122518	-0.86703	-1.43983	0.844967	0.712874	0.658436	2.06133	-0.0709454	0.726796	1.32718	0.0320809	-0.110561	0.339755	-0.189802	-0.123044	-0.167024	-1.49452	-1.6229	0.646523	1.43984	1.46698
RASGRP2	0.371609	-0.821567	-0.485372	-0.764313	0.349149	-0.468042	-0.636302	-0.435975	-1.60602	-0.859018	1.01544	1.05445	0.0952648	-0.475925	1.11938	0.208374	-0.631533	1.33726	0.331251	0.333325	0.363698	-0.0877838	-1.43	-1.52714	-1.51611	1.48112	2.18367	1.50112
PSME4	-0.285601	0.977836	-0.225363	0.867384	0.285031	0.929133	1.12085	-0.0538758	0.803132	1.16159	-1.15289	-0.995528	0.218695	0.417384	-0.287257	0.207241	0.0342058	-1.57467	-0.477021	0.0594004	-0.491359	0.250249	1.5722	1.65628	0.598504	-1.74642	-2.22537	-1.64374
IFT80	-1.34146	0.664688	0.945805	0.826101	-1.82069	0.631168	-0.574056	0.754316	0.0737736	0.496625	0.910058	-0.198165	1.57099	-0.605643	-0.280733	1.75896	-0.569683	-0.0583887	-0.275225	-0.939547	-0.277381	-0.897679	-0.0611776	2.01543	1.03173	-0.865903	-1.18483	-1.72908
SIRT2	-0.351288	0.971211	0.248957	0.873767	-0.190767	0.479227	0.528089	0.227643	0.834513	0.907337	0.248115	0.286107	-0.280617	-0.0108722	-0.803183	-0.444116	0.372395	-1.67734	-0.20411	-0.242502	0.479227	0.0134427	1.17737	1.80324	1.10285	-2.58006	-1.75728	-2.01135
ERLEC1	-0.648853	0.190851	-0.58359	0.0128311	-0.747316	-0.108384	-0.143267	-0.248143	0.843534	0.336104	1.7001	2.22221	-1.08318	-0.211976	-1.4176	-0.852277	0.0424633	-1.63557	1.02728	0.562996	0.739888	0.965526	0.912712	0.348672	1.53704	-1.39564	-1.60066	-0.765741
PPP2R5B	-0.413375	0.0699133	0.704778	-0.336153	-1.03346	1.38088	1.13652	0.826224	0.0598206	0.236466	-0.719506	-0.495316	0.204811	-0.501068	-2.24014	-1.30214	0.141553	-2.57668	0.879932	0.845255	1.429	1.32628	-0.234752	-1.02063	-0.060965	0.501062	0.134726	1.05697
PYGM	0.313846	-0.990844	-0.623432	-0.923132	0.331375	-0.51884	-0.67075	-0.669541	-0.837735	-0.881038	1.00364	1.02057	0.394932	-0.455735	1.15745	1.02735	-0.295128	1.30942	0.213561	0.343893	0.165571	0.0832596	-1.73485	-1.86508	-1.48792	1.985	1.50579	1.09836
MAST4	-0.0863129	-0.544286	1.40723	0.24978	0.206902	1.24099	0.469695	1.79747	0.200149	-0.0937441	-0.179107	-1.80252	-0.292986	0.620614	-1.52586	0.322665	1.03062	-0.731403	-0.636612	0.140119	-0.528931	-0.371869	1.72927	0.209108	1.29775	-1.14408	-0.636612	-2.34805
SDK2	-0.139141	-1.34148	0.111215	-1.7209	0.0104136	0.5855	0.473742	0.23991	-1.57844	-0.936495	-0.195534	-0.219944	1.69362	1.06234	-0.850422	1.47951	1.3815	-0.093718	-0.312915	-0.065077	-0.936495	-0.0041511	-1.88961	-0.197443	-0.525268	1.37474	1.5975	0.997062
NUP133	0.734369	-0.610317	-0.0611603	-1.04169	0.696496	-1.42732	-1.24275	0.382136	-1.00954	-1.12006	1.30221	-0.480946	0.803818	2.14702	0.564356	0.859367	1.98123	-0.114273	-0.324675	-0.230272	-0.829631	-0.155556	-0.499476	-0.690339	-1.93775	0.44511	0.763253	1.0964
NUCKS1	-0.080082	-0.555623	0.0985914	-0.419432	-0.497232	0.187031	0.35636	-0.180139	-0.80038	-1.36594	0.341355	-1.64547	1.82095	1.76433	0.0275834	1.76433	1.84767	0.789812	-0.419432	0.0518148	-1.67429	-0.705499	-0.717676	-0.387772	-1.62032	0.77329	0.655705	0.590471
VPS35	-0.0681352	0.619468	-0.565046	0.702393	-0.127496	-0.187455	-0.106186	-0.214866	0.791173	0.774107	1.04668	1.3007	-1.75912	0.00298706	-1.04996	-1.37291	-0.281708	-1.47741	0.889697	0.636828	1.13768	1.0478	1.35942	1.17613	0.36965	-1.70185	-1.74581	-1.19677
DNAJA2	0.770781	-1.28289	-0.162643	-1.22168	0.792077	-1.26229	-1.1025	-0.0841938	-1.11673	-1.16538	1.42191	0.744422	-0.32915	1.29359	1.09699	-0.00733972	0.827185	1.97302	-0.25084	-0.131668	-0.437056	0.186622	-0.495191	-1.03574	-1.80975	0.364722	1.00598	1.41776
BCL3	1.84701	-0.603524	-0.915917	-1.03042	0.189352	0.358873	1.39536	1.05316	0.145721	0.225998	-0.429996	0.178969	-0.584485	0.674341	-2.32056	-0.989933	0.617962	-2.22132	0.674341	0.524364	0.220312	0.522052	2.06984	0.225998	-0.441678	-0.429996	-0.239966	-0.715857
KCNAB2	-1.79795	0.92162	-0.890762	0.525783	-0.815784	-0.0202739	-0.291222	-0.721039	0.0582595	-0.385153	-0.482339	-0.498495	1.30941	-0.034197	1.71994	2.4463	0.153834	1.33507	-0.896228	-1.206	-0.963738	-0.475608	-0.00547403	0.417022	-1.69777	1.09122	0.821017	0.382558
ABCC9	-1.00749	-0.580047	1.7482	0.835992	-1.03432	1.16454	1.16194	1.64108	-0.0893838	-1.06116	-0.765996	0.08042	-1.11482	-1.11482	-0.145223	-1.11482	-1.11482	-0.203691	1.45764	-0.137005	0.872727	0.900535	0.13775	1.6352	0.657269	-1.11482	-1.11482	-0.580047
GAL	-0.550041	-0.440821	1.94993	-0.429267	-0.568177	0.163781	0.0365001	1.98014	-0.260936	-0.372359	-0.545893	-0.0149844	-2.04149	0.219787	-0.397273	-2.61049	0.899696	0.0814611	1.01038	1.08485	0.718033	0.43879	-1.27641	1.11069	-0.486344	0.568872	-0.56448	0.296051
CLEC2D	-0.735855	1.14564	-0.923068	1.55943	-1.12567	-0.0458302	-0.177119	-1.29984	0.1842	0.930553	0.540315	0.511503	0.0988004	-0.517668	0.562746	1.40319	-1.27463	0.542788	-0.446275	-1.06304	0.918027	-1.06569	0.470356	0.849188	2.37178	-0.882119	-1.06892	-1.4628
RORA	-0.084289	1.10333	0.129976	1.15717	0.0846726	0.586478	0.784663	0.0958115	1.23868	1.22566	-0.123918	-0.100292	-0.808286	-0.524626	0.405208	-0.548959	-0.281963	0.601819	-1.21176	-1.12084	-0.717932	-0.517038	1.1965	1.02249	1.5867	-0.875325	-2.86457	-1.43936
DRD4	0.914467	-1.13619	-1.95414	-0.600722	0.794412	-0.600722	0.192359	-1.89099	-1.89099	0.607687	0.211245	-0.701228	0.433838	0.840809	1.72285	-0.313495	0.715725	1.40441	-0.090365	-1.29453	-0.345962	0.109187	-0.0100515	-0.206704	-0.184379	1.26451	0.433838	1.57515
TGFBR3	0.0959926	0.590717	1.31978	0.218787	-0.10394	-0.91222	-0.907664	0.804631	0.752593	0.164293	1.54952	0.192421	-0.624959	0.0940068	-1.27914	-0.926141	0.138606	-2.86403	0.822015	0.990197	0.160125	0.763669	1.70172	0.415231	0.0619596	-0.464546	-1.53024	-1.2234
PLA2G10	0.72916	0.710796	-1.37628	-1.39675	0.753004	0.870319	0.426536	0.733823	1.34129	1.63793	-0.864631	0.629926	-0.373142	0.435899	1.193	-1.39675	-1.39675	-0.806188	-1.39675	-0.734927	-0.718877	-0.580975	0.513989	1.34129	-1.19209	0.626188	-0.823699	1.11463
ATP1B3	0.910752	-1.23317	0.419185	-1.08509	0.950585	-1.39628	-1.43159	0.386539	-1.19439	-1.22064	1.13682	1.40312	1.18105	-0.53289	0.162144	2.23809	0.238869	0.899286	0.319308	-0.0650173	0.058739	-1.04932	-0.96875	-1.50256	0.771045	0.422319	-0.290372	0.472211
NEDD4	-0.120832	0.448692	1.77428	0.252083	-0.414752	-0.0149567	-0.130763	1.02239	1.37622	1.78546	-0.33867	-1.00537	-0.808285	0.971353	-1.65588	-0.864768	0.768336	-1.10337	-0.105513	-0.188955	-0.41362	-0.131892	1.15731	1.47721	0.225701	-1.42309	-0.500506	-2.03781
PIGB	-0.907071	0.318035	-1.63258	-0.0352399	-1.67153	-1.23474	-1.01155	-0.103554	-1.03479	-0.014389	1.97351	2.25383	1.47334	0.134923	-0.228818	1.21851	1.27745	0.194663	-0.340453	-0.599885	-0.367353	-0.587868	0.0177577	0.00219014	0.879389	-0.847262	-0.190289	1.06378
MAPK6	1.22643	-0.364205	0.697708	-0.732055	1.11022	0.620174	0.389918	0.785266	-0.637956	-0.222633	0.383865	-2.31886	1.25195	-0.285508	-0.260884	0.515381	-1.89802	0.218501	1.2696	0.884253	0.334867	-0.561492	-0.514306	-0.992199	-2.50983	0.615329	0.275633	0.718866
GNB5	-0.104469	-0.609542	-0.788198	-0.569566	-0.078297	-0.353257	-0.460085	-0.709682	-0.955567	-0.999318	0.78778	0.825157	0.994882	0.399478	0.595382	0.872902	0.767035	1.09829	0.0150257	0.363665	-0.0515399	-0.33441	-1.61287	-1.94612	-1.98235	1.69976	1.26762	1.8683
RAB27A	-0.118937	0.328616	2.1766	0.114212	-0.220643	0.00405882	0.306945	1.47866	0.287988	-0.397649	-0.434566	-0.0741378	-0.26872	0.0594918	-2.54754	-1.22607	0.375922	-2.32458	0.82031	0.53858	0.937772	0.770062	0.770442	1.06436	-0.749492	-0.504949	-1.32138	0.154648
HDHD5	0.394497	-0.806773	-0.390005	-0.804243	0.432128	-0.771728	-0.704174	-0.447695	-1.23661	-1.39792	0.115209	-0.00806253	0.718398	0.473331	1.05804	1.2786	1.64077	1.79486	-0.985275	0.192607	-0.815141	-0.236349	-1.70056	-0.986182	-0.775853	0.708166	1.65609	1.60389
UFD1	1.40399	-1.03634	0.451494	-1.03739	1.36017	-1.28707	-1.21644	0.617143	-0.254251	-0.257043	1.15201	1.72376	0.160222	0.544234	-0.153231	-0.13433	-0.768348	-2.19495	1.332	0.311831	0.710765	-0.390013	-0.468734	-0.417322	1.70452	-1.34967	-0.658914	0.151907
LRP6	0.502797	0.378573	0.55055	1.11959	-0.284305	1.45393	1.48949	-0.562002	-1.31874	-0.346125	0.681824	-0.76781	-1.20366	0.742199	-0.440717	-1.3016	1.13532	-1.36411	0.0491369	1.49865	-0.672372	0.158505	-0.819269	-0.294019	2.28752	-0.509264	-1.2402	-0.923903
GUCY2C	-0.00598523	-0.232421	0.565287	-0.875043	-0.0783268	-1.16916	0.715068	1.17716	-0.694644	-1.62195	-0.602348	-1.07042	-0.124675	1.01899	1.56972	0.0136572	0.715097	2.36728	-0.694644	-0.385367	-1.68739	-0.372272	-0.308086	0.0930951	-1.10057	1.90314	0.000738155	0.884074
PHRF1	0.932748	-0.635615	1.6451	-0.326363	1.13137	0.933237	1.44075	0.418467	-0.984219	-0.700953	-2.15104	-1.62555	0.730018	0.967678	-0.178577	0.854447	1.03849	-2.04824	-0.527966	-0.0298331	-0.374148	0.118039	0.878514	-0.0363457	-0.385538	0.587537	-1.13481	-0.537194
ELP1	0.972508	-0.538668	0.642793	-0.722576	0.531308	-2.09912	-1.24711	-0.0744427	-1.06376	-0.486866	2.14763	0.303268	0.918421	1.33631	-1.48792	0.208795	0.985319	-0.817829	0.133928	1.07703	-0.365063	0.439317	-1.31946	0.178019	-1.36646	0.752316	-0.154025	1.11635
NUCB2	-0.141002	1.00242	-0.0794557	0.968185	-0.194432	0.295297	-0.0883512	-0.272317	1.54771	1.42455	0.081527	0.182038	0.388484	-0.291063	-1.10818	0.534337	-0.390829	-1.91594	-0.199511	-0.325104	0.081527	-0.0831198	1.0317	0.557168	2.08874	-0.909416	-2.48398	-1.70098
PFN2	-1.16052	-0.435472	-1.03705	-0.118102	-1.03454	-0.817053	-0.899668	-0.504774	0.726855	0.61781	0.677058	0.172378	1.5252	0.371692	1.00676	0.821436	1.69963	3.07623	-0.304086	-0.936971	-0.597717	-1.24861	-0.337738	0.255012	-1.03705	-0.644389	0.304759	-0.141085
PTPN3	0.57935	-0.70087	-0.646661	-0.969731	0.401447	-0.805988	-1.58759	0.217623	-0.606857	-0.228529	1.24366	0.0391018	1.36153	1.16759	0.470811	0.961021	0.584134	1.15664	-0.268948	-0.456486	-0.92371	-1.14656	-0.416263	-1.39803	-1.9338	1.78854	0.481764	1.6368
SPTB	-0.00171098	-3.05592	0.172615	0.432639	0.788533	-0.0376955	-0.176187	-0.154537	0.45752	0.669922	-3.39177	-0.154537	0.650351	-0.00833216	-0.413371	0.776536	-0.341429	-0.00833216	0.396793	0.575989	0.565097	0.536773	-0.176187	-0.779937	0.111195	1.19858	0.412854	0.954547
FGF10	-0.487912	-0.118445	1.64795	0.64347	-0.590098	0.00371142	0.668595	1.81439	0.739482	0.774503	0.292352	-0.336119	-0.948478	0.502212	-1.73231	-0.495082	0.583307	-1.28008	0.217566	-0.783771	-0.104383	0.190791	1.5237	1.38075	0.591517	-1.233	-1.73231	-1.73231
SLC44A1	-1.67504	0.500271	0.393528	1.51264	-0.350105	1.15652	1.61504	-0.496505	-0.888495	-0.665335	-0.653346	0.312746	0.181333	-1.35294	2.17448	-0.190323	-1.0397	0.63677	-0.213298	0.422565	-0.396786	0.743038	-0.874776	-1.31055	1.88731	-0.0151516	-1.11729	-0.296591
TMEM260	-0.350775	1.03909	-0.0356002	1.06914	-0.262456	0.312896	0.627954	0.0944199	1.25374	1.32948	-0.363607	-0.249901	-1.02693	-0.651766	-0.879476	-0.645586	-0.882114	0.480862	-0.287698	-0.411684	0.971585	0.595416	0.734383	0.798531	2.23826	-1.87494	-1.64873	-1.9745
SMG6	-0.145436	1.05537	0.846719	0.898662	-0.211959	1.43442	1.48131	0.637797	0.55317	0.801658	-1.40712	-1.79746	-0.686432	-0.000959212	-1.53649	-0.6339	-0.228425	-1.80778	0.0692799	0.63146	0.335758	0.771489	0.589897	1.46218	0.365272	-1.17292	-0.870776	-1.43478
EXOC5	0.114334	0.953993	0.0389633	1.09135	0.239746	1.05134	1.24734	0.0483367	0.974819	1.09296	-0.578668	-2.34228	-0.701483	0.178335	-2.39416	-1.08139	0.0853915	-1.04375	1.06862	0.42375	0.514855	0.695782	1.11158	0.550864	-0.537362	-0.694901	-1.24301	-0.865334
CLTCL1	-0.353122	-0.323768	-0.102855	-0.264008	-0.504192	-0.21013	-0.28541	-0.299247	-1.30604	-0.944938	-0.692206	-1.52685	1.76919	0.72972	1.26712	1.4454	0.822368	1.13482	-0.492721	-0.388832	-0.0794185	-0.873537	-1.49492	-0.88964	-0.810373	1.92674	1.09132	1.65552
FGF22	-1.6902	-0.247518	0.246357	-1.83366	-1.72607	0.152744	0.619315	-0.599167	-1.76193	0.171954	0.02906	0.553425	1.13969	-0.227895	1.21442	1.8129	0.661811	0.797665	-0.662692	-0.2361	0.02906	-0.379681	-1.43915	-0.32701	0.35013	1.53982	1.31351	0.499225
FSTL3	0.670286	0.791018	0.383823	0.849632	0.366054	1.45445	1.23489	0.659275	0.551808	0.576462	-2.19088	-1.76192	-0.327483	-0.679138	-1.09691	-0.687266	-1.0847	-2.0228	0.116544	0.474393	1.32281	0.969551	0.494956	-0.377288	1.09196	-0.389759	-0.98434	-0.405425
DGCR2	1.56724	0.00668459	1.0272	0.176803	1.49139	-0.561802	-0.0740889	0.885591	0.430161	0.721827	-0.678048	-0.882736	0.117928	-0.0764498	-0.670496	0.0297029	0.0988734	-1.86551	-0.142396	0.0297029	0.104536	0.514643	1.07708	0.00841961	2.03571	-1.8026	-1.75523	-1.81413
RNF126	1.45212	-1.45847	1.31528	-1.61075	1.16048	0.321646	-0.313348	0.872428	-0.64924	-0.934645	-1.56424	0.872428	-0.21562	-1.39402	1.42753	-0.463044	-0.140846	1.91872	-0.080524	0.25245	0.480423	-0.747009	0.752193	-0.234644	-1.31631	-0.778605	0.916357	0.159243
MNT	1.20747	0.0761057	0.743101	0.0774187	1.13579	1.21505	1.2448	0.924136	0.874647	-0.11608	-2.20435	-2.97614	-0.212206	-0.652764	0.700037	-0.414003	-0.738658	-0.0191751	-0.0171945	-0.409413	0.321015	-0.275476	0.149809	0.421227	1.37374	-1.01031	-1.00399	-0.414585
ZXDC	1.81585	-0.3042	-0.496854	0.422853	1.78027	-0.209135	1.14847	0.685489	-0.195996	0.0642901	-1.04597	-1.08532	-1.6627	-0.131832	1.27906	-1.66675	-0.913143	0.350008	0.698832	-0.152881	-0.0486208	0.224477	0.856251	0.0819185	1.77977	-0.955278	-0.59259	-1.72626
JMJD6	-0.58689	-0.489681	1.42661	0.133745	0.526128	0.420978	-0.000956634	1.24467	0.499972	0.848002	0.771075	-0.0557995	-1.02903	-0.0495622	-1.74568	-0.773481	-0.376386	-2.45476	0.39402	0.618382	1.06565	0.965012	0.879058	0.457429	0.814134	-0.875265	-2.42076	-0.206615
POLB	-0.724192	-0.547293	1.90914	-0.793662	-0.966309	0.0639255	-0.255026	2.19784	-0.521719	-0.660341	-0.133486	-0.412734	-2.20156	1.03199	-0.483977	0.897331	-0.031665	2.06963	-0.210194	0.504995	-0.666025	-0.215129	0.76716	0.890689	-1.48466	-0.617686	0.255605	0.337347
WIPI1	-1.44551	0.571221	0.167069	0.571772	-0.962623	0.358438	0.340202	0.282529	1.03645	1.00636	0.439801	1.16472	-1.48665	-0.419404	-0.21198	-0.9257	-0.137443	1.2702	-0.196537	-0.651124	0.113088	0.409727	1.80329	1.10318	0.740632	-2.24702	-0.612119	-2.08256
FRMPD1	-1.54768	0.813489	0.112607	0.476862	-1.70606	0.786594	0.514831	-1.80421	0.83442	1.39168	0.266187	0.30952	-0.00506468	-0.371082	-0.402742	0.351504	-1.27872	-1.8268	0.681328	0.696182	0.317387	0.702141	0.893346	1.34857	1.31126	-0.494562	-1.69719	-0.67379
GBA2	1.34474	0.906301	0.285606	0.624613	1.1214	0.125475	0.523071	1.16275	0.871666	0.937429	-2.9948	-2.67659	-0.0698349	0.186473	-0.777413	-0.48042	0.288992	-0.367463	-0.183904	-0.0924153	0.217561	0.0919933	0.565828	0.115043	0.742689	-0.722812	-1.10207	-0.643911
NDST1	0.346891	-0.523815	0.383145	-0.567317	0.279079	0.224909	0.484947	0.300412	-0.953772	-0.814068	0.597298	-0.403944	-1.26279	-0.157301	-0.45647	-1.26915	-0.736805	-1.77238	1.61278	1.87462	1.03184	1.4625	0.914995	0.597298	1.82609	-0.848349	-0.563435	-1.60721
ASNS	0.356099	-2.03158	0.373613	-1.93132	0.33204	-1.3025	-1.20709	0.368444	0.0489327	0.401383	1.41733	1.3573	0.288404	0.0202338	1.69804	-0.560289	0.0575616	2.06266	-0.0899774	-1.07029	-0.190651	-0.526159	0.366373	-0.58145	1.1555	-0.792017	0.704395	-0.724992
AP3M2	-0.11759	-1.29496	0.38048	-1.25727	-0.207202	-1.41056	-1.4706	0.484233	-1.06815	-1.03842	1.15779	1.45823	2.00816	0.870221	0.0602193	1.41391	0.987143	0.517999	-0.59246	-0.0436887	-0.929893	-0.785264	-1.41292	-0.435269	0.312952	1.04502	0.305357	1.06253
ST6GALNAC2	0.323116	1.11291	0.30235	1.12108	-0.865108	0.763469	0.717769	-1.40107	1.22627	1.22722	-0.233335	-0.396436	-1.4322	-0.103359	-1.12205	-1.1843	-1.05328	-1.20768	0.974919	0.18738	0.633284	1.2923	1.34874	0.498624	1.03796	-1.4322	-1.21433	-1.12205
PABPC1	0.417869	-1.45395	0.314622	-1.46719	0.087417	-0.7447	-0.804005	0.195859	-0.928048	-1.36799	1.03177	0.347265	1.69096	1.69096	-0.631962	1.86172	1.80255	0.502275	-0.395402	-0.274689	-0.725007	-0.560383	-0.488549	-0.444661	-1.55936	0.82942	0.481322	0.591896
TESK2	-1.2361	-1.27524	-0.205778	-1.19282	-0.882352	0.155768	0.348245	-0.418968	-1.39874	-1.27315	1.80716	2.20542	1.42906	-0.472245	0.543482	1.10034	0.747483	0.700844	-0.518243	-0.310793	-0.413502	-0.168492	0.475011	-1.6432	-0.334278	0.973862	0.174809	1.08243
CFAP20	-0.655964	-0.31149	0.857309	-0.050083	-0.403566	0.9034	-0.132362	1.34944	-0.18893	0.124312	0.861995	2.00089	-0.17761	-0.981433	-1.83809	-0.791393	-1.53327	-1.42826	1.69252	1.27168	0.188346	1.07808	0.990062	0.261013	-0.256397	-1.36422	-0.723163	-0.742818
CSNK2A2	0.525512	-1.52388	0.556771	-1.19023	0.835686	-0.87842	-0.92414	0.532759	-1.56491	-1.04974	1.40571	0.82243	0.939233	0.400804	1.44067	-0.342067	0.0779507	1.28366	-0.791361	0.652559	-0.897418	0.740107	-1.1921	-0.366268	-1.92808	0.693759	0.483301	1.25769
PTPN21	0.233019	0.938978	0.44254	0.85535	0.226087	1.18214	1.14617	0.747824	0.681761	0.997542	-0.951398	-1.46097	-0.687852	-1.50379	-1.67533	-0.793027	-1.23489	-1.65121	0.811161	0.942776	0.982055	1.02411	0.345012	1.02143	0.365926	-0.867652	-1.20451	-0.913242
EIF2B3	0.267809	-1.53738	-0.604822	-0.683892	0.0310901	-1.48775	-1.90258	-0.242455	-0.826059	-0.618401	2.37389	2.84606	-0.344285	-0.187248	0.97772	-0.00852624	0.67389	0.395132	0.793248	0.242542	-0.203652	-0.302426	0.179236	-0.0914101	-0.957388	0.249085	0.417236	0.551343
TCOF1	0.31943	-1.20103	0.141259	-1.30846	0.258386	-1.00618	-0.888268	-0.0321665	-1.28121	-1.26449	0.791353	0.673455	0.167964	1.1511	1.69391	0.529319	0.537953	1.09217	-0.127842	0.531499	-0.647791	-0.359311	-1.06789	-0.642884	-2.11468	1.44958	1.60412	1.00072
CDC42	0.145423	1.01158	0.1701	1.11228	0.024338	0.740223	0.8193	0.18276	1.18254	1.12327	-0.635382	-0.699942	-0.836067	-0.878698	-1.86132	-1.47843	-0.871157	-2.33012	0.951837	0.495942	1.50901	1.20353	0.713529	0.68857	-0.332014	-0.701524	-0.89643	-0.553147
OSBPL3	-0.00323295	-1.35045	-0.233172	-1.52901	0.111231	0.122534	0.200511	-0.277314	-1.61259	-1.3772	0.724644	0.676464	1.44872	1.69731	-0.234302	1.72187	1.61925	0.600867	-1.02106	-0.220282	-0.989308	-1.30768	0.620681	-1.27919	-0.0939442	0.640556	0.835499	0.508604
EPHA8	-1.52609	0.142899	-1.05626	-0.0438288	-0.897324	0.768204	0.534598	-1.50124	-0.240219	-1.15066	-0.65339	-0.187108	1.73893	-0.618058	1.47395	1.43717	0.291027	1.87335	-0.810379	-0.405754	-0.250314	-1.07723	-1.19203	0.722429	-0.479244	0.881342	0.959386	1.26586
RAD18	0.375104	-1.38494	-0.00665373	-1.17438	0.188218	-1.04682	-0.834247	0.0445982	-0.793448	-0.947588	1.41451	1.33922	0.79193	-0.0213115	1.02326	1.00174	0.209734	0.314659	0.701639	-0.00508303	-0.609447	-0.501832	-0.605713	-1.31715	-2.34015	1.19538	1.51554	1.47323
ATP2B1	-0.878734	0.47605	0.392353	0.413974	-0.608144	-0.363466	-0.708217	0.280249	0.809761	0.839558	0.885953	1.1808	0.0866411	-0.199856	-1.47385	-0.190333	-0.500609	-1.98941	0.620119	0.846733	0.589793	0.803569	0.565112	0.608889	2.27959	-1.50513	-1.74101	-1.52039
NCK2	1.43297	-1.4435	-0.958467	-1.20128	1.30878	1.01001	0.0854257	0.21432	-1.36978	-1.26122	1.09959	0.987372	-0.757099	-0.394418	1.87516	-1.52932	0.300258	1.41465	-0.158156	0.177559	-0.267621	-0.473293	1.76793	-0.414603	-0.750112	-0.167506	-0.331707	-0.195952
MAP4K4	0.121698	0.464615	0.829298	0.550335	0.457923	1.42183	1.78067	0.488392	0.419058	0.942295	-1.10968	-1.68188	-1.04599	-0.0153253	-1.05963	-1.19763	-0.607578	-2.16367	0.728979	1.06259	0.683414	1.00242	0.493705	0.432349	0.0127265	-0.340159	-1.51834	-1.1524
MGAT4A	0.17015	0.946953	-0.632648	1.10145	0.146209	0.733784	0.290601	-0.0935714	1.13327	1.15557	0.229124	-0.134924	-0.340516	-0.336331	-2.17959	0.012522	-0.469549	-1.62641	0.221178	0.423801	0.497592	0.358786	1.66846	0.171229	1.55833	-1.49635	-1.87632	-1.6328
RPL31	0.829748	-0.370085	-0.233558	-0.587706	1.0896	1.72757	0.421607	0.961235	-1.25972	-1.54248	-0.182724	-2.05708	0.303585	-0.390739	1.28021	0.652181	0.764884	1.72757	0.62485	-0.3269	0.590375	-1.61643	-0.616631	-0.0233762	-1.87155	-0.0987098	0.00571957	0.198576
WDR1	0.846131	0.0976677	0.954029	0.0976677	0.813662	-0.464568	-0.282823	0.630728	0.53256	0.593604	0.349087	0.466282	-1.64009	-0.733277	-1.77523	-1.73525	-0.743276	-1.19696	1.30659	1.59336	1.57441	1.61087	0.400669	-0.0851012	-0.158692	-1.09975	-0.874119	-1.07817
SNX13	0.320613	-0.0570713	-0.0339738	0.241937	-1.52202	-1.06518	-1.112	-0.481041	0.404192	0.69896	1.70897	-0.235073	0.289803	1.13377	0.566511	-0.0296305	0.404192	2.15564	-0.0121132	-0.266385	-0.985596	-1.89984	-0.374814	0.277411	2.36281	-0.486242	-0.790116	-1.21371
ARHGAP10	-0.140208	-0.48902	1.75553	-0.657444	-0.189365	0.324886	-0.339149	1.74036	0.013531	-0.183108	0.537099	0.442461	-1.33628	-1.42874	-1.9841	-1.80432	0.10994	-0.604368	1.72362	1.49331	0.739525	0.487587	-0.434947	0.45194	-1.09022	1.0056	-0.540167	0.396045
RPS6KA2	-0.460479	-0.68529	-1.13533	-0.391869	-0.359032	-0.266096	-0.598249	-1.73416	0.451131	0.183821	0.54318	3.22906	-1.11125	-0.959447	0.471013	-1.23593	-0.863788	1.27798	0.643125	0.555844	1.01948	0.893366	0.207689	0.0876114	-0.637978	-0.54123	1.32205	0.0947785
ING3	0.0887702	-1.03097	1.20259	-2.01793	0.0984876	-0.730801	-0.686312	1.17913	-0.578418	-1.45648	1.04762	1.23414	0.853076	1.48276	1.83306	-0.884367	-0.603351	-0.948337	-0.314013	0.340725	0.0688316	-0.508989	-1.19881	0.235902	-1.18993	0.671113	0.664195	1.14832
VASH1	-0.170356	1.2829	0.292284	1.32822	-0.197769	1.02848	0.853151	-0.317278	1.2154	1.40256	-0.890575	-1.08282	0.200289	-0.613929	-1.38154	0.167443	-0.376309	-1.63735	-0.569042	-0.24356	0.257577	0.679167	1.28649	1.70485	0.140894	-1.36822	-1.24366	-1.7473
LMCD1	0.43849	0.920331	0.0248944	0.911564	0.416792	0.151175	0.207733	0.0207914	1.38314	1.50316	-0.0986366	-0.0945034	-0.889827	-1.27341	-0.192384	-0.725341	-0.463555	0.172337	-0.851057	-0.614964	0.389773	0.476889	1.89958	0.79371	1.19573	-1.66181	-2.46855	-1.57205
BUD23	0.47103	-0.951102	0.0917404	-1.18665	0.459979	-1.46255	-1.71358	0.285593	-0.812232	-0.978187	1.53844	1.9295	-0.374684	0.653431	1.75892	0.465762	0.274774	1.71452	-0.587452	-0.961515	0.124113	-0.646335	-0.207631	-0.0386923	1.6193	-1.00606	-0.255463	-0.20498
SEL1L	-0.121512	1.41848	0.0892382	1.47131	-0.311336	0.562325	0.606893	0.0649528	1.43877	1.2011	-1.00976	-1.29314	-0.0116089	-0.44567	-2.04381	-0.000902122	-0.272986	-1.68688	0.170923	0.530856	0.269053	0.560908	-0.215381	1.12405	1.63527	-1.01605	-1.59631	-1.11879
TRIP13	0.623925	-1.43472	0.242007	-1.45913	0.587076	-1.02422	-0.942205	0.25605	-0.928267	-0.85694	1.20915	1.16942	-0.237907	0.604114	1.1692	0.389032	-0.174184	0.303301	0.707046	1.01284	-0.299389	-0.979865	-0.25335	-2.23645	-1.23376	1.3379	0.687657	1.76164
TCF3	0.80893	-0.877492	0.354689	-0.964252	1.23379	0.334463	0.565842	0.565842	-2.03824	-0.887952	-1.13123	-1.21222	1.43108	0.253515	2.23899	1.42783	-0.722165	1.47954	-0.27065	-0.665827	-0.40886	-0.433236	0.316184	-0.818033	-1.33249	0.339716	0.3828	0.0294423
TRIB2	-0.127946	-0.919082	-0.215132	-0.94388	-0.209395	-0.811972	-0.88996	-0.261669	-1.35651	-1.39502	0.666267	0.664727	0.923971	1.65475	0.614612	1.10232	1.78334	0.750047	-0.361004	-0.251224	-0.794866	-0.768291	-1.03077	-1.62139	-0.341912	1.28422	1.63728	1.2185
DAZAP1	0.266344	-1.26832	0.140304	-1.38513	0.197098	-0.732065	-0.67825	0.116378	-0.936326	-0.986355	0.187001	0.158867	0.989199	1.19341	1.0425	0.942826	0.84549	1.21312	0.0808661	-0.298952	-0.175019	-1.19821	-0.725282	-1.19525	-2.20218	1.42913	1.57151	1.40729
MBD3	1.6059	0.173101	0.402741	-0.403427	1.07292	1.64764	1.37123	0.272082	-1.22511	-0.965894	-1.80432	-1.75674	0.298397	0.806531	0.573094	0.62501	-0.246886	-2.17523	0.473021	0.734653	-0.320225	-0.540847	1.20053	-0.88289	-0.758718	-0.458638	0.0568862	0.225205
HLTF	-1.49886	0.176613	-1.27997	0.131613	-1.63033	-0.39503	-0.468835	-1.33844	0.345342	-0.409241	1.03288	1.47696	0.645389	-0.0746743	0.553174	1.05397	1.32506	2.85544	-0.579514	-0.609184	-0.581101	-0.708046	-0.617997	0.528223	-1.01561	-0.088227	0.701452	0.468927
CPSF1	0.0754432	0.969383	0.0860659	0.803094	0.082071	1.31345	0.846611	0.147914	0.34708	0.449537	-1.27097	-1.5298	0.496348	-0.513799	-1.03987	1.17254	0.668245	0.0840684	-0.593863	-0.629921	0.299248	0.378092	0.136879	0.663217	2.07946	-2.07575	-1.38573	-2.05905
MYO3B	-2.63323	0.689884	1.25862	0.65266	-0.412538	0.831461	0.468915	1.17812	0.65895	0.654907	-0.164871	-1.09511	-0.834484	0.156463	-0.969233	-2.23006	0.296513	-1.62087	0.672782	0.698209	0.60118	0.859966	1.05565	0.749929	-0.710635	-0.412538	-0.515993	0.115343
CYBRD1	0.144222	-1.05821	0.089002	-0.674658	0.218625	-0.802176	-0.930844	0.000134228	-1.39456	-1.12323	1.13446	0.758598	0.777243	-0.223508	1.16215	0.382888	-0.651462	1.04337	0.542042	0.127132	-0.0551201	0.228348	-1.64483	-1.47693	-1.49441	2.24327	1.31803	1.36042
PDCD2	1.35255	-0.911068	0.465029	-1.19457	1.2386	0.316178	-0.277666	1.00498	-1.45161	-1.40849	-1.55513	0.373714	-0.0379412	0.685992	1.88777	-0.475766	-0.479119	2.19077	-0.268776	-1.12382	0.465029	-0.458122	0.619545	0.065293	-1.55214	-0.329127	0.406721	0.451182
SLC6A15	0.0465233	-0.955106	0.0149225	-0.897554	0.0184836	-0.73072	-0.891838	3.24407e-05	-1.10638	-1.21265	1.02995	0.90454	0.390797	-0.425765	1.02208	0.447787	-0.0825495	1.22621	0.411173	0.507896	-0.208713	-0.107004	-2.74493	-1.10926	-0.393191	1.42063	1.7512	1.67343
RDH11	-0.179573	-1.32229	-0.181682	-1.13585	-0.212124	-1.05657	-0.972902	-0.0087302	-0.886083	-0.578474	2.89611	3.11494	-0.277981	-0.290627	0.663383	-0.309364	-0.0464076	0.596014	0.386853	-0.00272377	0.455337	0.265746	-0.0871342	-0.129082	1.01571	-0.740303	-0.575019	-0.401175
PRKACA	-0.324296	0.999518	0.533036	0.667044	-1.02641	2.34019	0.839179	0.428537	-0.791965	0.812056	-0.603017	-0.818006	0.484043	0.0258569	-2.4307	0.210382	-0.393952	-1.96328	0.696277	0.505327	0.352395	0.32396	1.21653	0.945295	-0.896658	-1.29728	-0.582412	-0.251647
ADGRL1	0.0943197	-0.449937	-0.240895	-0.379111	0.092867	0.0658572	-0.181759	-0.27341	-1.03061	-1.54225	-1.38335	-0.877377	1.6303	1.91911	1.21489	1.26482	1.50354	1.46752	-1.23696	-0.174081	-1.79533	-0.940549	-0.489374	-0.379804	0.4901	0.521311	0.961915	0.148238
ACTN1	0.87965	0.563034	0.359461	0.692441	0.967694	-0.229338	-0.102006	0.271295	0.750923	0.84173	-0.154903	-0.11019	-1.40391	-0.871956	-1.55114	-1.5484	-1.07321	-1.48168	0.87965	1.33118	1.44652	1.74274	0.750923	0.249886	0.449846	-0.972726	-1.30586	-1.37165
ZFYVE26	1.28395	0.740255	1.73985	0.614091	-0.556835	0.249374	0.182851	0.966232	-1.17938	0.269459	-0.0490348	-1.26213	-1.43902	0.755528	0.0332555	-2.37395	-1.01577	-0.898544	0.0385459	1.57269	-0.110217	1.13447	-0.56097	-0.203125	1.6261	-0.316144	-0.275244	-0.966291
EPN2	0.0739384	0.50955	1.28103	0.941621	0.20252	1.75904	1.42786	1.53073	-0.29911	-0.0661431	-1.15024	-2.2604	0.0722727	-1.16519	-2.07156	0.00696541	-0.645893	-0.470357	1.23458	0.133818	0.141469	0.242419	0.390319	0.955518	-0.503335	-0.389253	-1.00663	-0.875539
PTPN18	-0.101426	-1.42958	-0.34438	-0.855021	-0.605534	0.748551	-0.475849	-0.506097	-0.657414	-0.776283	-0.379139	0.367188	1.34493	0.906575	0.792926	1.62217	0.808947	1.34052	-0.641757	-0.685782	-0.765218	-0.345804	-1.5227	-0.757565	-1.62561	1.62399	1.53064	1.38872
LIMS2	0.0620172	1.11326	0.0123106	1.21704	0.338282	0.583857	0.735174	-0.323276	1.29914	1.28913	-0.857875	-0.411163	-1.8048	-1.7486	-0.207677	-0.928838	-1.8137	-0.501431	0.417607	0.331005	1.25762	1.06231	1.41303	0.0957674	0.625113	-0.856529	-0.918798	-1.47998
SPEG	0.0113685	-0.446721	-0.991872	-0.175797	-0.335684	-0.671991	-0.49418	-1.2685	-1.27645	-1.31956	0.812143	0.527674	1.29396	0.43442	1.1891	1.5966	0.803259	1.79167	-0.498979	-0.987592	-0.532905	-0.881391	-1.24075	-0.892746	-0.415575	1.19604	1.77735	0.997092
LNX1	0.106179	0.419442	-0.898463	0.908211	0.291745	-0.911766	-0.948142	-1.58218	1.12536	1.05822	1.35736	1.14723	-1.56511	-0.55365	1.56739	-0.608594	-0.544579	1.22502	-0.677629	-0.368572	-0.290547	0.218693	2.0015	0.751052	-0.244842	-1.11369	-1.47858	-0.391058
ALDH3A2	-1.4316	-0.379161	1.37114	-0.216386	-1.42218	0.651246	0.845618	1.36821	-0.963654	-0.920071	0.0762566	0.0499621	0.335365	1.65499	-0.598713	0.357759	2.78211	-0.120175	-0.577761	-0.299907	-1.02321	-0.818293	0.728403	0.783934	-0.962103	0.0627734	-1.32479	-0.00977086
TFRC	0.551845	0.278441	1.53701	0.303137	0.338157	0.9596	0.981546	1.24149	-0.112461	-0.131936	0.20734	-1.48899	-1.16232	-1.86754	-0.81964	-0.346765	0.0469722	-1.38829	1.35981	1.54931	0.37552	0.591414	-1.96624	-1.69849	-0.0534184	0.470711	0.240136	0.00366799
SREBF1	-0.320825	0.315971	1.27978	0.147172	0.00268661	1.49695	0.958726	1.47077	-0.46563	-0.261498	-2.82436	-2.32056	-0.700537	-0.911406	1.46636	-0.194491	0.495212	0.304933	-0.363174	0.234344	-0.088267	0.591873	-0.765593	-0.698901	1.20027	-0.189826	0.396876	-0.256847
AFF4	0.111552	0.967618	0.708964	1.02253	0.314885	0.981746	1.17861	0.456277	1.0455	1.17043	-1.57651	-1.3996	-1.05953	-0.941668	-1.10435	-0.361681	-0.534335	-1.43573	0.109414	0.77712	0.208137	0.941775	0.622916	1.38641	0.626375	-1.33212	-1.29245	-1.59227
UBE2D1	-0.419321	-1.34077	-0.260144	-1.37578	-0.856564	-0.782018	-1.33211	0.144766	-0.638598	-1.15941	2.31455	1.35845	1.25642	0.872529	0.621726	1.73075	1.16157	0.235237	-0.0128753	-0.657281	-0.351959	-0.721381	-0.371	-0.552437	-1.21093	0.683815	0.765562	0.897206
PALS1	-1.61479	1.66816	0.814314	-0.621121	-1.6944	-0.046473	-0.0693127	0.664458	0.0685366	1.6123	0.12016	-0.686935	2.09825	-0.293452	-0.598127	2.15415	-0.563797	-0.155661	0.233805	-0.472108	-1.13855	-0.209139	0.135001	-0.11342	-1.51996	-0.782103	0.85216	0.15805
RHOBTB1	0.855909	-0.636562	-0.641981	-0.729156	0.367488	-1.41556	-0.846862	-0.759432	-0.354556	-1.71167	1.04293	1.2975	0.846522	0.308784	1.3067	0.627191	0.499911	1.45904	-0.376998	0.0829868	-1.15474	-0.533887	-1.54659	-0.751273	-1.1616	1.26129	1.6092	1.05541
MARK2	1.06457	-0.835189	-0.747451	-1.34399	0.389027	0.424765	-0.367971	0.0943117	0.187668	-0.369692	-2.52546	-0.969706	1.33316	0.563937	0.310018	0.0965389	1.8634	1.40245	-0.85176	-0.282812	-0.228016	0.0864524	-0.0499972	-1.12238	-1.37284	1.29633	0.43172	1.52291
HMMR	-0.729273	-1.61696	-0.302252	-1.60815	-0.939321	-0.130803	-0.347548	-0.345933	-0.904988	-1.09046	1.66667	1.67866	1.2933	0.696074	0.38301	1.77564	1.3031	0.554731	-0.106443	-0.392854	-0.851214	-0.666324	-0.932494	-0.0915378	-1.07314	0.845783	0.859048	1.07368
CHFR	-0.857841	1.13143	1.02074	1.23422	-1.13415	0.946347	0.925522	1.22896	0.584487	0.394344	-0.754336	-0.58579	-1.89165	-1.44616	0.0631431	-1.51576	-0.153445	0.372541	0.0123942	-0.177158	1.27443	0.80262	1.07896	0.912439	-0.0756739	-0.273942	-1.77383	-1.34283
TRHDE	-2.66414	0.380739	0.223042	-0.55995	-0.53438	-0.0939594	0.162459	-2.75193	-1.16225	0.670853	0.541867	-0.0939594	-0.626845	0.538273	1.22508	-0.146585	1.01208	1.38124	0.214469	0.065888	-0.294002	0.0591662	-0.790693	0.0964884	-0.166995	1.55641	0.383814	1.37382
P4HA2	-0.960042	1.35876	-0.934912	0.73816	-1.16321	1.18899	1.16684	-1.12726	0.771145	0.621688	-1.06385	-0.602183	-0.749893	0.654134	-0.819228	0.156653	2.77081	-0.55689	-0.297046	-0.115905	-0.671622	-0.539928	-1.03768	0.912684	1.09232	0.412229	-1.44568	0.240903
NFATC3	-0.0933978	-1.59045	0.943345	-1.09142	0.115942	-1.13572	-1.13385	0.185124	-1.4032	-1.15757	1.28615	1.43986	0.15203	1.50428	-0.314413	0.0512913	1.54199	-0.383845	0.577835	0.364521	-0.352807	-0.0429788	-1.17313	-0.255009	-1.50111	1.47374	1.42267	0.57014
TRNT1	0.196639	-1.50574	-0.0422861	-1.16619	0.0454402	-1.35824	-1.33074	0.075063	-1.30058	-1.23145	1.77432	1.82727	0.286955	0.726922	1.31374	0.466152	-0.213351	1.70008	0.0785985	-0.539259	-0.177536	-0.378419	-1.30943	-0.682363	0.0521016	1.43525	0.530125	0.726922
ACADVL	0.124577	1.03631	-0.366224	1.11173	0.163583	0.0645983	0.291833	-0.241909	1.3025	1.01871	-0.274194	0.160263	0.127958	-0.910359	-1.44802	0.386317	-0.428858	-1.47717	0.569245	-0.327978	1.06447	0.216783	0.14836	0.813675	2.23906	-2.01174	-1.45951	-1.894
STK10	-0.0702179	-1.16725	-0.108497	-1.042	-0.0715787	-0.43767	-0.288389	-0.569754	-1.59035	-1.34223	0.887595	0.493605	1.67553	1.16191	0.0984361	1.44853	1.27041	0.737253	-0.661537	-0.130234	-0.279177	-0.911619	-0.3509	-1.71494	-1.01976	1.82522	1.17567	0.981943
FBXW11	-0.143525	-0.956549	-0.451434	-0.949756	-0.38897	-1.09481	-0.597982	-0.825555	-0.74983	-1.08304	1.80474	0.37708	1.7623	0.63045	1.13826	1.23418	0.544746	1.3993	-0.421562	-0.240387	-1.28595	-0.358601	-0.578447	-0.81125	-1.55022	1.35227	0.90213	1.34242
ACAP1	0.162367	-1.03387	-0.427238	-1.41301	-0.0299242	-0.460617	-0.706524	-0.50066	-1.36563	-1.45799	0.642501	0.796913	0.597525	0.634619	1.82618	0.632356	0.725674	2.00573	-0.552439	-0.410736	-0.66084	-0.535688	-1.33941	-0.81625	-0.363663	0.907928	1.82362	1.31907
CRMP1	0.306018	-0.963789	1.31683	-0.766038	0.155022	1.11403	1.15927	0.950339	-1.06664	-0.663596	-0.469909	0.576707	-1.09236	-1.05966	0.799959	-0.938473	-2.06219	0.445595	0.604859	0.644219	1.19002	1.39586	0.258742	-2.12845	-1.00532	0.332846	0.927003	0.0391012
EVC	-0.473094	-1.69969	-0.470231	-1.63776	0.60702	-0.107879	0.0444226	-0.679986	-1.03464	-1.32764	1.07735	1.00438	2.00268	1.15423	0.472426	1.87559	0.408631	0.722633	-1.12569	-0.284457	-0.935149	-1.01013	-0.544147	-0.597805	0.321226	0.991036	1.17323	0.0734352
DERL2	-0.068952	0.356997	0.28129	0.688015	-0.0243413	-0.563253	-1.01788	0.428205	1.14518	1.1113	0.713973	1.02202	-1.53144	-0.556656	0.473891	-1.39186	-1.67759	-0.773062	0.442464	0.557617	1.11644	0.504229	0.639642	0.255959	2.18156	-1.4907	-1.4197	-1.40334
NDE1	-0.233126	-1.42482	-0.194219	-1.44885	-0.00188258	0.945514	0.939443	-0.232326	1.12223	-0.0353244	-1.17321	-0.149599	2.33287	0.53288	0.210475	1.75723	1.32336	-0.495099	-1.15013	-0.841717	-1.06036	-1.17496	-0.368481	0.392132	-1.51408	0.804278	0.465057	0.672704
IRAG1	0.343903	0.112827	-1.45143	-1.05395	1.00025	1.11019	1.99162	-1.40365	0.218281	-0.618838	-0.0911146	-0.740634	0.645883	-0.642761	-1.93677	1.61768	-0.386532	-0.0710104	0.246168	0.420235	0.961703	-0.335579	-0.819491	-0.522781	-0.679624	0.744044	2.08613	-0.744746
TMEM38A	1.33874	0.238599	-1.19373	0.202787	1.49483	-0.677642	-1.53679	-0.996645	0.717189	0.474631	-2.08572	0.203479	-0.836446	0.325259	1.11204	-0.240117	-0.799392	2.3839	-0.846802	-0.342785	-0.0122321	0.0171691	0.384401	-0.882975	1.43653	0.888715	-0.677642	-0.0893461
AP1M1	0.571665	-0.610101	1.89939	-0.944851	1.42884	1.05115	1.00822	0.168823	-0.944851	-0.924855	-1.20622	1.12661	1.24818	1.09293	-0.876034	0.253724	1.0168	-2.28353	-0.630859	0.0184846	-0.675591	0.107555	0.62859	0.181453	-0.814107	0.226547	-0.896619	-1.22134
PVR	0.522245	0.847722	1.06694	0.858293	0.180108	0.675037	0.622982	0.798744	0.9964	1.11954	-0.755272	-1.2989	-1.50856	-0.599658	-1.46931	-1.33897	-0.834567	-1.50067	0.52133	0.52338	1.09592	0.903674	0.525611	0.525656	1.28847	-1.08796	-1.20888	-1.46931
XRCC1	0.587058	0.929799	0.873598	0.475637	0.334862	-0.658617	1.47537	-0.469961	0.316785	-1.02583	-1.85986	-1.02537	0.888294	0.103358	1.90134	0.360569	0.16391	1.94734	-2.0254	-0.230604	-1.1958	-1.1603	0.651882	-0.18867	-1.19445	-0.079871	0.0610247	0.043896
SCARB1	0.402795	-1.23245	0.384299	-1.42003	0.376038	-0.744658	-0.56723	0.246336	-1.49404	-1.32563	0.60121	0.597185	2.00562	1.7722	-0.505201	1.59003	1.38605	0.701943	-0.897983	-1.1239	-0.67093	-0.54407	-0.763574	-0.976126	1.05264	0.34388	0.632918	0.172672
MCM2	0.440036	-0.959665	0.171426	-0.867254	0.467473	-0.753651	-0.655653	0.091543	-1.0647	-1.01529	0.394173	0.273163	0.901321	0.786289	0.591509	0.759005	0.234888	-1.04366	0.645019	0.75084	-0.0912404	-0.0365599	-0.837739	-1.31453	-2.75003	1.44343	1.68839	1.75146
PANX2	0.381653	1.02364	0.0895461	0.904511	0.461611	1.54513	1.41503	-0.108735	-0.00846281	0.230759	-2.90438	-1.4241	-1.02154	-2.02594	-0.129681	-0.638758	-0.249221	0.53413	0.779679	0.408983	0.196257	0.624952	1.3103	-0.0486876	0.0941805	0.251978	-0.346435	-1.3464
SELENOO	0.665709	-0.745901	-0.806642	-0.488891	0.466163	1.12794	1.29263	-0.0389946	-0.850378	0.00453881	-0.911151	-0.505177	1.5983	0.830101	1.2318	0.878691	0.166511	-1.6778	-0.20989	-0.538453	-0.406963	-0.92668	0.897456	0.581362	2.13673	-1.82894	-0.488197	-1.45387
LLGL2	0.332798	0.921287	-0.530944	0.756676	0.0903322	0.988424	0.794686	-0.133013	0.849819	0.79261	-1.32527	-1.47208	0.568399	-0.249929	0.56274	0.894065	0.599373	1.06204	-1.93843	-1.77937	-0.856789	-0.70929	1.38236	0.962483	0.76988	-0.637046	-1.92182	-0.773988
PDE8A	-0.3346	-0.916098	0.313081	-0.328618	-0.932314	0.835841	-0.0638168	0.567647	-2.39105	-1.38312	-0.0271347	0.011845	0.957468	-0.644963	1.17046	0.945085	-0.0741822	2.28565	-0.46659	-0.0588313	0.00933751	-1.07689	-1.07515	0.00302807	-0.673447	0.660624	2.19658	0.490153
NLE1	0.468396	-0.963439	-0.0770786	-1.2703	0.479649	-0.988502	-0.994003	0.0126289	-1.22726	-1.23855	0.619514	0.600433	-0.122801	1.31913	1.31946	-0.109976	0.902	0.712429	0.4391	0.499812	-0.107614	-0.907023	-0.915527	-0.479294	-2.3445	1.34662	1.82004	1.20666
SDHA	0.184047	-1.1636	-0.485042	-1.06633	0.128292	-0.980717	-1.02608	-0.688166	-0.982358	-1.173	0.854014	0.948038	1.26977	1.53315	1.08595	1.28011	1.74343	0.202484	-0.377831	-0.482483	-0.838013	-0.800827	-0.896418	-0.405134	-1.39092	1.148	0.930964	1.44866
SMARCE1	-0.669241	0.377638	-0.425671	0.796453	-0.682222	0.981528	0.729611	-0.223833	0.411399	-0.0624989	1.2237	1.37051	-0.129951	-0.535681	-1.71189	-0.353893	-1.64778	-1.26357	0.877879	0.344865	1.37757	0.364791	0.218025	0.655806	2.06487	-1.16035	-1.28028	-1.64778
GSDMB	-1.1683	0.555621	-0.562158	0.10136	-1.37378	1.20733	1.09112	-0.924999	-0.321659	-0.18789	0.523506	0.276889	1.64456	0.56234	-0.866565	1.8309	0.857997	0.473287	-0.653989	-1.88837	0.0892026	-1.38236	-0.155352	0.302263	2.02826	-0.79397	-1.11363	-0.151603
KDM5A	-0.451307	0.889209	-0.00781501	0.935513	0.036901	0.846668	0.807135	-0.603824	1.22806	0.941681	0.036901	0.166154	-1.43014	-0.195929	-1.12168	-1.47608	-0.333312	-2.20837	0.668094	1.44734	0.247707	1.19178	0.331698	1.3197	0.467367	-0.717885	-1.90053	-1.11504
ADAM11	1.08006	-0.269578	-1.49726	0.164092	0.825302	0.0994921	-1.32733	-0.685427	-0.601626	0.139584	-1.3338	-0.145012	1.7044	1.12111	1.72227	1.8063	-0.622355	0.628847	-1.02814	-1.51434	-1.48072	-0.444526	-0.554162	-0.117835	0.391445	0.38084	1.34508	0.213304
PPP2R3A	-1.41233	-0.100532	-1.1407	-0.513715	-0.396672	-0.141839	-0.984121	-1.40042	-0.397817	-0.946973	1.41949	1.57018	0.929031	1.20645	0.424572	0.886752	1.66663	-0.274678	-0.0894372	-0.101728	-0.547768	-0.290116	-1.1686	-0.796793	-1.26867	1.71936	0.646159	1.50428
FERMT2	0.194114	0.968951	0.567266	0.97715	0.119296	1.11518	1.06297	0.63628	0.931826	0.896551	-1.06993	-1.13477	-1.61151	-1.50212	-1.16292	-1.54827	-1.36852	-0.402491	0.954392	0.686265	1.2302	1.11518	0.706959	0.730123	-0.0874463	-0.929293	-0.950199	-1.12523
PTGS2	-0.216469	0.189236	1.33747	-0.459175	0.472644	0.323374	-1.5485	0.818631	-1.51408	-1.51408	-1.13548	-1.58292	0.876449	1.3561	-0.0153697	0.204678	1.67012	-0.414215	0.416695	0.88965	-0.0153697	-0.896966	-1.20432	-1.44525	1.0845	0.816392	1.10359	0.402669
IGF2BP2	-0.900981	0.591554	-1.03228	0.818191	-0.929142	0.450537	0.399365	-1.15954	1.15337	0.803816	-0.384571	-0.581968	1.00857	1.30734	-1.84408	0.546289	2.07413	1.52858	-0.67358	-1.05981	-0.446051	-0.0563159	1.18454	0.672219	-0.720592	-0.570838	-0.812455	-1.36629
MAP3K13	-1.27383	0.467351	-1.23073	0.845746	-1.14393	0.753803	0.271902	-0.715959	1.32379	0.905592	0.446937	1.50205	1.40737	-1.88261	-0.585809	0.796821	-0.37389	-1.30026	0.0342023	-0.264022	0.663417	0.356059	1.59734	1.12482	-0.773593	-0.742881	-0.935255	-1.27444
ST6GAL1	1.43662	-0.0691056	1.31701	-0.289516	1.03518	-1.30345	-0.954303	1.09098	-0.254229	-0.0181633	0.0981817	-1.81888	0.158537	0.746289	-0.677978	0.962368	1.36344	-1.57659	-1.29872	0.107324	0.0800861	0.788129	0.617504	-1.1488	1.91765	-0.763084	-0.59467	-0.951809
FRY	0.142226	0.584962	-0.263244	0.485576	0.0166964	-0.24743	-0.438094	-0.688618	1.23872	1.70867	-0.149192	0.429616	0.112915	-0.339267	-1.08074	0.37546	-0.425982	0.976615	-1.09674	0.334613	-0.504783	0.658175	1.92211	0.115907	1.63209	-1.22409	-2.56021	-1.71595
PICALM	0.039195	1.00641	0.144284	0.787011	0.0900694	1.06432	1.19314	-0.00745627	0.72724	1.04595	-0.252902	-0.452138	-0.922652	-0.303442	-2.03271	-1.0702	-0.460591	-1.42838	0.417005	0.42577	0.724916	0.863192	1.46626	1.27931	0.461765	-1.3731	-1.80387	-1.62839
NSF	0.0351563	0.853369	0.322038	0.972835	0.0488484	-0.589792	0.143377	0.197677	1.44491	1.42913	-0.293221	-0.870271	0.166914	0.0618799	-0.98185	-0.443794	0.238214	-1.3628	-0.0661086	-1.08383	0.54552	0.69666	2.00932	1.35328	0.48963	-1.62876	-2.16447	-1.52386
GLI2	0.0916908	-1.15655	-0.283177	-0.600703	0.122473	-0.0829647	-0.427634	-0.12044	-1.31342	-1.41632	-0.437755	-0.219718	1.08575	1.32554	2.04868	1.18765	0.540973	0.796184	-0.930308	0.0715831	-0.798104	-0.935311	-1.39844	-0.454243	-1.11044	1.79741	1.06521	1.55239
CLASP1	0.2326	1.005	0.339578	0.981239	0.524545	1.15422	1.36833	0.425319	0.256925	1.08523	-2.15888	-2.46245	-0.87289	0.392153	-0.627395	-0.655092	0.188397	-0.300129	-0.395322	0.359751	-0.270135	0.394298	0.589269	1.15273	1.02062	-0.947891	-0.959733	-1.8203
MRPS34	0.702724	-1.32775	-0.104911	-1.18599	0.704436	-1.13895	-1.20369	-0.11953	-1.24319	-1.27763	0.87468	1.28649	0.22432	1.47708	2.22792	0.270132	0.829893	1.41584	-0.437859	-0.190992	-0.718749	-1.20763	0.438789	-0.538381	-1.37773	0.381659	0.697501	0.541518
NOTCH3	0.58585	1.19571	-0.599896	0.855054	0.656636	1.65175	1.32847	-0.392664	0.889956	0.29674	-2.19182	-1.89175	0.625703	-0.349602	-1.02894	0.3269	0.171591	-1.12552	-0.185464	0.724548	-0.72498	0.0623774	0.29674	-0.013947	1.83875	-0.686831	-1.391	-0.924376
CLNS1A	0.94948	-1.01922	-0.0453819	-1.14664	1.10904	-0.948691	-0.964028	0.209841	-1.34865	-1.40911	0.55536	0.600524	0.166592	0.262721	2.08836	0.134975	0.246705	1.74664	0.262721	-0.489682	0.102088	-0.660383	-0.275958	-0.978576	-2.16317	0.773176	1.10904	1.13221
PPP2R2C	-0.692759	-0.162519	1.28744	-0.183143	-0.683914	0.256726	0.370623	0.877631	0.494201	0.198443	-0.916239	-1.95437	-0.935088	-0.75431	0.498103	-0.824742	-0.527501	0.121889	1.21738	1.36032	0.407313	0.258176	-0.579079	-1.34849	-1.97537	1.99899	0.487534	1.70276
TEAD2	-0.345778	0.77641	0.840804	0.835652	-0.332871	0.725016	0.853462	0.0628133	1.56799	0.940283	-2.65869	-0.562054	-0.874968	0.762867	1.11947	-0.914926	-1.15459	-0.401223	-0.303378	-0.0906181	0.349496	0.149813	1.59805	0.942797	-0.0355771	-1.08434	-1.10475	-1.66115
EED	-0.0492442	-0.938972	0.670268	-0.537943	0.0507717	-2.02933	-1.45295	0.690732	-0.878145	-1.46254	1.48206	1.76346	0.957492	1.80015	-0.403683	0.338779	1.64173	-0.626768	-0.42059	-0.416308	-0.222549	-0.233429	0.512192	-0.526244	-1.13204	0.615426	-0.284937	1.0926
CDHR2	-1.97634	0.24263	-0.0572994	0.707763	-2.01744	1.2376	1.00709	-2.05853	0.608216	0.598223	-1.60649	-0.897099	1.16555	0.48611	-0.269089	0.210936	-1.66813	0.874338	-0.55652	0.210936	0.568138	0.573274	0.361538	0.380646	0.739197	0.0754365	-0.145184	1.2045
SNCB	-0.00245543	-0.770347	-0.606232	-0.99583	-0.00245543	-0.538157	-0.539486	-0.467615	-1.19438	-0.843272	0.836334	0.802788	0.996216	0.468777	1.24887	1.12136	0.533324	1.46871	-0.371782	0.105153	-0.0995205	-0.724643	-0.946834	-1.0859	-2.56618	1.09954	1.62804	1.44598
TSG101	-0.349309	0.885593	-0.0663328	0.767777	0.0139844	0.148398	0.196062	0.1359	1.23516	1.00829	0.33362	0.705073	-1.11848	-0.893936	-0.755295	-2.32018	-1.58117	-0.39499	0.967643	0.493041	1.50994	0.659909	1.28298	1.04302	0.186315	-1.7636	-1.41291	-0.916501
NCBP3	-0.466963	0.45561	0.616523	0.400452	-1.20137	2.11559	1.24007	-0.0642084	-0.210103	-0.263925	-0.505609	-0.851451	1.15233	1.28516	-1.9415	1.42883	0.238425	-0.171193	-0.573074	-0.53609	-0.188325	-0.423367	-0.97432	0.816478	1.82288	-0.555783	-1.43564	-1.20942
ATP2A3	0.104112	-0.513975	-0.0727813	-0.442187	0.0921814	-0.193078	-0.145123	-0.13146	-0.84659	-0.874741	0.715247	0.733339	0.419476	0.100732	0.0713438	0.910039	0.568964	0.625916	-0.0554556	0.505138	-0.0882641	0.250715	-1.89901	-2.17243	-2.54173	1.62139	1.87614	1.38208
CA12	-0.712663	-1.48218	0.854328	-1.43171	-0.537661	-0.0113282	-0.0600891	0.723722	-0.744681	-0.862179	0.371894	0.714356	0.133329	1.58669	2.3028	1.51624	-0.210004	1.4937	-1.1648	-1.41333	-1.06503	-0.589219	0.287834	-0.301314	1.36079	-0.411812	0.178892	-0.52658
MGLL	1.18241	-0.333064	-0.462257	0.0043702	1.30334	0.380551	-1.63546	-0.3966	0.236084	0.196222	1.48039	0.794682	-0.745544	-1.19064	0.911534	0.601798	-0.769936	0.976215	0.633464	0.906706	0.477306	-0.93376	-1.26478	-1.52426	-1.48719	-1.67253	1.17463	1.15632
NTN4	-0.271025	1.06902	0.468633	1.09331	-0.193959	1.13581	1.10893	0.411459	1.17693	1.20951	-1.08265	-1.08103	-1.1801	-1.33191	-1.02361	-2.19239	-0.576483	-0.69116	0.372672	0.423639	1.33253	0.780613	0.208114	1.30456	0.472026	-0.909136	-1.18322	-0.851077
BCS1L	0.544276	-0.943993	0.285052	-1.04566	0.590412	-2.434	-1.48645	0.767533	-0.456657	-0.2711	1.54059	2.23152	-0.741902	0.534624	0.609022	-1.57268	0.661265	1.14734	-0.788498	-0.164686	0.825584	-0.0956385	-0.740929	0.754609	0.862516	0.0861846	-0.200917	-0.497407
NUAK1	0.108356	0.824225	0.340421	0.881882	-0.0497061	0.655616	0.612979	0.242148	1.14819	1.24309	-0.901429	-0.755968	-0.280565	-1.261	0.106554	-0.186095	-0.58752	-0.592166	-0.15469	0.216974	0.265559	0.438428	1.70565	1.13157	1.04531	-1.58213	-2.55151	-2.06417
DPP8	-0.999188	1.14015	-0.404869	0.934019	-0.891632	0.378527	0.669749	0.413508	1.40686	0.751563	0.623395	0.491105	-0.78966	0.0845485	-0.526747	-1.89386	-1.03364	-0.756395	-0.0623104	-1.10215	1.05546	2.25925	-0.270013	1.5023	0.404349	-1.29681	-0.982498	-1.10502
SLC24A1	0.399461	-0.484754	-0.056897	0.147374	-1.10531	0.383553	0.265828	-0.772128	0.845574	0.442335	-1.22513	-3.33814	0.835242	0.593287	-0.0317443	0.816687	1.51238	1.53243	-0.416602	-0.0611044	-1.17028	-0.601841	-0.59992	-0.370812	-0.146691	0.430152	1.66036	0.516685
ZNF532	0.533378	1.11091	-0.467508	0.933239	0.130702	0.920157	1.18433	-1.50416	0.132475	0.606355	-1.68382	-2.62021	-0.350105	-0.3927	1.41204	-0.266425	-0.63726	2.03943	-0.134527	-0.166101	0.0322941	0.0668048	-1.36825	0.285036	0.920157	-0.342347	0.457913	-0.831795
SCARF1	0.710403	-0.779175	-0.677594	-0.987114	0.614894	-1.14761	-0.545608	-0.315107	-1.27301	-1.42019	1.35356	0.895819	1.17986	0.857499	-0.599944	0.803612	1.82437	0.339673	-0.0160382	0.0272048	-1.58083	-0.344773	-1.10834	-1.08614	-0.296973	1.08297	1.99567	0.492904
LMAN1	-1.02995	1.66556	0.116361	1.36685	-1.00189	0.68975	0.929027	0.432016	0.506354	0.0660039	-0.184734	-0.361516	0.152062	-2.33717	-1.24595	1.36685	-0.677651	0.0205923	0.786977	0.858426	0.139936	0.341383	-0.91848	-0.59574	2.00583	-0.829581	-1.17196	-1.08935
HACD3	-0.137038	0.31614	-0.584075	0.296408	-0.082958	-0.478835	-0.514316	-0.396303	0.536168	0.022364	0.827943	1.19756	1.58604	0.778315	0.260455	1.47429	1.28354	-0.0298511	-1.21378	-1.43731	-1.17832	-1.144	0.591817	0.936052	1.65295	-1.22633	-1.9024	-1.43453
IPCEF1	-0.773979	0.535342	1.6418	0.573974	-0.552497	0.70055	0.571158	1.41365	0.536013	0.521924	-0.527666	-1.00324	-0.77606	-1.91379	0.236419	-2.48256	-1.64316	-0.387582	0.886249	0.892854	0.809175	0.974463	0.182021	0.735183	0.252566	-0.458186	0.336896	-1.28151
ZZEF1	-0.745004	0.491536	1.16482	0.591214	0.234626	1.74558	1.54808	0.0609572	-0.70409	0.715125	-1.02393	-1.41934	-1.67418	0.641	-0.11496	-1.44751	0.321	-1.71498	-0.355246	1.47387	-0.190748	0.968621	-0.39092	0.330226	1.13237	0.561277	-1.03997	-1.15943
ENO1	0.654415	-1.79771	0.782523	-1.68378	0.782523	-0.930454	-0.359466	0.507644	-1.33717	-1.27237	1.233	1.233	-0.0105024	0.116777	-0.279383	-0.0105024	1.55008	-0.982282	0.782523	0.782523	0.507644	0.654415	-0.279383	-0.753227	-2.12095	0.654415	0.342673	1.233
SLC12A1	0.636874	-1.06886	0.442313	-0.0956567	0.711334	-0.0956567	-1.03905	0.29414	-1.00925	-1.00925	1.10726	1.13324	-1.06886	1.00515	1.54957	1.00515	1.86192	-0.638805	-1.06886	-1.06886	-1.06886	-1.06886	-0.740979	-0.949631	0.199139	1.82688	-0.651557	0.870024
MYDGF	0.0627645	0.824968	0.475344	0.902179	0.0319738	0.408591	0.429172	0.531276	1.40645	1.26296	-0.464379	-0.252278	-0.687302	-0.382912	-1.57288	-0.598047	-0.431522	-1.78196	0.00580371	0.343201	0.598333	0.709039	1.47641	0.335412	1.595	-1.90139	-1.57789	-1.74832
ANO8	0.022876	0.669424	-0.0415642	0.374534	0.15302	0.771815	0.749771	0.139759	0.104114	0.270611	-4.83856	-0.722896	0.531551	-0.39226	0.0523255	0.600258	-0.0301655	0.283739	0.209066	-0.167391	0.338151	0.0324347	0.222872	0.0647629	0.988983	-0.0391634	-0.055435	-0.292632
TUBE1	-0.477449	0.0163391	0.0894392	0.198044	-0.161564	-1.45075	-0.940679	-0.0269175	1.06179	0.985485	0.985485	1.04408	0.237366	-0.156555	0.39974	-0.125428	0.530338	1.93556	-0.6417	-1.01348	-0.393116	-0.582775	1.09262	0.600785	1.74265	-2.25728	-0.631593	-2.06043
ARHGEF10L	0.169699	-1.01718	-0.383143	-1.06559	0.0807764	-0.518885	-0.72867	-0.530909	-1.03223	-0.997121	0.837707	0.958285	0.256636	-0.0880523	0.963938	0.201563	0.269098	1.13556	0.227114	0.492238	-0.0415881	-0.0588694	-1.09176	-1.28691	-2.24925	1.56985	2.18353	1.74415
WSCD2	0.349881	-0.0387759	1.61922	-0.256114	-0.438113	-0.657827	-0.206123	1.478	0.144815	-0.034068	-2.74698	0.320048	-0.609726	1.90084	0.244565	0.146842	1.11709	-0.79085	-1.34678	-0.140658	-0.809333	-0.395211	0.510742	1.40233	1.20913	0.104322	-0.703817	-1.37345
KCNQ2	-0.243588	-0.769743	-0.320144	-0.918442	-0.140535	0.239387	-0.00373726	-0.0722499	-1.21598	-1.40405	-0.898981	-1.07074	1.48544	0.468838	1.57395	1.36735	0.339032	1.87861	-0.534331	-0.559184	-0.334133	-0.425597	-1.27016	-0.256036	-1.25989	1.40531	1.61988	1.31973
ACTR6	-1.3013	-0.0471661	-0.383041	-0.152246	-1.18684	-0.0711249	-0.166646	-0.328561	-0.240949	0.0812463	2.93506	2.4436	-1.16457	-0.667305	-0.0320586	-2.01715	0.0442063	-0.284231	0.619236	0.693214	0.971185	0.587711	0.922148	0.320598	-0.076291	-0.493621	-0.257456	-0.747652
TIPIN	0.968983	-1.1332	0.106681	-1.15234	0.825639	-1.3563	-1.3871	0.576588	-1.33697	-0.669144	1.17295	1.31707	-0.0699486	0.467106	1.67506	-0.25269	-0.927322	0.548638	0.597659	0.0359417	0.52727	-0.625256	-0.323713	-0.734771	-2.11436	1.42352	1.23516	0.604838
SRI	0.347837	-0.726237	-1.08264	-0.758529	0.202066	-0.570793	-0.916973	-0.743299	-1.3515	-1.31894	1.64594	1.55674	0.170167	0.441882	1.14875	0.339187	1.53168	1.20609	0.187989	-0.431792	-0.32965	-0.365878	-0.60517	-1.34416	-1.723	1.14548	1.07553	1.26922
EIF4G3	-0.734473	0.46399	0.0412976	0.466302	-0.0103798	2.09327	1.60645	0.752905	-0.24241	0.126224	-0.320696	-0.985696	-0.134649	1.04228	-1.38931	0.192879	-0.925515	-1.2646	0.0739289	0.793161	-0.51281	0.580102	-0.245391	0.663485	2.0364	-0.650533	-2.1664	-1.3498
NUP37	0.169947	-1.02016	-0.854602	-1.27916	0.266982	-1.45874	-1.25133	-0.26627	-0.826184	-1.54536	1.70973	2.35316	0.86306	0.908609	0.546506	1.2886	1.29543	-0.52165	0.0728858	-0.141797	-0.336278	-0.565246	-0.631184	-0.00711835	-1.02016	0.6475	0.560773	1.04206
SEMA3A	0.705703	1.16186	-0.752402	1.22336	0.706784	-0.166203	-0.0870676	-0.695197	1.29849	1.24567	-0.200437	-0.242487	0.14227	-1.32341	-2.07138	-0.23303	0.0445367	-1.71994	0.393621	0.695671	0.42261	0.686552	0.1888	0.523327	1.89905	-1.20505	-0.815102	-1.8266
GTSE1	-0.200978	-2.13361	0.235753	-2.10347	0.0593675	0.170029	-0.327788	0.130173	-0.720846	-0.92283	0.811741	1.18312	1.45263	0.801283	-0.126102	1.48432	1.47125	-0.694087	-0.0243454	0.13194	-0.573794	-0.675841	-0.76497	-0.0318655	-1.63718	1.26682	0.352514	1.38677
SEMA3C	0.842255	0.662042	-0.0235998	0.337952	-0.29583	-3.78313	-2.36486	0.239497	0.231765	0.781053	0.428646	0.247782	0.567382	0.337952	-0.0913214	0.517705	1.0824	-0.360344	-0.0654258	-0.107629	-0.307463	-0.185786	0.995388	0.43319	1.32003	-0.514383	-0.520505	-0.404756
TTC38	-0.45078	-0.292319	-1.55698	0.327216	-0.562454	0.296211	0.362793	-1.29507	0.57714	-0.0330894	1.83805	2.53779	-0.0278075	0.414305	-0.0317579	-0.136157	-1.28607	-0.837437	-1.08103	-0.154595	1.04565	1.52111	1.23077	0.15843	0.248116	-0.12283	-1.81086	-0.878342
ACAT1	0.114156	-0.879701	-0.233776	-0.844817	0.164372	-0.590837	-0.634523	-0.174897	-1.08096	-0.989695	1.27893	1.35982	0.729366	0.329936	-0.120107	0.593526	0.818175	0.468627	-0.260035	0.43779	-0.000810859	0.0118013	-2.3382	-1.6819	-1.29238	1.91549	1.40281	1.49783
GRAMD4	-0.289534	0.138058	0.620268	0.394898	0.574151	1.13103	1.36163	-0.17574	0.965195	-1.93376	0.384179	-1.60341	0.595298	-0.367964	-1.47527	1.03273	0.493682	-2.26511	0.200502	0.381759	-0.0459078	0.226019	0.207975	-1.0851	2.19798	-0.315996	-0.490478	-0.857076
CELSR1	-1.21719	0.588922	-0.896142	0.414287	-0.508446	1.53636	1.35073	-0.928909	-0.240131	0.0124361	-0.409107	-1.69436	1.42204	-0.437791	0.485492	0.459851	0.295808	1.70249	-0.76575	0.971824	-2.09064	-0.581372	-0.999684	0.488997	1.80262	0.0829445	-0.255394	-0.58989
WNT8B	0.454799	-1.24105	-1.22472	-0.174981	0.296589	-0.174981	-1.2084	-1.17574	0.00676624	-1.17574	0.994653	1.47807	1.19007	1.41985	0.824805	0.246045	0.72636	1.51267	-0.661747	-1.24105	-0.700308	-0.590303	-0.88188	-1.11044	-1.07779	1.36198	0.82811	1.29836
ZNF638	-0.580078	0.455746	1.0137	0.484671	-0.431823	1.49324	1.45297	0.878503	0.455746	0.669716	-0.953167	-1.29589	0.433328	-0.823418	-2.27096	0.620134	-1.01896	-0.151725	0.462442	0.453804	0.440387	0.687492	-0.0659747	0.131447	1.56703	-0.561246	-1.69735	-1.84977
SLC25A40	-0.425801	-0.820487	-0.0632363	-0.256298	-0.692245	-0.350648	-1.56709	0.242923	-0.911567	-1.34664	1.00087	-0.279072	1.23082	0.881581	0.771167	1.93899	1.11161	0.177732	0.104043	-0.699324	-0.426513	-0.596897	-1.08403	-1.37753	-1.11991	1.6166	1.3753	1.56565
TIMM21	0.334803	-1.38971	0.193746	-1.2222	0.276801	-1.21553	-1.27529	0.175857	-0.952288	-1.03945	1.27996	1.40477	-0.349902	1.24683	0.29744	1.05799	1.12651	0.311843	0.721995	-0.523319	-0.22898	-0.63398	-0.771639	-2.30562	-0.00825225	1.20106	0.872932	1.41363
ADD2	0.32971	-0.88332	0.0534546	-0.956798	0.354131	-0.624422	-0.569453	-0.00411419	-0.924319	-0.941625	0.5498	0.449254	-0.0994795	0.74066	0.906303	0.0923019	0.64428	0.969111	0.503787	0.63115	-0.322455	-0.410091	-2.60611	-1.2363	-1.63146	1.57419	1.98947	1.42234
FGF4	-0.357604	-0.507862	0.914171	-0.733415	-0.452013	-0.29041	-0.366346	0.835165	-1.3306	-1.3306	0.2165	0.220688	0.729599	1.78278	-0.0113087	-1.36957	2.06855	1.22548	0.355607	-1.36957	0.0736686	0.132683	-0.460029	-1.29164	-1.27215	1.91502	-0.254579	0.927784
RASAL2	0.653924	-1.5984	-0.0969501	-0.910159	1.21926	-1.49366	-1.07244	-1.44579	-0.17309	0.0210035	0.266526	1.10432	-1.21069	0.949805	1.53851	0.676894	0.949132	1.8722	-0.647301	0.104206	-1.26981	-0.329349	-1.52984	0.0158482	0.359967	1.11342	0.410624	0.521854
VPS9D1	0.851846	0.972938	-0.349119	1.17127	0.20423	1.18147	0.755814	-0.292943	1.25335	0.92792	-0.913475	-1.27286	0.0666725	-1.29592	-0.79815	-0.509376	-1.22364	-1.28198	0.48337	-0.504449	1.13711	0.545491	0.388509	0.905963	1.77476	-1.23365	-1.66317	-1.28198
ZNF37A	1.2985	-0.867034	1.59982	0.313225	0.892823	-0.430099	0.371698	0.28143	0.518563	-0.889463	0.820598	-2.18798	-2.51848	0.448672	0.523066	-1.71733	0.516697	1.04933	-0.488159	-0.286571	0.256352	0.667059	-0.862999	-0.0476963	0.571625	1.23289	-0.700361	-0.366177
MARK3	0.318236	0.405696	-0.371388	0.16435	0.224825	1.05357	-0.395977	-0.0844543	0.981372	0.616803	-3.4184	-2.37946	1.30287	0.585252	-0.311758	1.21736	0.465748	0.382221	-0.348668	-0.362135	-0.100058	0.165802	-1.11443	-0.452953	-0.516577	0.26244	0.991133	0.71857
SLC25A3	1.3664	-0.598781	0.799835	-0.667373	1.39922	0.373633	0.108319	1.21077	-1.23958	-1.08822	-1.47377	-1.58796	0.994086	1.45342	-0.299551	0.933467	1.39922	-0.982284	0.244438	0.276047	-0.317994	0.108319	-1.13944	-0.573799	-2.02769	0.276047	0.306781	0.746435
FNDC3B	0.222156	0.980371	0.709992	1.05369	0.257295	0.279337	0.50715	0.436966	1.31349	1.6504	-1.05298	-1.18378	-0.963238	-0.162305	-1.58675	-0.564285	-0.194123	-1.62941	0.126806	0.566511	0.286815	0.504157	0.99182	0.694303	1.22599	-0.999876	-1.15371	-2.31679
FOSL2	0.245244	0.589433	1.03922	0.335016	0.465524	0.606813	0.33789	0.68652	0.975363	1.38443	-0.22042	-0.767301	-2.2739	-1.175	-1.89091	-1.8341	-0.812129	-1.11441	0.96358	0.785166	1.42277	1.15568	-0.196108	0.386063	0.536658	-0.734532	-0.520604	-0.375956
CACNG5	0.545688	-0.682592	0.328103	-0.409104	0.326148	-0.787303	-0.2213	0.451345	-1.70814	-0.682592	0.425153	0.451345	0.468725	1.71962	-0.00785373	0.599088	1.07137	1.14716	-0.207821	0.390095	-1.76823	-0.550224	-1.43774	-1.64805	-1.61801	0.793916	1.39411	1.61708
CACNG4	0.332223	-1.71432	-0.802559	-1.71432	0.527563	-1.71432	-1.6864	-0.753095	0.346449	0.591723	1.05422	-1.71432	0.852168	0.755597	0.871709	0.542818	0.153695	-0.76608	0.758269	0.561441	0.569101	0.652812	-0.410731	-0.541183	-0.526373	1.21874	1.02451	1.53068
FRYL	-0.593056	0.279648	0.666267	0.511507	-0.179163	1.71542	1.73364	0.348107	0.0301082	0.30334	-1.09689	-1.02008	-0.405322	-0.883696	-1.97696	-0.419686	-0.576261	-1.6519	0.987906	2.05949	0.178788	1.15232	-1.6701	-0.0118713	-0.433838	0.881474	0.063005	0.00781635
TMEM131	-0.520401	0.986637	0.567867	1.05341	-0.401404	1.3554	1.3705	0.630939	0.199075	0.645014	-1.62284	-2.05003	0.186374	0.477548	-1.33913	0.0219369	0.0196509	-1.41294	-0.164532	0.329734	-0.126149	0.534713	0.252126	0.637651	2.05398	-1.0941	-1.40368	-1.18735
FSCN1	-0.0831213	0.946166	1.11563	0.946166	-0.228788	0.962667	1.22293	0.729325	1.07993	0.840121	-1.28112	-1.37195	-0.863816	-0.384791	-1.57561	-0.829592	-0.0922854	-1.66217	0.460933	0.650952	0.492213	0.664581	1.27302	0.93088	0.163896	-1.62663	-0.952153	-1.52739
ACTB	1.46509	-1.21389	0.0510343	-1.21389	1.46509	-0.762292	0.0510343	0.0510343	-0.762292	-0.762292	1.46509	1.46509	-0.762292	0.0510343	-0.762292	-0.762292	-0.762292	-0.762292	1.46509	1.46509	1.46509	1.46509	-0.762292	0.0510343	-1.21389	-0.762292	0.0510343	-0.762292
MOCOS	0.170669	-1.096	-0.217018	-0.977909	0.132774	-1.17999	-0.841412	-0.146772	-1.08654	-0.763966	0.993199	1.06219	0.0826896	0.388483	0.922094	0.0678973	0.434985	1.56983	0.255126	0.34569	-0.356961	-0.372862	-1.68773	-1.79131	-0.933153	1.41006	2.10535	1.51057
PLD1	-0.176213	0.866829	0.119638	0.870309	-1.06432	1.58357	1.28562	-0.0313137	0.804646	1.05221	-0.987436	-1.39641	0.032695	0.580962	-2.16786	-0.556642	0.611625	-1.74643	-0.318403	0.361488	0.247764	0.439454	1.84862	0.465283	0.163211	-1.32296	-0.246133	-1.3198
ATP12A	0.07854	1.0998	-0.0514983	1.08768	0.263858	0.805791	0.725448	0.129764	1.23573	1.34945	-0.729989	-0.734281	-1.02667	-2.08558	-1.55444	-0.9904	-1.62058	-0.518525	0.71661	0.505533	1.22274	1.15938	-0.0796062	0.640694	1.20425	-1.15787	-0.828237	-0.847588
WDR62	0.662961	-1.40779	0.38559	-1.39879	0.852965	-1.00519	-1.09742	0.173035	-0.678305	-0.510712	0.762902	0.403615	0.952842	0.0565523	-0.311411	0.6716	-0.852432	-0.967592	0.230264	0.130703	1.81562	1.02485	-0.93325	-0.45379	-2.28165	1.77289	1.18328	0.818657
DLG1	-1.2679	-0.775174	0.774172	-0.473753	-1.15137	1.4639	0.106638	0.226457	-0.783199	-0.22418	-1.86354	-1.10514	0.774786	1.74971	-0.666767	1.68615	0.893976	1.06355	0.297222	-0.406692	-0.0946548	-1.16627	-1.0937	-0.729906	0.114229	1.44956	1.31176	-0.109866
RAB7A	0.493342	0.553456	0.565294	0.81607	0.68596	-0.423773	-0.294546	0.190211	1.20674	1.47926	-0.321285	-0.0115389	-1.10345	-0.0239555	-1.52804	-1.45654	-0.0263124	-1.70915	0.637624	0.5683	1.16563	1.06576	1.34911	0.792529	0.112781	-1.56637	-1.73902	-1.47809
BCAP29	-0.326565	0.714095	-0.248942	0.858087	-0.365508	0.548301	0.643477	-0.0649092	1.17624	0.92827	0.539982	0.412851	-0.561957	-1.04589	-2.18223	-0.152405	-0.989223	-1.00042	0.905258	0.740048	0.603678	0.308767	0.401757	0.998531	1.9511	-2.1048	-1.25171	-1.43588
SEC31B	-1.32981	0.941218	-0.360108	1.30615	-2.29504	0.264083	0.800995	-0.438122	0.220614	0.533141	-1.10981	-1.09842	2.10819	-0.656309	-0.0120631	1.4272	-0.0592652	0.657588	0.413659	-1.41126	-0.0666669	-0.620102	-0.971135	0.86033	1.58262	-0.458943	-0.463399	0.234669
SART3	0.249392	-1.20374	-0.226485	-1.22157	0.195108	-1.34483	-1.1199	-0.520768	-1.25036	-1.36619	1.68351	1.71198	1.36438	1.64962	0.640682	1.11535	0.770191	0.266901	-0.406637	0.321458	-0.819694	-0.631453	-0.708344	-0.264495	-1.23748	1.13329	0.662832	0.557252
PAX2	0.144746	0.919189	-0.971768	-0.0560968	-0.900565	-0.986009	-0.0560968	-0.929046	1.78426	1.6887	-0.61575	-0.124095	-0.986009	-0.986009	0.311158	-0.986009	-0.658472	-0.986009	0.111949	0.480472	0.981666	1.63738	1.0468	1.58037	1.51328	-0.986009	-0.986009	-0.986009
EXOSC7	0.184613	-1.10208	-0.446703	-0.938442	0.123186	-1.44012	-1.39832	-0.514938	-1.05833	-1.22726	1.42467	1.86701	0.555682	0.221348	1.36749	0.911606	0.637911	1.88967	-0.410975	-0.858121	-0.342198	-0.184146	-0.494337	-0.223071	-1.43035	0.880858	1.01608	0.989264
KIFAP3	-0.388446	0.91078	0.0789753	0.924535	-0.166256	0.799363	0.789604	0.35292	1.03225	1.09143	0.038345	-0.0161475	-1.1398	-0.340393	-1.92471	-1.62216	0.0734322	-1.13111	0.618213	0.575429	0.58969	0.499476	1.27428	1.50473	0.426035	-1.73874	-1.23569	-1.87605
MKRN2	-0.267852	0.103997	-1.17852	0.642545	-0.0805426	-1.94708	-2.05625	-0.732332	0.042628	0.0301835	2.20831	2.66349	-0.915845	-0.654327	0.129467	0.286185	-0.429561	1.37329	0.544754	0.616259	-0.0601805	-0.00835106	0.222724	0.560497	-0.739522	-0.695677	0.0975547	0.24416
MCM6	1.31025	-0.217463	1.54169	-0.186126	1.52529	-0.507643	-0.369898	1.86697	-0.889564	-0.928641	0.414954	0.485742	-1.24081	-0.0869681	0.160297	-1.22053	-0.324004	-2.07994	1.47677	0.964022	0.761907	0.871853	-0.54371	-0.280486	-1.54785	-0.222763	-0.877987	0.144638
REXO2	1.30675	-1.07451	-0.578312	-1.04398	1.26936	-1.45595	-1.66123	-0.355496	-0.364846	-0.460463	0.98852	1.14098	-1.13231	1.39739	-0.167036	-1.11827	1.45877	0.520656	0.384474	0.112549	0.555946	0.233383	-0.708792	0.107981	-1.96131	0.346088	1.16304	1.09661
RBM7	-0.685568	-0.404494	0.416071	0.310906	-1.40204	-0.549136	-0.863932	0.850544	1.40334	0.97059	1.58128	0.512408	-0.785119	1.54127	0.459411	-1.51976	1.16284	-1.2199	0.243668	-0.785018	0.150696	0.000238298	1.77936	0.582662	0.0104537	-1.16478	-0.849821	-1.74616
RBMS2	0.104229	1.01696	0.684757	1.03833	0.0511935	0.974881	1.08282	0.550376	0.895495	1.07767	-1.24749	-1.28934	-0.73402	-1.75575	-1.57563	-1.00425	-1.01221	-0.983881	0.890089	1.04429	0.815508	0.655618	0.341778	0.963179	0.760483	-0.629334	-1.29402	-1.42173
BAZ2A	-0.0752498	0.897189	0.442042	0.768074	0.189113	1.32688	1.75222	-0.0192989	0.356449	0.991381	-2.02532	-2.56289	0.34367	-0.00796928	-1.03229	0.594519	-0.0752498	-1.27013	-0.00186413	0.929275	-0.623117	0.796133	0.733846	0.847652	-0.250346	-0.53285	-1.18822	-1.30365
PTPN23	1.53753	1.17524	1.06189	-0.115075	0.715201	0.23539	1.03376	0.298449	0.19208	-0.206571	-1.55487	-2.55169	0.948403	-0.0995934	-0.658992	0.612023	0.123745	0.0500122	-1.61438	-0.417663	0.0287648	0.569427	0.283061	-0.131131	1.77061	-0.447133	-1.6172	-1.22129
MLH1	0.556285	-1.34335	0.0967311	-1.44255	0.805171	-0.996489	-0.968792	0.416542	-1.01651	-1.05755	0.689957	0.758705	0.229626	1.13671	0.050359	0.922355	1.75971	-0.332299	0.0536751	0.529087	-0.476564	-0.330367	-0.817079	-0.933121	-2.22153	1.01288	1.29067	1.62772
UNG	0.473613	-1.13694	-0.211296	-0.974043	0.545028	-1.1752	-1.08347	-0.257324	-1.26324	-1.28981	1.02301	0.954906	0.962221	1.47144	1.50378	0.958054	0.733531	0.452759	-0.240959	0.440981	-1.36527	-0.888442	-0.194253	-0.837994	-1.78275	1.165	0.757706	1.25897
FMO4	-1.56462	0.339761	-0.327048	1.98944	-0.704449	-0.977147	0.181223	-0.390154	1.80401	1.18578	0.352036	-0.493312	-2.10993	-0.514181	-0.0139744	1.3449	-0.155713	-1.25253	-0.0750617	0.928418	0.894491	-1.2768	1.03542	1.1664	-0.389823	0.034578	-0.817371	-0.194328
KLHL20	-0.156027	0.895114	1.31699	1.99447	0.346016	0.508487	0.637071	-0.271159	0.687554	1.01496	-1.58834	-1.5322	0.202705	-0.0212509	-1.5322	-1.0008	-0.109328	-1.87979	0.984723	0.512786	-0.349581	0.419679	-0.38273	0.344777	1.58545	-0.634007	-1.54257	-0.450809
RGS11	-0.139059	1.04271	-0.121548	1.11119	-0.0424024	0.761577	0.922519	-2.14578	0.863591	0.891212	-0.584274	-3.28981	0.0832131	-0.920363	0.32438	0.0288198	-1.16529	0.753433	-0.300223	-0.0484012	0.900379	0.232659	-0.18916	1.10122	1.11953	-0.543313	-0.160043	-0.486761
SLC46A1	1.58449	0.338203	1.15592	-0.320158	1.47952	-0.209314	0.61624	0.593359	-0.357424	-0.0264444	0.325832	-0.487676	-2.47074	-1.10277	-0.124325	-1.613	-2.19147	-0.20119	0.643256	0.708321	1.5125	0.824457	-0.356724	-0.195604	1.06292	-0.597286	-0.362122	-0.228767
PLXNA2	-0.00482004	1.11375	0.83315	1.10668	-0.00361008	1.12611	1.1494	0.767793	0.993777	1.04198	-1.011	-1.03981	-1.14034	-0.375583	-1.40238	-1.17968	-0.504972	-1.21099	0.192791	0.376606	0.293447	0.42337	0.685951	0.977069	1.36656	-1.39774	-1.92422	-1.25327
SPAG5	-0.167233	-1.69131	-0.100778	-1.53017	-0.0992804	-0.791422	-0.674966	-0.0898282	-0.966304	-0.906481	1.10498	1.02871	1.08571	0.864057	0.69444	1.52263	1.58323	0.821326	-0.184769	0.220217	-0.943058	-1.22213	-1.00362	-0.57121	-1.31528	1.067	0.640735	1.62482
ANKRD13A	-0.0687568	0.966606	0.211214	0.767034	-0.127149	1.10575	0.697015	0.528334	1.01128	1.06527	-0.401033	-0.793185	-1.02961	-0.892681	-1.83254	-1.20702	-0.553168	-2.46032	0.845696	1.0374	1.03973	1.24169	0.762187	0.889656	-0.0243723	-0.690048	-1.05376	-1.03522
TPD52	-0.700818	-0.468458	-0.400239	0.520717	-0.865333	-2.232	-1.76983	-0.620305	-0.238835	-0.596275	2.04542	2.37641	-0.633646	0.175455	1.01609	-0.394235	1.05455	1.62286	-0.274803	-0.500935	0.322353	0.114494	0.490573	0.345122	-0.693564	0.442776	-0.574243	0.436706
ACACB	-0.0284857	-0.645912	-0.533145	-1.16359	-0.109246	-0.432123	-0.320463	-0.33093	-1.55906	-1.15818	0.682139	0.461389	1.14114	0.257225	0.94917	1.40729	0.655127	1.11164	-0.00914505	0.0763297	-0.932091	-0.269464	-1.63054	-1.12661	-1.38907	1.73721	2.00066	1.15874
TRAF4	1.7786	0.52735	0.865173	0.145175	1.35593	0.162085	0.383249	0.373164	1.55057	0.902284	-2.24269	-2.89675	-0.526519	0.888032	-0.451548	-0.434186	0.460169	-0.715566	-0.271715	-0.344101	0.266245	0.0817883	0.781681	-0.518163	-0.0870146	-1.027	-0.280822	-0.725407
PAG1	-1.32522	1.15842	0.642637	1.18914	0.193724	0.929497	1.07279	0.500639	1.01172	1.17396	-1.9357	-0.599222	-0.226645	-0.515707	-1.40676	-0.210759	-0.261581	-1.32522	0.231411	0.31225	0.117208	0.1714	0.92138	0.828466	1.45308	-1.86871	-1.48645	-0.74574
GPATCH1	0.201201	-0.883693	-0.767015	-0.948918	-0.163742	0.713728	-0.709262	-0.32218	-1.42647	-0.520978	1.8126	3.00644	0.82923	1.26156	-0.467458	0.437051	0.388382	-0.50949	-0.50473	-1.05454	-0.20089	0.0696811	0.943232	0.578355	0.926917	-1.6759	-0.508387	-0.50473
ICAM3	0.365839	-0.68447	0.124912	-0.701136	0.343212	-0.260439	-0.162355	0.172955	-0.439255	-0.51894	0.472434	0.495561	0.0533139	0.916132	0.635597	0.553812	1.08902	1.13759	0.294805	0.328211	-0.56614	-0.215126	-2.24647	-2.42179	-2.39674	1.12959	1.43223	1.06766
NT5C2	0.127985	1.06241	-0.396288	1.08012	0.111435	0.66108	0.746629	-0.409272	1.23171	1.18385	-0.145469	-0.385426	-1.19637	-1.92242	-0.993631	-1.40944	-1.65463	0.213925	0.775286	0.801976	1.01527	1.00269	0.290113	1.23171	0.539848	-0.64661	-1.97784	-0.938635
MCAM	0.177129	1.04266	0.937213	0.936133	0.19505	1.03602	0.881737	0.905025	1.0047	0.953341	-1.85762	-1.88271	-0.948177	-0.999647	-1.56636	-1.03734	-0.426679	-1.40354	0.842939	0.795077	0.69075	0.760098	0.0615721	0.73716	0.758556	-0.658418	-1.1912	-0.743485
CAMSAP3	0.0243854	1.12987	0.36407	0.747371	0.0231467	1.39085	1.14511	0.126218	0.48721	0.679633	-1.25729	-0.662343	0.197097	-0.608831	-1.00804	-0.253621	-1.08224	-0.450153	-0.537645	0.153787	0.692815	0.308676	1.30526	0.622062	1.94876	-1.6619	-1.50214	-2.32212
RAP1GAP	-1.04012	-0.516537	1.51081	-1.34417	-0.938404	0.232694	0.322981	1.53331	-1.42374	-1.31961	0.0919456	0.794463	1.6504	-0.732663	-0.509793	2.07972	0.107798	0.698222	0.215914	-0.247572	-0.445884	-0.958664	0.446784	0.838761	-1.74373	-0.539661	0.307341	0.929407
XAB2	-0.195	-0.889244	-0.161673	-1.18943	-0.0857605	0.278689	0.321479	-0.5747	-1.42817	-1.61083	0.530635	0.399699	0.215446	0.709359	1.47178	1.18906	2.11826	2.0971	-1.08021	-1.32658	-0.931067	-0.327352	-0.287715	-0.192312	-1.21817	0.538254	0.840598	0.78786
ARHGEF1	0.189017	1.03013	0.197148	0.99583	0.301813	1.12143	1.2845	0.0861023	0.81488	0.750141	-1.49971	-1.75966	-0.18361	-0.592679	-1.49479	-0.0943429	0.349746	-0.403155	-0.148112	-0.182234	0.385908	0.333353	0.622638	1.01972	1.7787	-2.04523	-1.10556	-1.75197
STXBP2	-0.0597641	1.01813	-0.0693421	0.931455	-0.00322835	0.787141	0.869448	0.0292608	1.02986	0.87853	-0.358467	-0.283268	-0.405731	-0.28703	-0.43869	0.0524485	-0.0982509	0.22583	-0.855875	-1.21924	0.429976	-0.0929983	0.932137	1.28851	1.90183	-2.54078	-2.30425	-1.35763
MAP2K7	0.087977	-1.99354	0.857085	-1.75425	-0.0895483	0.184401	0.731561	1.29016	0.900542	-1.0002	-0.807952	-0.739831	0.21812	1.79923	-0.872251	-0.107648	0.566456	0.491846	0.27695	-0.0970744	0.281288	-0.180577	-0.434997	-1.72904	-1.25486	1.52331	1.74634	0.106508
NMRK2	1.08277	-1.06126	-0.401097	-0.95456	1.10232	-1.35595	-1.3348	-0.232596	-0.242353	-0.417521	0.855843	1.08434	-0.977365	-1.28505	0.728555	-0.868196	-0.65783	0.985874	0.584602	0.390435	1.13271	1.09527	0.041141	-0.605786	-2.15085	1.61405	1.02249	0.824812
DGKD	-0.890951	-0.383136	-0.946853	-0.690014	-0.601071	0.36128	0.346176	-1.16543	-0.855988	-1.17378	-0.238866	0.0840809	2.06982	1.32574	0.135096	1.84094	1.48596	1.27197	-0.68063	-0.566412	-1.07531	-1.09301	-1.1557	0.051464	-0.613753	1.01507	1.28371	0.859603
CTTNBP2	0.325295	-0.997182	-0.749294	-0.986932	0.305337	-0.577587	-0.56663	-0.918101	-1.20485	-0.861903	0.886663	0.874799	0.38418	0.127458	1.23842	0.650732	-0.973887	0.799079	0.435699	0.598086	0.191755	0.0279366	-1.38476	-1.82096	-1.00874	2.15181	1.83583	1.21775
ACTL6B	0.349817	-0.730508	0.0426476	-1.23132	0.26944	-0.410878	-0.410878	-0.0822672	-1.18106	-1.18106	0.988615	0.861306	1.38181	-0.106237	1.87196	0.517137	0.906608	1.41305	0.0737988	-1.23132	-1.23132	-1.23132	-0.954905	-1.13081	-1.10568	1.53669	0.849674	1.15701
RARB	0.472017	1.1773	0.505313	1.23305	-1.10231	0.826898	0.746964	-1.13939	1.43278	1.45913	-1.53248	-0.549645	0.317709	-0.328971	-0.935266	-0.121966	-0.209768	-0.917762	-0.280776	-0.556304	-0.0720646	0.12473	1.65101	1.23762	0.960318	-1.47871	-1.51412	-1.40531
TOP2B	-0.869902	0.0986611	0.493482	0.0615108	0.0447811	0.902926	0.496767	0.509978	-1.84796	-0.0721279	-1.36246	-1.93136	0.585406	0.17991	0.845754	1.73354	1.59591	1.06432	0.0471042	0.845754	-1.47447	-0.644527	-0.97991	-0.317112	-1.83907	0.681522	0.538424	0.613134
TM9SF3	0.744743	0.532863	1.14244	0.390119	0.698205	0.293989	-0.313495	1.84164	0.954498	1.10551	-1.24151	-2.81928	-0.0246769	0.380833	-0.745692	-0.0816106	0.38523	-1.57122	-0.0143023	-0.0656947	-0.00842929	0.0410426	0.0628069	-0.186172	1.76033	-1.0953	-1.06324	-1.10363
NFKB2	-0.708659	0.871591	0.28405	0.513956	-0.640938	1.4731	0.8063	-0.132592	1.09507	-0.0591319	-0.813268	0.0193805	-1.42292	-0.534615	-2.94778	-0.836462	0.073125	-0.98914	0.711206	0.740233	1.58049	1.28495	0.187451	-0.694262	1.07091	-0.958383	-0.623761	0.6501
UBE2T	0.760239	-1.80367	0.623348	-1.64652	0.591953	-0.877095	-1.22227	1.01532	-0.589984	-0.639647	0.0844731	0.375474	2.37594	1.29241	0.307839	0.543917	0.96554	-0.618256	-0.364211	0.333558	-1.28188	-0.615794	0.770395	-1.13035	-1.36387	0.761566	0.738437	0.613128
PPP1R12B	-1.01968	0.339735	-1.3878	-0.176733	-0.738646	0.941879	0.95262	-1.52579	-0.511512	-0.234362	-0.254534	-0.187576	0.754121	0.451907	0.190259	0.61411	1.43816	2.89976	-0.931516	-0.77402	-0.889113	-0.969484	-0.364245	-1.05603	1.77811	0.300018	-0.254534	0.614895
DNAJC10	0.132572	1.32006	0.343661	1.17125	0.0724302	-0.223242	-0.236201	0.45498	1.0393	0.867339	-0.0726744	-1.11374	-1.45486	-0.987958	-1.02259	-0.729106	0.463897	0.376867	0.65221	-0.140608	0.527677	0.690344	0.179993	0.657359	2.31327	-1.79311	-1.81031	-1.6788
GTF3C1	0.814681	0.835463	1.41573	0.254093	1.81128	0.805813	1.04428	0.606551	0.30852	0.698915	-2.88364	-2.54412	0.472789	0.136523	-0.373797	0.30699	0.258608	-0.816719	-0.481083	-0.0636801	-0.610025	-0.160717	-0.497818	0.470452	0.227728	-0.478749	-0.809825	-0.748247
IL4R	2.15839	0.285037	-0.250814	-0.893818	1.45903	-0.876303	-0.409995	0.23431	1.15589	-0.0167915	-0.538603	-2.21228	0.850294	1.53756	0.690066	0.217918	-0.15528	-2.36493	-0.232932	0.116854	-0.0250985	-0.565458	-0.828576	-0.0681812	0.932286	-0.377325	0.932941	-0.75419
USP33	-0.641167	-0.734895	0.137476	-0.302202	-0.294723	-0.128775	0.245338	-0.134008	-1.4268	-0.97744	1.13938	-0.538647	1.17285	2.04688	0.437412	1.64637	0.884262	0.922538	-0.0582829	-0.47452	-0.577817	-1.39651	-1.19491	-1.49052	-1.27347	0.605843	1.92124	0.485084
SNRPA	0.0554486	-1.0511	-0.0186366	-1.18312	-0.0262665	-0.719352	-0.707651	-0.0285007	-1.06922	-1.61345	0.459559	0.888837	1.81266	0.609336	1.26456	1.47562	1.08293	2.38012	-0.63973	-1.1492	-1.00926	-0.99403	0.0293359	-0.279899	-0.947568	0.484074	0.676603	0.217902
SPAG6	-0.744144	1.09706	-1.89659	0.961078	-1.82309	0.402164	0.228504	-0.899378	1.39792	1.41729	0.353511	0.134238	0.277579	-1.52911	-0.0512878	0.134238	-0.58138	0.134238	-0.384424	0.576169	1.07845	-0.246514	1.32265	1.5972	0.461504	-1.44298	-0.649507	-1.32539
EXOSC5	0.547422	-0.893887	0.102977	-1.07276	0.575893	-0.724097	-0.696486	0.232965	-0.738703	-0.804003	0.782677	0.87139	-0.345694	0.64573	1.2942	-0.336012	0.740213	0.571619	-0.0220748	0.628573	0.161418	-0.698473	-0.92092	-1.33607	-2.93327	1.3972	1.29582	1.67435
DYNC1I2	-0.819993	0.680625	-0.189332	0.569063	-0.666898	0.67905	0.533969	-0.275047	1.02188	0.708633	0.630174	0.930045	-0.426989	-0.336785	-1.87455	-0.403145	0.106272	-2.11237	0.730826	0.404718	0.87927	0.860488	1.44175	1.43834	0.168902	-1.64973	-1.89336	-1.13581
APBB1IP	0.843739	-0.18099	-1.18802	0.478259	1.50812	-1.21393	0.478259	0.57006	-1.11028	-1.11028	2.13394	0.35452	0.0821704	2.25302	-0.18099	0.478259	1.67918	0.545961	-0.294395	-0.375928	-0.355605	-0.18099	-0.643817	-1.00662	-0.954789	-1.21393	-1.21393	-0.18099
LRCH4	-0.810773	0.310642	0.309505	0.657187	-0.658172	1.28851	1.63648	-0.524111	0.496414	0.652635	-0.57685	1.01489	-0.585116	-1.05306	-1.90153	-0.0892519	0.728911	-1.00807	0.259812	0.30835	1.25073	-0.470353	0.108297	0.527246	1.82731	-0.489393	-2.61639	-0.593846
FAM76B	-0.664128	-0.788765	1.18537	-0.927923	-0.0208571	0.268495	-0.486432	0.811784	-0.419313	-0.569883	0.748584	-2.19225	1.8352	0.12534	1.44945	0.987211	-0.757295	0.812508	0.0530319	-1.26602	0.207249	-0.947416	-1.46326	-1.36435	0.618073	0.525776	1.58206	0.657759
SIRT6	0.368945	-0.503078	0.400049	-1.45521	0.216527	0.499716	-0.381587	0.784794	-0.669584	-1.59908	2.36566	2.11247	-1.28134	0.486584	0.581186	-1.25033	0.329522	0.12153	-0.955262	-0.32466	1.2514	-0.251666	1.2514	-0.0742461	0.13344	0.176434	-1.56496	-0.768658
POLD3	0.321778	-1.51659	-0.0211181	-1.35784	0.246077	-1.13974	-1.29326	0.0401765	-1.09522	-1.10214	1.15133	1.34133	1.68323	1.7667	0.568292	1.19077	1.08062	-0.0332081	-0.0374634	-0.756089	-1.09954	-0.609229	0.26463	-0.732432	-1.22122	0.838871	0.441754	1.07954
ACTN2	-0.165825	-0.548843	-0.288323	-1.17221	-0.379479	-0.370732	-0.441168	-0.180124	-1.65018	-1.26835	0.222317	0.62291	1.5871	0.427054	0.931969	1.45734	0.694849	1.45672	-0.199367	-0.397964	-0.388662	-0.397964	-1.71027	-1.25729	-0.953697	1.87583	1.04066	1.45369
CAPZB	1.36847	0.0941298	-1.29212	-0.0242493	1.4356	-0.39599	0.0613486	-1.12721	1.34208	1.34208	0.185809	0.673452	-0.51427	-0.98011	-0.187782	-1.16577	-0.692039	2.10616	0.387487	0.36849	0.696162	0.651838	0.785148	0.0613486	-0.808187	-1.99859	-1.02524	-1.34803
GPR137B	-0.180206	0.0609565	-2.23835	0.0241865	-0.210532	-1.21932	-1.17617	-1.04013	0.274023	-0.162207	-0.328765	0.782477	1.1769	2.15852	0.895515	1.62027	1.35121	-0.438048	-0.643761	-0.900449	-0.932688	-0.877601	0.658989	-0.376314	-0.536822	0.558503	0.0884213	1.6114
NAALAD2	-1.53825	-0.304232	-0.465217	-0.517567	-1.36119	-0.124877	-0.132371	0.764217	-1.12199	-1.2954	0.802846	0.582915	1.43454	1.14471	-0.40431	1.4167	1.16352	-0.260378	0.275698	-0.0411844	-0.394134	-0.961621	-1.24061	-1.58692	-0.0840976	0.945051	1.90819	1.39598
JADE1	0.369166	-0.974175	-0.859514	-0.927376	0.367884	-1.17805	-1.10094	-0.914754	-0.865613	-0.926581	1.04727	0.969155	0.073495	0.466969	1.13327	0.0893509	0.335057	1.56351	0.269334	0.652018	-0.309296	-0.167524	-1.07842	-1.61391	-1.1695	2.05952	0.890998	1.79865
FGFR1	0.174231	-0.791716	-0.936751	-0.910317	0.0769293	-0.490062	-0.673926	-0.743844	-0.852668	-1.07832	-0.107613	-0.0145665	1.82689	1.35879	0.571623	1.72366	1.20336	1.00565	-0.428713	-0.296293	-0.834396	-0.827083	-1.51302	-1.23593	-0.405715	1.52177	1.2862	1.39183
FBLN1	-0.763429	0.708277	1.02547	0.929763	-0.297721	1.47147	1.801	0.708277	-0.726875	-0.453698	-0.489308	-0.399483	-0.667377	0.491836	-1.54928	-0.913548	1.17816	-1.62466	0.491836	0.359677	0.112362	0.231765	0.105556	-0.233289	2.19479	-1.11436	-1.41958	-1.15763
ITGA8	-0.793718	1.47067	-0.884629	1.32038	-0.819692	-0.897616	-0.871641	-0.845667	1.83473	1.84849	-0.559948	-0.111571	-0.248061	0.503131	-0.897616	-0.483845	0.426128	-0.897616	-0.436781	-0.477641	-0.0495577	-0.00355065	0.956257	1.78708	1.82513	-0.897616	-0.897616	-0.897616
MAP2	0.218704	-1.13537	-0.8962	-1.22958	0.192512	-0.79512	-0.792665	-0.587105	-0.97699	-1.13537	1.15075	1.12775	1.58377	0.128625	0.746135	1.42401	-0.317236	0.457853	-0.031027	0.0103673	-0.060169	-0.278792	-0.997127	-0.992836	-1.53585	1.89088	1.88682	0.943256
PIAS2	0.1281	-1.20073	0.00762052	-1.10247	-0.00597428	-1.21255	-1.04502	0.0792675	-0.873525	-1.18778	0.648804	0.496111	0.257681	0.820964	1.4468	0.489971	0.723804	1.85059	-0.157027	-0.16029	-0.610973	-0.177773	-1.8329	-0.73185	-1.19869	1.59487	1.1574	1.79557
AMPH	0.265949	-1.31704	0.374223	-1.38368	0.0199884	-0.464964	-0.346449	0.327579	-1.23599	-1.19967	0.79814	0.556636	2.0486	1.48027	0.358132	1.93284	1.19777	0.177635	-0.83121	-0.94835	-1.38497	-1.52915	0.752878	-1.00731	0.162631	0.615355	0.113292	0.466875
MCCC1	-0.0020554	0.922983	0.246308	0.995737	0.120459	0.903078	0.883115	0.281657	1.02467	1.09201	-0.507377	-0.380965	-1.19143	-1.36481	-1.55123	-1.36404	-1.93627	-0.719731	0.84397	0.422321	1.29311	1.3407	0.947553	0.92464	0.0944354	-1.36763	-1.13277	-0.818424
LAMP3	-1.82978	0.957488	0.474205	0.839456	-1.85322	0.753308	0.628171	0.362002	1.13235	1.33772	-0.015987	-0.29302	-0.460599	-0.356005	-0.289967	-1.15843	-0.615456	0.0527641	-0.174907	-0.0509006	1.00841	0.604835	1.13597	0.82993	1.58383	-1.55023	-1.59545	-1.45649
NEBL	0.123465	1.29037	-0.115331	1.40731	0.0979469	0.171195	0.173574	-0.20638	1.31877	1.37933	-0.690663	-1.06307	-0.518699	-2.20833	-0.41236	-0.50878	-0.756154	0.296788	0.568641	0.48335	0.0868617	0.295341	1.06543	1.15672	0.876626	-0.575071	-2.74156	-0.995328
ACER3	-0.287725	-0.00526082	1.15849	0.768837	-0.260873	-0.36369	-0.166745	1.5899	0.0243759	-0.170162	1.90283	0.161301	-0.0605653	-0.472199	-1.19928	-1.02036	-2.24944	-1.73276	1.50117	1.44472	0.892288	-0.0839576	-1.13261	-0.471582	1.29195	-0.161507	-0.583589	-0.313553
UBE2K	1.28981	-0.84847	0.545363	-0.63776	1.43613	-0.351767	-0.833364	0.65529	-1.2376	-1.37326	-0.370269	-1.03749	1.18368	0.101697	2.12986	1.46808	0.273478	1.74209	-0.0585362	-0.0115093	-0.938304	-0.823083	-0.874344	-0.513568	-1.66508	0.392608	-0.120839	0.477182
PIK3C3	-0.41859	0.0611052	1.00288	0.609816	-0.45109	0.867338	1.37591	0.770184	0.195581	-0.36146	0.271358	-0.303476	-0.313997	-1.44813	-0.678139	-1.40722	-1.36837	-2.05119	2.2258	1.09921	1.36893	0.570899	-1.65579	-0.279085	-0.439436	0.732841	-0.127077	0.151201
N4BP2	-0.993096	-1.95528	1.82572	-0.147136	0.104288	1.05002	0.474577	1.1898	0.113533	-0.581259	0.57155	0.0147079	-1.46621	-1.2161	2.0614	0.0366358	0.526398	0.00608219	-0.574497	0.027085	0.498097	0.311553	-0.788726	-1.11464	1.81103	0.358413	-1.08391	-1.06005
TIGAR	-1.74868	-0.586367	-0.0441326	-0.679447	-0.65766	-1.4425	-1.13329	-0.420278	-1.22295	0.166167	2.20817	2.56235	0.0631347	1.21468	0.00163043	0.627565	1.08537	0.662266	0.0708643	-0.0752489	-1.34659	-0.253578	0.976008	-0.214521	-0.0690925	0.296006	-0.62224	0.582368
TULP3	-0.526822	0.827141	0.574191	0.885737	-0.461602	1.03332	1.50962	0.47914	1.16198	1.25586	-0.931298	-0.938447	0.0824825	-0.597457	-1.54083	-0.247099	-0.383527	-2.47901	0.261468	0.367882	0.568005	0.585694	1.59912	0.362564	0.170118	-0.716558	-1.62047	-1.2812
SYNJ2	1.10452	0.628719	0.465988	0.664818	0.841385	-0.509804	-0.846805	-0.642462	1.39961	1.31851	-0.570339	-0.128251	-1.24122	-0.214751	1.21821	-1.16046	-0.464654	0.465988	-0.531573	-0.0554576	-0.350687	-0.162278	1.74636	0.894327	1.01498	-1.94301	-0.657944	-2.28373
ADCY2	0.207336	-1.23593	-0.158401	-1.11038	0.315875	-1.08259	-1.01482	-0.151659	-1.40057	-1.40917	0.946046	0.852315	0.490814	0.641932	1.59461	0.46813	0.665884	2.24771	-0.579747	-0.235116	-0.682329	-0.629282	-1.51132	-0.549793	-0.190437	0.895743	1.67503	0.940129
PPP2R5C	1.10436	0.745982	0.895322	0.712537	0.679685	0.134184	-0.288719	1.19437	1.59605	0.646368	-0.708186	-3.00459	0.0333814	-0.749268	-1.71273	0.136478	0.530684	-1.72862	0.846094	0.483275	0.438169	0.345045	0.420815	-0.0258444	-1.14049	-0.705749	-0.331733	-0.546863
RBFOX1	1.61996	-2.38667	-0.331644	-1.77916	0.24809	0.577319	-0.101066	0.970593	-0.248361	-0.331644	-0.143911	0.450813	0.55321	-1.52767	2.07604	0.756886	-0.76098	0.396663	-0.432317	-0.533898	-0.504572	-0.236811	1.95849	0.643108	-0.46415	-0.198371	0.599631	-0.869571
GNB1	0.848387	-0.050716	0.300671	-0.00582033	0.962601	1.56737	0.784797	1.00369	-0.971079	0.379666	-0.576022	0.848387	-0.894979	-1.18717	-2.00525	-1.17427	-0.528255	0.280541	0.0852312	1.08607	1.13054	1.3803	0.649794	0.755246	-0.20763	-1.62393	-1.45953	-1.37864
EDN1	-1.27481	0.386887	0.315884	-1.57618	-1.41414	0.196968	0.539616	0.185774	-2.88604	0.446465	1.36031	0.721535	-0.108425	-0.817007	-0.696305	-0.349414	-1.28459	-0.751876	1.25979	1.34866	0.985195	0.704396	1.01541	0.4355	0.57351	0.673074	0.0021178	0.00768451
MLLT10	-0.864358	0.311939	-0.572629	0.183175	-0.921426	1.29993	1.35519	-0.643666	0.144587	0.337501	0.178616	-0.140519	-0.205558	-1.71665	-0.671599	-0.699967	-1.56889	0.885032	0.789414	0.532497	1.74925	1.45061	-1.7715	-0.32509	-1.57965	1.28605	0.0961176	1.08162
ZCWPW1	0.14456	0.685068	-1.39356	0.960844	-0.53122	1.10789	0.0756271	0.0791741	1.36584	1.26905	-0.94636	-0.208671	-0.54878	0.0756271	-0.823824	-0.128169	-0.724857	0.90994	-0.369385	-1.23924	0.119096	0.3695	1.22261	1.00052	2.12815	-1.14543	-2.06437	-1.38962
ADCYAP1R1	-0.0221654	-0.607074	-0.0273022	-0.683368	-0.124854	-0.562213	-0.509146	-0.0371105	-2.76259	-0.807426	0.609934	0.645798	1.17182	1.42513	0.533283	0.899225	0.476503	0.346025	0.390041	0.0413846	-0.275273	-0.127069	-1.70818	-0.609179	-1.8059	1.22727	1.71562	1.18681
FGF20	-0.806184	1.26122	-1.07103	0.909857	-0.0541986	0.998496	0.57962	-2.22219	0.983193	1.12974	0.274368	-0.09663	-2.2973	0.31602	-0.09663	-1.699	-0.200774	-0.0103804	0.0391673	1.07173	0.484716	-0.774657	1.55627	0.953276	0.334779	-0.624296	0.082798	-1.02197
NRDC	-0.817916	-1.02057	-0.66858	-1.19655	-0.606828	-0.484109	-0.516531	-0.43051	-1.63511	-1.70286	1.85869	2.2224	1.58365	1.07037	0.404682	1.87676	0.965917	0.663418	0.00111868	-0.110857	-0.323205	-0.323205	-0.0658603	-0.573759	-0.130482	-0.273368	0.082061	0.151233
VDAC3	-0.0688406	-1.37771	0.931239	-1.27549	0.215479	-1.18971	-1.46118	1.46593	-0.909311	-1.07619	1.0677	1.71535	1.63277	1.25401	-0.0102112	1.53231	0.961907	-1.15249	0.376387	-0.24843	-0.206615	-0.591224	0.165691	0.00628246	-1.23268	-0.174546	-0.773252	0.422832
PCM1	-0.537823	-0.648309	-0.283703	0.322185	-0.88469	2.26913	1.27726	-0.0787176	-0.256664	0.255528	-1.31087	-1.47916	2.19195	-0.254159	-0.238118	1.47336	0.116925	1.46564	-0.407921	0.736637	-1.43515	-0.438043	-1.33894	0.510112	-1.09423	0.0457082	0.12885	-0.106788
TNRC6C	-0.537211	-0.825991	-0.755719	-0.688001	-0.407903	-0.402342	0.0464995	-0.671679	-1.19838	-1.33842	0.915715	0.389491	1.10088	1.92424	0.582771	1.11111	1.5758	1.15631	-1.2997	-0.529319	-0.979798	-0.396524	-0.966429	-0.719651	-0.924435	1.16328	1.75672	0.91869
CBFA2T2	-0.457884	0.923727	-0.0631398	0.836053	-0.365416	1.91046	1.63839	0.131093	0.492059	0.561149	-1.61088	-1.34354	-0.257183	-1.95179	-1.90419	0.327203	-0.950091	-0.508617	0.666511	1.03478	0.656241	0.89698	-0.941571	0.896701	0.818717	-0.105599	-0.75231	-0.577858
BRINP1	0.376469	-0.906575	-0.845182	-1.06294	0.370702	-1.13747	-1.204	-0.916292	-0.995184	-0.871085	1.16473	1.1731	0.495509	1.35345	1.76619	1.09734	1.06373	0.843745	-0.280399	0.00892388	-1.79288	-1.06375	-0.444348	-0.834788	-0.369942	0.710113	1.41348	0.887348
ITCH	-0.651986	1.0322	0.466502	1.03589	-0.316446	1.43678	1.26198	0.86739	0.642007	0.967355	-1.39762	-1.09992	0.00515075	0.170726	-1.99395	-0.820787	-0.716419	-1.40844	-0.0839552	0.318666	0.944675	0.849803	0.904429	1.15023	0.0920978	-1.02153	-1.88099	-0.753814
TP53INP2	-0.30892	0.943315	0.79161	0.878569	-0.0055089	1.24569	1.09455	0.789648	0.662989	0.925788	-1.07546	-0.747133	-0.742025	-0.861235	-1.9603	-0.433588	-1.20068	-1.84696	0.466855	0.771492	0.978131	0.926269	1.25939	0.221883	0.706012	-0.902811	-1.56874	-1.00884
SDF4	0.669099	1.32491	0.838874	1.14521	0.664412	0.346111	1.06234	0.268509	1.4968	0.780829	-1.94136	-1.38594	-0.374112	-0.128086	-1.4627	-0.332256	0.122822	-1.33324	-0.0426273	0.0821489	0.20241	0.0682937	0.135611	0.259657	1.76995	-1.41267	-1.51844	-1.30656
MYH7B	-0.403953	1.28005	0.115813	1.62323	0.417722	0.7092	0.000493158	0.127383	0.232262	0.21626	-3.31443	-1.23849	0.238925	-1.56473	-1.17268	0.557797	-0.816045	0.89862	-0.0759574	-0.403953	0.376625	0.176305	-0.162776	1.39669	1.44236	-0.353197	-0.171348	-0.132176
TP73	-0.283695	0.190198	-1.33421	0.46116	-0.20398	-0.156979	-0.092758	-1.20237	-0.210822	-0.422131	-0.667762	-0.767657	0.569854	0.884238	1.96542	0.646964	0.764261	2.02649	-1.22285	-0.853183	-0.615925	-0.748112	-0.377865	-0.16167	-2.06952	1.26286	0.867294	1.75276
TOLLIP	-0.29203	0.9591	0.800407	0.903798	-0.463322	0.46208	0.332823	0.738733	0.935289	0.734591	-0.140903	0.339769	-0.817101	-0.305611	-1.93281	-1.39844	-0.629801	-2.06223	0.815686	0.826248	0.731263	1.01285	1.46414	0.471016	0.586657	-1.19296	-1.99395	-0.885299
UBE2D4	0.501149	0.598687	-1.38739	0.420921	0.857659	-0.348448	-0.715551	-1.57297	0.886679	1.30442	1.17162	1.25441	-1.78984	-1.39794	-0.0751115	-1.77764	-0.416522	1.0254	0.11855	0.785008	-0.117124	1.30915	0.321926	1.30582	-0.635771	0.277938	-0.960569	-0.944461
CLUL1	-1.21526	1.01527	-1.4778	0.944322	0.0556261	1.12616	0.873096	0.0571676	0.961275	0.752832	-2.20938	-0.364437	0.653453	-0.534113	0.174081	-0.0187342	-0.450041	0.579906	-0.102829	-0.776393	0.685689	-0.409074	1.25244	0.958097	1.52909	-0.853351	-2.17215	-1.03495
RUNX1T1	1.18586	-1.10994	1.14418	-0.76245	1.41265	-1.63213	-1.83952	0.699464	-0.735088	-0.517935	0.631227	0.310489	-1.50949	-0.212661	1.95288	-0.643987	-0.00713044	1.82009	-0.080334	0.0106052	-0.160927	-0.00637127	0.612823	0.0823165	-0.99719	1.32997	-0.728101	-0.249309
THOC1	-0.0328258	-1.21392	-0.294449	-1.21027	0.0110818	-0.709626	-0.548699	-0.112445	-1.83233	-1.33017	1.65139	1.1771	1.78948	1.15077	0.805892	1.78739	0.60025	0.387365	-0.477558	-0.899446	-0.167753	-1.24164	-1.27352	-0.486844	0.506816	0.533509	0.662448	0.768017
FKBP7	-0.562553	-0.909617	0.123275	-0.696903	0.0930345	-0.432226	-1.52089	-0.518969	-1.75408	-1.25323	1.72493	1.29032	1.31559	1.20792	0.285169	1.47311	1.12708	-0.323471	-0.247622	-0.128669	-0.399756	-0.946291	-0.4762	-1.07862	-0.763221	0.813658	1.74458	0.813658
OSBPL6	-1.32617	-0.401027	1.49901	-0.00293727	-1.55096	-0.625876	-0.568977	1.64049	0.662058	0.58051	0.53196	0.784388	-0.179746	0.932249	-3.24019	0.0685384	-0.50009	0.0604304	0.136571	0.64554	0.345492	0.646091	-0.241674	0.226814	0.565932	-0.525518	1.14274	-1.30565
SLC1A3	0.28801	-0.729424	-0.0986927	-0.771749	0.269651	-0.852446	-0.953957	-0.207383	-0.864942	-0.79673	1.25292	1.18641	0.939904	0.281895	0.115987	1.19757	-0.156327	-0.0929631	0.322807	-0.0245397	0.24791	-0.0899101	-1.97346	-2.08666	-1.30807	1.41983	1.70381	1.78054
XRCC5	0.11305	-1.30304	-0.104869	-1.19074	0.127923	-1.22652	-1.29387	-0.166686	-1.31215	-1.48681	1.77032	1.64453	1.16486	1.64453	1.00736	0.956768	0.979166	0.197172	0.0820682	0.11305	-0.599286	-0.570875	-0.776666	-0.388176	-1.40969	0.527305	0.634117	0.867164
LXN	0.379876	0.538722	-1.38967	0.474403	-0.232379	0.43079	0.0410373	-0.743556	0.905079	0.349927	1.45173	1.59791	-1.01168	-0.555801	-1.74782	0.194259	-0.397784	-2.90092	1.32672	0.619296	0.423779	0.826287	0.995723	0.624242	-0.837146	-0.8279	-0.0468567	-0.48827
MKNK1	0.424061	0.372361	-1.68371	0.808201	1.18743	-0.0852168	0.462946	-1.93356	0.59112	0.635067	0.431422	0.841868	0.879788	0.0589058	-1.83887	0.867047	0.674969	-1.53774	-0.0444335	-0.468976	-0.225809	0.27615	-0.307194	0.406583	2.15064	-1.47456	-1.42636	-0.0421224
TNS1	0.683071	-1.29512	0.668902	-1.73156	0.719807	-0.484202	-0.0127793	0.434826	-1.34855	-1.16258	0.452036	0.0960306	0.431958	1.55961	0.0770391	-0.466038	1.55382	-1.10823	0.479884	0.714654	-0.961473	-0.140809	-0.588227	-0.903837	-1.39373	1.41834	2.18709	0.120064
REXO1	0.611942	0.572835	0.0559498	-0.503632	-1.40437	1.5434	0.950961	2.02654	0.623348	-0.236915	-2.95011	-1.32384	-0.426416	0.857092	-0.037257	0.372662	-0.341463	-0.962455	0.0792295	0.513046	-0.56515	0.797469	0.773089	-0.112448	-1.0436	0.984765	-0.883302	0.0286162
SAR1A	1.42169	-0.669964	0.990202	-0.301573	1.11167	-1.1478	-1.25592	1.32155	0.161165	-0.138314	-0.192873	-1.68525	1.90285	1.39703	-0.788776	1.58893	1.37323	-1.01021	-0.512783	-0.293932	-0.362641	-0.190406	0.208727	0.535306	-1.00285	-1.10326	-0.826542	-0.529233
CDC14A	-0.4018	0.747697	0.374255	0.762305	-0.144398	1.48451	1.26849	0.49209	0.562122	0.640231	-0.350638	-1.23627	-2.52584	-1.01451	-0.502351	-1.72665	-1.73407	-0.0289167	1.33816	0.778263	1.10192	1.15885	-0.730207	0.314851	-0.556063	-0.619348	0.159088	0.388229
RAPGEF3	0.7999	-0.627217	1.12686	-0.779633	0.7073	-0.887333	-0.525021	0.693122	-2.05765	-1.82971	0.3106	0.628562	0.551563	0.972859	-0.250445	-0.814479	1.54156	1.14366	0.543581	-1.98684	0.42493	-0.564719	-1.48625	0.0272716	0.250391	0.167674	1.42114	0.49832
CEACAM1	-0.417646	-1.24243	0.416323	-0.948463	-0.701263	0.0236294	-0.0819349	0.313375	-0.83678	-0.668759	0.718846	0.578539	0.74423	-0.278707	1.06424	1.09563	0.977461	1.35531	0.32484	-0.107049	-0.996189	-0.273277	-2.77454	-1.60114	-0.385324	1.3075	0.610441	1.78314
SENP1	0.327334	-0.649976	1.12719	-0.64387	0.676648	-1.17782	-0.448111	1.61049	0.30858	-0.611347	-1.565	-1.45941	0.310697	1.82721	0.754637	-0.521283	0.95885	1.60082	-0.654127	-0.109976	-1.07514	-0.787228	-0.0404268	-1.79331	-0.461716	0.945204	1.32159	0.229478
DUSP13	0.293777	-0.122443	-0.643	0.22325	-0.339881	1.13106	1.03633	-0.297943	-1.42384	-1.55109	0.0587689	0.521144	0.42962	-0.954774	-0.407895	-0.00876906	0.674526	-0.755817	1.86239	0.641705	0.413129	-0.837892	-2.42417	-1.16205	-0.0203518	0.984507	0.521119	2.15859
CIC	-0.262552	0.493404	0.593617	-0.000778331	0.0230868	1.96597	1.90886	0.690438	-0.279219	-0.480926	-1.86408	-1.69914	0.727588	0.304402	-1.00469	0.160888	0.291406	-2.45374	0.255664	0.287905	0.514916	0.356818	0.730654	-1.46304	1.14028	-0.0527604	-0.494339	-0.390636
LIPE	0.163333	-1.42135	-0.422625	-0.667963	0.955016	-1.84511	-0.633978	-0.381916	-1.21097	0.396588	0.762758	1.1707	0.66266	0.350005	1.49543	-0.552232	0.0210651	2.38084	-0.410992	-0.78569	-0.760163	-0.524344	-1.52877	-0.188303	-0.159487	0.31452	1.43596	1.38501
FDFT1	-0.335723	-1.21611	0.751171	-1.21611	-0.122751	0.587412	0.502254	0.728241	-1.71183	-1.13753	1.6201	1.52057	0.20879	0.344908	-1.05356	0.408269	0.900803	-2.27762	1.23712	1.30167	0.484451	0.408269	1.0528	-0.82254	-0.380177	-0.522383	-0.623953	-0.636537
PAFAH1B3	0.802583	-1.1359	-0.721262	-1.16315	0.714335	-0.478116	-0.555444	-0.490926	-1.22031	-1.11889	0.590927	0.893429	1.62975	0.689458	0.507413	1.0201	1.41455	0.0162284	0.599707	-0.386488	-0.98701	-0.773493	-0.168498	-2.10286	-1.22776	0.958739	1.36342	1.32946
KIF22	-0.0242103	-1.46965	-0.246699	-1.43609	-0.0650377	-0.813523	-0.640593	-0.269033	-0.967872	-1.03991	1.11187	1.33067	1.22749	0.779988	0.992947	1.05928	1.38591	0.369615	-0.0343552	0.0383827	-0.339957	-1.25746	-1.34397	-0.56168	-1.58275	1.01541	1.52654	1.25469
CARMIL1	0.968817	-0.635645	-0.730933	-0.873062	0.806213	-1.39864	-1.44032	-0.617044	-0.635645	-0.829443	0.601182	0.136883	0.697927	0.547369	1.91728	0.886328	0.704485	2.23032	-1.06243	-0.141801	-1.53459	-0.343148	0.318323	-0.528532	-1.37821	0.332117	1.21547	0.786734
PGM1	-1.19262	1.36892	0.00171351	1.41178	-1.1362	1.29892	1.46729	0.031127	0.439227	0.65579	-1.17623	-0.625901	-1.25367	0.249173	-1.69951	-1.22914	1.3311	-1.29466	0.597511	0.691941	0.557811	0.641191	0.80027	0.663691	-1.14294	-0.579067	-1.1577	0.280188
DDX1	0.627656	-1.42541	-0.178435	-1.2219	0.668445	-1.49776	-1.52236	-0.202135	-1.19336	-1.28142	2.20249	2.30229	0.0329366	1.34538	1.30253	-0.200126	0.196665	0.326108	0.263008	0.560211	0.074219	-0.333998	0.194213	-0.104587	-1.22529	0.116267	0.163474	0.0108804
DNM2	0.698793	0.433466	-0.218388	0.174019	0.75274	1.20859	1.01912	0.857393	-0.176906	-1.02324	-3.07214	-2.39493	1.51132	0.130066	-0.511685	1.53996	0.723445	0.0103039	-0.330165	-0.0428626	-0.501048	0.0754391	-0.096944	-0.393889	-0.929329	-0.102071	0.565726	0.0932113
EPB41L2	0.286005	0.422245	0.795846	0.566856	0.426661	0.994456	1.35197	0.323784	0.709161	1.16672	-0.603755	-2.38957	-0.30249	-0.0862999	-1.74781	-0.0704552	0.919125	-0.801129	-0.170842	-0.0717126	0.265043	0.319877	0.885195	1.40199	0.248834	-1.50715	-1.30912	-2.02343
RIMS1	-0.476793	-0.426466	0.451005	0.581234	0.376803	0.993346	0.441874	0.493469	-0.569228	0.546033	1.19067	-0.197501	-0.644065	-1.67194	-1.09136	-0.978227	-2.97699	-1.38217	1.22603	1.18909	1.64148	0.803206	0.00604891	-0.039278	-0.569228	0.149967	0.125822	0.807165
MOXD1	-0.482648	-0.431364	-1.02883	-0.444153	-0.055167	-1.46381	-1.66563	-1.55019	0.0457623	-0.0443452	1.32624	0.829883	1.43315	0.780482	1.14661	1.65386	0.354196	1.46428	-0.991255	-0.640565	-0.910293	-0.876953	-1.03774	-0.0406492	-0.448898	0.736729	1.08848	1.25281
STX7	-1.33609	1.1412	-0.20828	1.11201	-1.00646	0.710508	0.888257	-0.333874	0.791268	0.712494	1.06319	0.156869	-0.144953	-1.55097	-2.24083	0.605129	-0.42199	-1.13182	1.34431	1.11201	0.687902	-0.202401	0.957041	0.944967	-0.546218	-0.435373	-0.988283	-1.6796
RABL2B	0.650171	-0.270632	1.95109	-0.260254	0.610483	-1.19972	-0.480712	0.927475	1.48905	0.362299	0.18104	-0.109108	-2.37732	-0.163594	0.149178	-0.202602	-0.26444	-0.758659	0.746213	-1.1714	1.02772	0.245003	0.189515	1.07518	1.46806	-1.94894	-1.02148	-0.843589
KEAP1	1.34493	-0.914477	-0.0834164	-0.723851	1.36291	-0.826689	-0.662568	-0.262312	-0.821888	-1.00118	0.673099	1.10226	-0.476168	0.568523	1.35797	-1.61455	-0.169682	-0.169154	0.527422	0.809671	0.151521	0.565143	-0.0616428	-2.18694	-1.86828	1.04744	1.13455	1.19737
PTPRH	0.963709	-0.0488652	0.566328	-2.30153	0.209516	0.758348	0.895434	0.572838	0.108006	0.754858	-1.83326	0.0959655	0.111653	-0.0914671	-0.660981	0.380136	0.272369	-1.78183	0.844689	0.792327	0.643833	0.796745	-1.9053	0.250015	-2.12143	0.409023	1.03267	0.286185
SLC35C2	1.40041	-0.539336	2.14991	-0.73778	1.30917	-0.912903	0.353602	1.48054	-0.301252	-0.121079	-0.272712	-0.510912	-0.252487	0.672563	-0.0335985	-0.256786	0.65216	-1.15674	-1.25935	-0.306229	0.338143	0.612551	0.0436476	0.403963	1.57459	-1.96128	-0.328894	-2.03992
CRYBG3	-0.495048	-0.960524	0.437013	0.372349	0.690058	-0.732954	1.14445	0.640655	-0.944989	-1.02255	-0.775005	-1.48378	0.947573	1.91704	0.600708	0.635335	1.16171	0.309339	-1.53959	0.175476	-2.23187	0.208018	-1.16008	-0.480604	0.174918	1.72509	0.359587	0.327661
EPHA6	0.541296	-0.0788896	0.789626	-0.377256	0.490255	-0.536865	-0.497808	1.1838	-1.04656	-0.460468	0.812226	0.515569	-0.582277	-1.56887	0.379861	-0.640239	-2.87126	-0.041623	0.931154	1.12995	0.71377	0.963922	-1.59654	-1.23927	0.118267	1.44099	0.75829	0.768952
SCTR	-1.67634	1.38208	-0.458352	-1.84639	-0.297162	0.812963	-0.458352	0.678027	-1.76137	0.761994	0.361637	-0.55985	-0.106482	-0.163424	1.11722	0.955958	-0.38305	1.50344	-0.207516	-0.55985	-1.84639	-0.99911	0.742226	1.29825	1.44839	0.446251	0.218016	-0.402818
RFX3	0.717055	0.288636	1.40139	0.168899	0.710621	0.908083	0.741064	0.739806	0.351788	-0.0584695	-1.67199	-2.92347	0.499693	0.527453	1.13614	1.22805	-0.494221	0.790449	-1.07208	-1.28035	-1.46879	-1.06167	-0.185387	-0.0726468	-0.34723	0.944423	-0.431311	-0.0859324
RIF1	-0.0430848	-1.25043	-0.178648	-1.00585	0.436939	-1.08798	-1.01764	-0.283502	-1.11062	-1.10454	1.26329	0.796695	0.588929	1.53308	1.31258	0.490383	0.73207	0.856648	-0.179249	0.274798	-1.05248	-0.198244	-1.92219	-0.990284	-0.822055	1.75692	0.816299	1.38816
RAB21	0.0287828	0.784185	0.86486	0.597823	-0.157027	1.91312	0.5175	0.047645	0.583548	0.969101	0.163749	-1.43532	-2.01412	0.368266	-0.054049	-2.61391	-0.693403	-0.355467	0.558609	0.513774	0.0228178	0.708654	1.63663	0.232226	0.0457246	-1.15889	-0.954534	-1.12031
SLC4A4	0.258561	-0.591318	0.575806	-0.148714	0.0152948	-1.21849	-1.21849	0.646053	-2.23884	-1.10246	-1.87264	0.571365	-0.942952	1.26881	1.03839	0.172983	0.439104	1.4818	0.178757	0.511407	0.294352	0.095836	-0.278354	-0.906899	-0.889244	0.584723	1.65535	1.61982
SMARCA2	0.599938	-0.594613	0.177591	-0.778465	0.790341	-3.61254	-1.23488	0.0543351	-0.480329	-0.245637	0.82466	0.709083	-0.646783	1.11011	1.31818	-0.883586	1.22703	1.20197	-0.363999	-0.214531	-0.34988	-0.134153	-0.159901	-0.357708	0.456313	1.17192	-0.389044	0.80459
SESN1	-0.101983	-1.38876	-0.498543	-0.932119	0.135979	-0.832304	-1.08845	-0.457511	-1.37625	-1.61113	1.61524	1.84969	1.01889	1.13247	-0.0825052	1.2107	1.51038	0.327254	-0.213458	-0.0950491	-0.576937	-0.623114	-0.686504	-0.514455	-0.749837	1.37702	0.191963	1.45931
COL5A3	0.408654	-1.43902	0.0598022	-1.43902	0.26034	-0.687578	-1.416	0.166883	-1.39299	-1.39299	1.18132	1.24693	0.927562	0.691332	0.661394	-0.0269242	1.82461	0.615485	0.223264	0.468005	-0.243664	-0.980326	-1.18585	-1.34696	-0.459957	1.62034	0.625475	1.02986
SRCAP	0.651755	-0.0909836	2.58409	-0.182198	0.117561	0.167696	0.379146	0.547829	-0.680592	-0.908094	-0.113138	-1.38388	-0.457121	0.868843	2.03001	0.759012	-0.0756404	-1.70791	-1.03954	-0.344255	-1.48249	0.431144	-0.870579	0.389138	1.58158	0.295016	-1.18891	-0.277476
PUM3	-0.188587	-0.807927	1.1071	-1.10598	-0.0814953	-0.433253	-1.37803	0.814963	0.0126978	0.680862	1.78858	1.72304	-0.816686	-0.0706358	0.398962	-1.276	-1.51651	-0.0652064	0.369442	-0.311561	1.39175	1.21911	1.71843	0.0190132	0.247172	-1.24613	-1.29839	-0.894709
CHRNA3	0.290561	-1.15692	-0.91548	-0.800034	-0.270888	-0.999386	-0.0632389	0.0867873	-1.24915	-1.2612	0.371585	1.42364	1.28104	0.803527	0.160684	0.952248	1.17551	1.24148	-0.501107	-0.171196	-1.33236	0.0281546	-1.90866	-0.391041	-0.905776	0.970598	1.49792	1.6427
KCNN2	0.39134	-1.19772	-0.559186	-0.983157	0.375982	-0.971052	-0.847926	-0.533815	-1.22913	-1.10162	0.930267	0.85168	0.862059	0.812639	1.82399	0.798704	-0.0841721	1.39335	-0.919817	0.30638	-0.612872	-0.828223	-1.61073	-1.03609	-0.0815467	1.65033	0.942899	1.45743
CNOT4	1.05014	-0.920015	-0.894932	-0.973651	0.55389	-1.01266	-1.81855	-1.07798	-0.709173	-0.647438	2.22576	1.35687	0.417874	1.90312	0.894544	-0.538423	0.724446	0.980654	0.19092	-0.446987	-0.565884	-1.13899	-0.668705	0.307381	-0.857276	0.856605	0.0731399	0.735318
PSEN1	0.262466	1.05388	-0.0404824	1.00489	0.0711881	0.0756251	0.393085	-0.35301	0.907151	1.10127	0.258388	0.150519	-0.476386	-1.09462	-1.86153	-0.755908	-0.338567	-2.12776	0.495674	0.843678	0.828712	1.18159	0.413346	0.417325	1.91195	-1.47531	-1.32493	-1.52223
CPOX	0.124653	-1.3532	-0.369255	-1.13302	0.237229	-0.843992	-1.09779	0.426529	-1.26616	-1.41504	0.666013	0.429021	1.42956	1.03261	0.294083	1.3493	1.24671	-0.49628	0.224968	-0.108488	0.143788	-0.729173	-0.317155	-1.10978	-1.69194	1.71663	0.878473	1.73168
CLDND1	-0.589763	0.634834	0.433621	0.987178	-0.656961	0.375989	0.502033	0.592051	0.782125	0.89333	0.465198	0.4627	-0.58489	-0.860124	-1.64609	-0.196327	-0.296351	-1.65274	1.00152	0.0335036	0.878365	0.158348	0.488299	0.769366	2.18724	-1.81018	-1.91135	-1.44092
MOK	0.224514	1.03112	0.463201	1.05693	0.179676	0.795329	0.826146	0.422633	1.24186	1.26452	-0.690291	-0.646289	-0.392697	-0.523377	-0.689185	-0.491299	-0.944714	-1.50085	-0.0946914	-0.285575	0.59563	0.547722	0.724611	1.36525	1.18184	-1.73053	-2.43996	-1.49153
HSP90AA1	1.41132	-1.02843	0.699781	-1.06807	1.64328	-0.536888	-0.421074	0.699781	-0.872199	-0.660238	0.533314	0.80571	0.139812	0.606878	-1.23733	-0.213569	-0.974269	-1.92762	1.64328	1.41132	1.31429	0.936206	0.34765	0.210642	-1.27084	-0.536888	-1.11894	-0.536888
RBL1	0.649911	-1.80125	0.428324	-1.40357	0.442778	-0.927835	-0.898983	0.320155	-0.940993	-1.26165	0.816191	0.236962	-0.579155	1.81686	1.56637	-0.424433	1.3601	0.361964	0.0393895	0.34169	-0.568236	-0.767129	-1.04725	-0.282923	-0.978002	2.1251	0.426677	0.948943
DLGAP4	0.142509	0.718273	-0.444084	0.710216	-0.400641	1.19725	1.32714	-0.566497	0.86057	0.764742	-0.20146	0.385652	0.0184713	-0.260009	-1.97736	0.32641	-1.77294	-0.698008	-0.240188	0.517739	0.878329	0.827177	1.71291	0.73977	0.328918	-1.50664	-1.20659	-2.18165
IGSF9B	-0.0067458	-0.755252	0.286808	-0.52904	-0.0596617	-0.189226	-0.0235	-0.564751	-1.32251	-0.859695	-1.52307	-0.958234	0.481484	1.70082	1.21136	0.220644	1.54148	1.65663	-0.477524	-0.527164	-0.891673	-0.400047	-1.0126	-1.24548	-0.308013	1.5704	1.78275	1.20181
NDC80	-0.407835	-1.98977	-0.162917	-1.79459	-0.163294	-0.636163	-0.600353	-0.166655	-0.439231	-0.724424	1.61021	1.48	1.03284	-0.142234	0.819103	0.687771	0.685152	1.65256	0.0446086	-0.0248201	-0.597064	-0.698805	-0.468889	-0.691975	-1.78939	1.28625	0.936737	1.26318
AP4E1	0.534851	-0.0665826	1.5714	0.642363	1.34234	0.401619	0.352808	0.869298	0.0836286	0.569273	-1.23927	-0.309651	-1.11316	-0.533213	-1.13449	-2.35728	-0.265159	-2.42456	0.958707	1.07499	0.769256	1.08659	-0.268841	0.199998	0.885267	-0.464314	-0.766102	-0.399776
RSBN1	0.0825077	-0.987987	0.141558	-1.51725	-0.86062	-0.593489	-0.772376	-0.0200352	-0.659351	-0.960517	0.562936	0.820242	1.42971	1.1729	0.398398	1.09971	1.77647	0.778572	-0.815077	-0.257618	-0.892789	-0.702031	-1.03011	-0.667328	-1.64459	1.30702	1.07624	1.7349
MAGI3	-0.0188933	0.927532	0.581045	0.932969	0.0999282	0.963314	1.04603	0.56151	1.01317	1.07838	-0.982636	-0.919339	-1.00335	-0.885135	-1.23767	-0.947575	-0.133963	-0.981307	0.121911	0.715241	0.232676	0.784077	0.60677	1.26293	1.40986	-1.55315	-2.02965	-1.64467
CXCL2	0.855291	-0.260603	0.541852	0.0355289	0.718015	-1.95888	-0.705127	0.321309	0.0183008	-0.0229932	0.0355289	-0.0575664	1.49304	0.268188	1.30468	0.799748	0.184637	0.930698	0.0355289	-0.248376	-0.472741	-1.95888	-1.53648	-1.80528	-1.76688	0.996286	1.08818	1.16699
AFP	0.98686	-1.11745	0.298112	-1.11745	1.09025	-1.11745	-1.09572	0.301934	-1.07398	-1.07398	1.29805	1.26792	-0.573873	-0.834876	0.156179	-0.407754	2.05083	-0.37936	0.331289	0.126437	-0.407754	0.990634	-0.87835	-1.03051	-1.00877	1.77197	-0.0619302	1.50875
COL4A4	-0.0751897	0.696359	-0.239666	0.796554	0.0327591	0.346005	-0.0885607	0.0353716	0.966374	1.04035	-0.228309	-0.162596	0.330142	0.438797	-0.67139	-0.191175	0.524441	0.573866	-0.229429	-0.484525	0.0267961	0.736393	1.22091	0.43832	1.53668	-2.28351	-2.84133	-2.24444
TCF7	-0.71817	0.398301	1.68509	0.258396	-0.565663	0.974234	0.801457	1.84832	0.576393	0.331137	-1.73988	-1.39293	-0.0930007	1.25437	-1.35806	-0.344515	0.936235	-1.06835	-0.488687	-0.160875	-0.268869	-0.223504	1.61343	0.811822	0.00116639	-0.107677	-1.67654	-1.28362
OSTM1	0.19405	0.808454	-0.230423	0.838757	-0.287582	-0.731215	-0.323162	0.215545	-0.546963	0.872962	2.11896	-0.0395012	-0.00990231	-0.732148	-2.33764	-0.276719	-0.964466	-1.8345	1.80239	0.773402	0.906209	0.772819	-0.820323	-1.33631	1.30032	0.0792663	-0.561532	0.34926
CDH7	0.472055	-1.63992	-0.307781	-2.33738	0.560708	-2.33738	-1.19479	-0.0522295	0.00354074	-0.00496866	0.6392	0.641871	1.43288	1.41985	0.00354074	0.8514	1.16186	0.0976019	-0.770536	-0.0208557	-0.743547	-0.0262147	0.439502	-0.867248	-0.206523	1.33821	0.291053	1.1561
IMPG2	-1.11619	-0.579417	-0.150812	1.08466	-0.0230526	-0.150812	-0.150812	-1.18358	1.86341	1.44395	-0.812928	-1.25098	-0.408325	-1.25098	-1.25098	-0.714201	-0.430498	-0.106796	0.845219	1.0936	1.24495	0.417421	1.42281	1.00303	1.70589	-0.714201	-1.25098	-0.579417
PCNP	-1.2012	-0.00387338	-1.34676	0.251457	-1.06064	0.0357149	-0.148732	-1.16771	0.141305	0.560101	2.07396	2.54852	-0.364208	-1.70915	0.0610849	0.196803	0.0684036	-0.452175	1.81213	0.263769	1.23682	-0.258706	-0.064264	0.991219	-0.791416	-0.65006	-0.846289	-0.17611
EXD2	-0.522902	0.801766	-1.09401	1.03635	-0.0334013	0.872981	0.744435	-0.840221	0.269245	0.365711	0.0500588	0.081324	0.849437	-0.585665	-0.62134	0.430932	0.942218	-0.213255	-0.08078	-0.990159	-0.658303	0.552891	1.19315	0.405567	2.47188	-1.49583	-2.5193	-1.41278
ARG2	-0.0965273	-1.03987	-0.375873	-0.872093	-0.139121	-1.30766	-1.19727	-0.260455	-0.952176	-0.864647	0.625615	0.817044	1.0739	1.26989	1.80121	0.956127	1.00019	1.80859	-0.924065	-0.716187	-1.09658	-0.784724	-0.242591	-0.653889	-1.17969	0.995871	1.03603	1.31895
MEF2C	0.133882	-2.64159	0.17971	-2.64159	0.475891	-1.32144	0.123903	0.345573	-1.09637	-0.160776	1.05622	0.345573	1.67115	0.171813	0.284465	1.24548	0.639588	0.54441	0.171813	-0.149698	-0.541553	-0.639578	-0.754105	0.0631335	-0.179577	0.401027	1.42018	0.852465
UBA5	-0.923401	-0.325617	0.16664	-0.0560176	-0.232564	-1.43219	-1.47368	-0.253874	0.68208	-0.156206	2.16109	2.74328	-0.46373	0.356811	-0.39234	-1.0105	-0.338477	0.294256	0.456099	-0.129121	1.01221	0.333451	0.107238	1.25776	1.09083	-1.13315	-0.950024	-1.39085
STK17B	-0.0132276	-1.16632	-0.38878	-1.09032	-0.172709	-0.733848	-0.579829	-0.144799	-0.939176	-1.11611	1.02621	1.08086	1.08697	0.656623	0.756119	1.12155	1.14748	0.436805	0.0542177	0.215041	-0.603826	-0.525398	-1.1153	-0.689749	-2.56538	1.37145	1.33758	1.55387
CDC14B	-1.13271	-0.655747	0.0839801	-0.682229	-0.617276	0.137852	0.731915	-0.0578902	-1.86412	-1.48385	0.545043	0.411887	0.218242	2.16294	0.655461	0.0969902	2.10105	1.25853	-1.06083	-0.0817765	-0.913687	-0.720607	-0.239893	-0.522926	-1.03051	0.381494	1.82777	0.450886
ZNF510	0.41108	0.641476	-0.70275	0.667606	0.726715	-2.10542	0.16762	-0.861028	0.440216	0.443306	0.59237	-1.45213	-0.230748	2.02091	0.525333	0.41861	-0.689939	1.97404	-0.532081	-1.14051	-1.03985	-0.433496	1.9461	0.730886	-0.492767	-0.39243	-0.945685	-0.687434
LRP2	-0.326789	-2.57742	0.620633	0.107008	0.1854	-2.10306	-0.46409	0.788109	-1.89548	-0.0930789	0.873902	-0.0481793	1.96685	0.583502	0.273475	1.53305	0.787266	0.26546	-0.835129	-0.550758	-0.558323	-0.630745	0.659725	-0.260574	0.753884	0.675373	-0.409781	0.679777
ZNF506	0.232748	0.703916	0.81275	1.15163	0.00620975	0.564641	0.617733	1.18938	0.885334	1.27033	-1.53627	-3.71033	-0.697896	-0.148498	0.699972	-1.30986	-0.934682	0.351261	0.0295668	0.00945593	0.0118986	0.109506	-0.111437	0.349156	0.315835	-0.123416	0.167644	-0.906585
JMJD4	1.85853	1.10571	0.29122	1.09632	1.3345	-1.31717	-0.634913	0.318958	0.818065	0.577779	-1.04972	-0.523454	-1.42047	0.311321	0.879879	-1.66492	-2.04454	-0.435177	0.128799	0.73777	0.141457	0.282762	0.935036	0.067148	0.623403	-1.54198	0.238833	-1.11515
DUSP12	1.06278	-1.54759	0.354908	-1.27935	0.727045	-1.49441	-1.42736	0.793952	-1.16763	-0.533904	0.58497	0.796406	0.321416	0.675273	2.34451	0.737747	-0.699941	1.54919	-0.414032	-0.690595	-0.682141	-0.430057	-0.348274	-0.587447	-0.615374	0.0212682	1.72444	0.224188
AACS	0.091385	0.903869	0.294962	0.932787	0.0361401	1.29195	1.4329	0.184379	0.460627	0.560333	-0.91118	-0.997678	-0.814735	-0.745238	-1.82101	-0.959247	-1.06216	-2.43402	1.31396	1.51966	0.815253	1.17691	-0.856756	0.183648	0.414133	-0.720668	-0.0620034	-0.228201
DELE1	-0.185985	-0.671291	-0.124856	-1.03713	-0.684038	0.298551	0.232308	0.446003	-1.06379	-1.58055	0.116356	-0.264198	1.26551	0.454215	1.28953	1.69758	0.887518	2.18717	-0.682436	-1.11199	-0.33176	-1.66146	-1.59494	-0.444606	-0.0723749	0.420704	1.2193	0.996665
CADPS2	0.318309	-1.24695	-0.0359035	-1.05601	0.274449	-0.571149	-1.29363	-0.0674191	-0.881281	-0.93146	0.813482	0.997624	-0.490519	0.0192192	1.32547	-0.114179	-0.148685	1.04925	0.386489	0.649086	0.129239	-0.147819	-2.26405	-0.688447	-1.13453	2.1069	1.13402	1.86849
HSPB11	-1.5173	-0.708183	0.0282847	-0.920856	-0.887817	0.110102	-0.259981	0.247812	-0.654467	-1.31645	2.63041	2.66507	0.0428282	-0.84595	-0.953831	0.344862	-0.483076	-1.12932	1.05756	0.780214	1.0175	0.560415	0.588687	-0.0630982	-0.282627	-0.577726	0.244989	0.281949
PHLPP1	0.400436	-1.10759	-0.571623	-1.12903	0.448871	-0.952323	-1.00919	-0.462089	-0.979685	-0.97912	0.791765	0.727683	0.424248	0.421863	1.15521	0.436259	0.415583	1.31149	0.182945	0.708861	-0.772413	-0.41026	-1.24135	-0.557147	-2.14585	1.58223	1.85703	1.45319
ATP8B1	0.706474	0.285213	-0.0440248	0.0709984	0.931599	1.34717	1.18786	0.252493	0.415282	0.539485	0.326212	-0.401397	-1.34254	-0.103239	0.0919606	-2.06211	-0.788614	-0.350792	-0.327087	-0.180948	0.321125	0.582597	1.05776	0.902918	1.90018	-1.62364	-2.08795	-1.60699
IL12RB2	0.0664255	-1.29917	0.0815831	-0.479958	0.310294	-0.603972	-1.78367	0.0815831	-0.831152	-0.884414	0.728141	0.963802	1.26285	1.73973	0.70726	0.651217	0.221649	0.692874	0.221649	-0.115041	-0.122159	-0.542008	-1.52772	-1.70688	-1.68129	1.26509	1.41846	1.16482
SMARCD3	-0.168389	1.08257	0.541645	0.957803	-0.250366	1.22775	1.18487	0.738037	1.08082	1.01214	-1.24944	-1.11042	-0.226339	-0.698502	-1.71496	-0.375641	-0.792865	-1.66022	0.427212	0.296399	0.60451	0.534729	0.70684	1.16211	0.76942	-2.18503	-0.678962	-1.21574
WDR70	1.17393	-1.14601	0.875129	-0.804462	0.928603	-0.825476	0.175383	0.114422	-2.25539	-1.7835	1.08295	1.1428	-0.040402	1.34836	0.807503	1.44727	1.26061	-0.930207	-0.815828	-0.982028	0.184277	-0.643384	0.916836	-0.028783	-1.18635	-0.200634	-0.187826	0.372223
STRADB	-0.521282	-0.426301	-1.07669	-0.181907	-0.995607	-1.12938	-0.638551	-0.98967	-0.638376	-0.985101	0.885178	1.65673	1.92179	0.958135	0.793149	1.40569	1.09742	0.994598	-0.56951	-0.49324	-0.679992	-0.93001	-0.536287	-0.942563	-1.25845	1.24063	0.784974	1.25463
BZW1	-0.00894901	-1.30928	0.550474	-1.36834	0.118256	-1.15845	-1.15251	0.577332	-1.21982	-1.47923	2.63671	1.77993	0.349483	0.58676	-0.31761	0.460912	0.360225	-1.77011	0.614717	0.73263	0.528263	0.818151	0.251672	0.577332	-0.69892	0.146482	-0.690461	0.0843492
C1QTNF3	0.207251	0.958342	-2.95053	0.983425	0.0750926	-0.0748968	0.399317	0.0523149	0.446032	0.608788	-2.37127	0.337621	0.754652	0.329972	-0.0417272	-0.32183	-0.386918	-0.0115269	0.250724	-1.28498	0.458868	0.368874	1.4227	1.34764	1.09279	-0.683441	-1.46068	-0.506603
ME2	0.128676	1.16475	-0.172869	1.2041	0.199837	1.04884	1.06717	-0.109299	1.22497	1.07282	-0.934476	-0.529159	-1.48821	-1.5963	-0.61075	-1.65901	-1.95539	-0.0869313	1.02317	0.673123	1.10268	0.825987	0.10972	1.22125	-0.264996	-0.89997	-0.911552	-0.848182
CCNT2	-1.42939	0.969058	0.44088	1.20192	-1.08591	-1.2717	0.440249	-0.755727	-0.09083	-1.12084	0.159981	1.71715	0.42093	-0.437995	1.07028	0.377969	-1.21794	2.53806	-0.174158	-0.589635	0.0196204	-0.197518	-2.00884	-0.188076	0.738614	-0.271918	0.925326	-0.179549
FAM135A	-0.123703	-0.910604	-0.132754	-0.901065	-0.108279	-0.877086	-0.818938	-0.314967	-1.28925	-1.13418	0.525505	0.555721	1.00941	1.03592	0.961833	1.27238	0.764774	1.58507	-0.187938	-0.122191	-0.874562	-0.659618	-1.66931	-0.909788	-1.25951	1.71667	1.46544	1.40101
EPB41L3	-0.0960448	0.861289	0.699975	0.532611	-0.088983	1.55892	1.18485	1.10985	0.403605	0.575721	-1.83617	-1.23	-2.10341	-0.561675	-1.331	-1.94802	-0.378789	-0.531919	1.12086	1.03001	0.764839	1.04383	-0.436228	0.754152	0.0899398	-0.383698	-0.22846	-0.576064
COBLL1	-0.262208	0.963098	0.492653	1.37485	-0.187682	0.391386	0.254206	0.270229	1.33672	1.17991	-0.829484	-0.804989	-1.46992	-0.0843282	-0.232769	-0.805445	-1.99322	0.435114	0.129782	0.406647	0.544339	0.235778	0.6446	1.65102	1.09208	-1.63316	-2.12356	-0.975645
KCNK2	-0.574839	-0.0457617	-0.691084	-0.70769	1.03665	-0.70769	-0.674477	-0.641265	-0.641265	-0.641265	-0.275924	-0.70769	0.122877	0.966685	1.6958	-0.178613	-0.325743	3.24381	-0.118433	-0.170681	-0.70769	-0.70769	-0.34235	-0.574839	-0.541626	-0.178613	2.48611	0.603306
SERTAD4	0.189172	-0.673533	0.780267	-1.42589	0.11884	-0.266828	-2.2226	0.78772	-1.28577	-0.470779	0.73567	0.89688	0.488356	0.872973	-1.33816	0.218187	1.02173	-0.940363	0.853971	0.74019	0.178291	0.215003	-1.07269	-1.19028	-1.17693	1.93832	1.25232	0.775951
TRAF5	-0.292209	1.42646	-0.174732	1.32064	-0.303937	1.20577	1.21215	0.00975897	0.967579	1.07831	-0.742063	-0.995642	-0.930527	-1.6652	-1.58325	-0.554367	-1.27006	-0.0713478	0.578354	-0.32568	1.47357	0.873337	-0.510397	0.7244	1.50643	-1.02718	-0.841522	-1.08865
MRPL22	0.0515497	0.854084	0.0042121	0.915564	0.036944	0.82698	0.74702	0.0814024	1.14818	1.20741	-0.354077	-0.191933	-1.50467	-0.719378	-1.38135	-1.46322	-0.95791	-1.37946	0.59447	0.0119394	1.38608	1.37318	1.33126	1.17933	0.142284	-1.49504	-1.32882	-1.11602
GEMIN5	0.458583	0.563612	0.447626	0.728585	0.567299	0.74988	0.833698	0.214497	0.834432	1.04953	-0.0990496	-0.672495	-1.81387	-0.736452	-1.35483	-1.46699	-1.2188	-1.83665	0.990049	1.08515	0.992205	1.27921	0.67526	0.935398	0.256015	-1.13634	-1.21971	-1.10585
OPRK1	-0.219147	-0.0404923	1.51759	0.184895	-0.215152	0.0312825	0.452512	1.41454	-0.239373	0.158778	-1.42934	-0.487549	0.298773	1.43611	-0.342756	-0.222077	1.61477	0.306814	-1.42934	-1.45099	-0.601878	-0.748754	1.29758	0.69053	1.83579	-0.973747	-1.86444	-0.974934
NFE2L1	2.52836	0.140434	1.03516	-0.183297	1.51359	-0.414084	0.163899	0.994309	0.302699	0.45701	-1.47895	-2.27968	-0.844928	-0.336812	0.734463	-0.831546	-0.159724	1.67572	-0.483561	-0.311281	-0.453339	-0.353991	-0.0572003	-0.859835	1.11392	-0.8957	0.244155	-0.959805
SEMA5B	0.128773	1.11563	-0.949989	1.03552	0.0527002	1.24386	1.3482	-1.05766	0.934252	1.14991	-0.608376	-0.709628	-0.996386	-1.80577	-0.00968397	-0.20611	-2.66255	-0.0443467	0.577311	0.571208	1.14471	0.820751	-0.573029	-0.790975	1.32499	-0.392631	-0.0867754	-0.553897
GSK3B	0.249375	0.386417	0.623049	0.562389	-0.11396	2.14384	1.44079	0.111878	0.998019	0.173931	-2.39581	-0.918697	-0.0739866	-0.666896	-1.39107	0.336975	0.0635099	-1.99212	-0.0594625	0.982112	-0.0637569	0.959522	1.3898	-0.0223809	-0.208792	-0.607368	-1.30629	-0.601014
ITGB5	0.198016	1.21908	0.166934	1.20704	0.155674	1.37006	1.26059	0.267516	0.59282	0.726907	-0.658871	-0.690886	-1.79352	-1.06828	-0.509024	-1.80329	-0.552173	-0.324606	0.343943	0.485751	0.499097	0.630037	0.285927	1.12865	1.34507	-1.25002	-1.16603	-2.06644
ERC1	-0.00279254	0.883253	0.488019	1.20954	0.199762	1.39183	1.26189	0.181507	1.03021	0.883253	-1.88978	-1.7521	-1.02831	-0.451323	-1.18889	-0.621615	-0.0778117	-1.57475	0.330827	1.10434	-0.0482177	1.02667	0.812731	0.0552873	0.874912	-0.305778	-1.59566	-1.197
XPO1	0.202685	-0.6546	-0.0915512	-0.824602	-0.220309	-0.520082	-0.49679	-0.181415	-1.04861	-1.30137	0.366323	-0.95954	1.13681	1.04192	1.05135	1.23572	1.61017	1.90204	0.0303118	-0.170821	-1.06707	-1.05756	-1.17953	-0.874016	-1.48119	1.57005	0.756603	1.22508
RNF13	0.341337	-1.1639	-0.722874	-1.15511	0.378138	-1.10766	-1.14205	-0.0584539	-1.56808	-1.32501	1.39735	2.07044	0.882858	0.395588	1.46853	0.0954127	0.113652	1.86977	-0.207195	-0.481105	-0.354062	-0.475004	-1.00356	-0.879634	0.231113	0.527471	1.40499	0.467039
TRPM3	0.192345	-1.50953	0.237826	-1.28094	0.244814	-1.35605	-1.32854	0.121479	-1.20993	-0.76926	1.00792	0.892098	0.343871	0.756814	2.04622	0.216849	0.446649	1.97159	-1.11941	-0.267704	-0.832729	-0.360727	-0.123938	-1.20993	0.0387409	1.77699	0.356732	0.717762
PALB2	-0.0499771	-0.856462	-0.461162	-0.976041	-0.0141652	-0.62968	-1.31874	-0.575421	-1.12614	-1.32297	1.11641	0.54641	1.08582	1.29103	1.84723	0.378254	0.618895	1.36643	-0.354938	-0.376716	-0.617921	-0.692379	-1.15598	-0.910885	-0.987714	0.970432	1.78243	1.42395
DOP1A	0.380584	1.02596	-0.54072	0.897054	0.477537	1.49958	1.47023	-0.560519	0.67025	1.05187	-1.63985	-2.02551	-1.85001	-0.448228	0.583357	-1.3587	-0.76347	0.453431	0.325209	0.369524	0.0536426	0.433988	-0.161928	1.09566	1.10192	-0.160766	-0.997087	-1.38301
LYRM2	0.331371	-1.37127	-0.0334703	-1.8268	0.430661	1.58062	-0.808337	1.47081	-0.265765	-0.157591	-0.0640469	1.71832	0.448645	1.22103	-1.13103	1.59724	0.0200998	-0.868877	-0.599467	-0.331079	-0.216157	-0.623208	-0.717741	0.644294	1.98572	-0.670481	-1.05337	-0.710107
BCKDHB	-0.236819	-0.374394	-1.86144	0.51122	-0.355006	-1.25587	-0.759576	-1.6365	-0.333757	-0.468316	2.041	1.45681	1.54633	0.058135	-0.228703	1.90217	0.818455	1.09716	-0.28346	-0.865239	-0.284118	-0.744885	-1.44267	0.168671	0.102466	0.113443	0.434352	0.880548
KAT6A	0.00521657	0.465567	1.47756	0.727503	0.148437	0.27999	1.05692	0.365761	0.585729	1.6635	-2.42037	-3.15729	0.178107	0.385778	-1.13908	0.237258	0.44228	-1.29726	0.0104987	0.386721	-0.167239	0.352209	0.0158813	-0.0715317	-0.547586	0.718107	-0.340088	-0.362588
TUT7	-1.65752	1.06952	0.392611	1.18614	-0.338399	0.270464	0.393522	0.186148	1.12615	1.20155	0.399663	-0.201006	-0.751966	0.546013	-1.95402	-0.307367	0.365517	-2.50712	0.208938	0.259509	0.274878	1.11652	0.472961	1.62111	-0.20076	-0.614764	-1.4882	-1.07009
ULK2	-0.424671	1.23383	-0.278906	1.31565	-0.452002	1.35869	1.28659	0.0326724	0.713096	0.889098	-0.990668	-0.245557	-0.408441	-1.71202	-2.5184	-0.202185	-0.400998	-0.594974	0.242853	0.78442	0.568801	1.00724	0.670397	1.45667	-0.169093	-1.45464	-0.49362	-1.21383
GRHL2	0.278152	-1.02123	-0.0841593	-1.02936	0.29533	-0.944544	-0.785519	-0.208058	-1.02344	-0.996197	-0.354514	-0.841334	0.139	1.36818	1.86527	0.370039	1.47181	1.96559	-0.476986	-0.205774	-0.832984	-0.671402	-0.0206286	-1.71392	-0.353677	1.72039	0.778937	1.31103
TNPO1	0.655516	-1.41544	0.49147	-1.27286	1.00751	-1.31962	-0.939235	0.449812	-1.32547	-1.42147	0.576294	0.456578	0.633705	0.858373	1.84849	0.680644	0.426894	0.339008	0.579972	0.6426	-0.364471	-0.691173	-0.996364	-0.661763	-2.09113	1.14431	1.24071	0.467117
PLOD1	0.710743	1.03066	-0.614368	0.94321	0.85291	1.01602	1.39553	-0.662932	0.7141	0.788301	-0.819354	-0.708057	-0.568666	-0.915406	-2.18977	-0.452684	0.197899	-1.60827	0.477431	0.824572	0.686177	0.580538	0.254801	-0.104879	1.87956	-1.35133	-1.18433	-1.1724
P2RX5	-0.00616845	-0.730649	-0.638885	-1.10686	0.386524	-0.48069	-0.522743	-0.632646	-1.12278	-1.66771	0.405327	0.831126	1.06142	0.416897	2.1073	0.526595	0.235364	1.64105	-0.742306	-0.231597	-0.048136	-0.606262	-1.29343	-1.45922	-0.318873	1.50734	0.587584	1.90242
ITGAE	0.500815	-0.82871	-1.54223	-1.05428	0.394557	-0.963638	-1.78263	-0.00867267	0.791865	0.634122	2.06001	2.14081	0.587668	1.08599	0.380357	-0.312597	-0.0394498	-0.247883	-0.111368	-0.276263	0.373451	-1.41349	1.46559	-0.0384612	0.809045	-1.09706	-1.11035	-0.397216
DIS3	0.702693	-1.03489	0.035062	-1.39981	0.551241	-0.806105	-0.60806	0.152245	-1.56378	-1.71663	1.70751	0.191158	-0.0137621	1.62488	1.4434	2.01428	0.934119	-0.272163	0.461258	-0.475502	-0.95657	-0.862444	-0.0137621	-0.617265	-0.825602	0.952755	-0.476368	0.872112
PIBF1	-1.5527	-0.356245	-0.861761	0.559222	-2.1029	1.08483	0.280859	-0.770837	0.481646	-0.182964	2.29837	1.54707	0.616491	-0.808719	-1.25357	1.53647	-1.20743	0.0745617	-0.418542	0.149926	0.661157	0.738666	-0.621183	0.968878	-1.04478	0.0123658	-0.190372	0.361487
TDRD3	-1.28178	0.698018	-0.0785337	0.638068	-2.14167	0.611169	-0.601703	-0.332066	0.755341	0.140735	0.312066	1.22659	0.290751	-0.567632	0.721169	-0.516483	0.696946	1.5586	-1.99728	-0.654948	0.495154	0.435973	0.764424	1.73511	0.320569	-2.13969	-0.522718	-0.566166
NUFIP1	0.084243	-1.10911	0.0884001	-1.4066	0.0621841	-1.00979	-1.24089	-0.261373	-1.08918	-1.45266	1.50137	1.41266	1.07906	1.12932	0.54434	1.26628	0.0694691	1.78137	-0.236129	-0.626531	-0.628662	-0.73406	-0.698119	-0.149014	-1.42605	0.84606	1.02394	1.17946
PDS5B	-0.292506	-1.34693	-0.165445	-1.17331	-0.232682	-0.166115	-0.0233945	0.220392	-0.996548	-1.08033	0.467064	-0.920292	1.53896	1.37672	0.107885	1.64841	0.995632	-0.332103	-0.0938216	0.283968	-0.346479	-0.05177	-0.441931	-2.38929	-0.861554	1.77285	1.01381	1.48881
OXCT1	-0.136088	-1.17174	0.447426	-1.46578	0.509342	-1.71513	-1.96065	0.0895643	-0.526479	-0.533282	1.99259	1.3766	-0.334148	0.863559	1.62279	-0.710597	0.707598	1.68624	-0.262044	-0.479867	-0.530268	0.0465779	-0.288859	0.394011	-1.2805	0.705575	0.361668	0.591888
CYLD	0.138047	0.670575	-0.00428398	0.637572	0.31526	0.366745	0.427946	-0.212742	0.450484	1.27077	0.573585	-0.277387	-2.14143	-0.306571	-0.509659	-2.42248	-0.615389	-2.39049	1.26435	1.39995	1.05601	1.15898	-0.106169	-0.248704	-0.090763	0.683368	-0.980308	-0.107259
SLC27A5	1.22159	0.0811614	-0.0707922	-1.7753	0.335158	-0.491473	0.663928	-0.545955	-0.902908	-1.03851	0.45707	0.623416	1.78105	0.321951	1.05596	1.72924	0.54696	1.24495	-1.79062	-1.86415	-0.864613	-0.907025	0.377146	0.697788	-1.18958	-0.10471	-0.0604957	0.468764
ZNF324	0.656811	0.503598	1.27782	0.200581	0.866033	-0.0308213	0.280614	1.12301	0.966371	1.01535	-0.512855	-1.71338	-1.89937	-0.0052231	-0.151106	-1.25533	-0.790139	-1.9217	0.676789	0.740239	0.291403	0.633428	0.786635	1.18068	0.788629	-0.915743	-1.39688	-1.39544
ZNF671	0.0295952	1.26014	-1.27139	1.15515	-0.397263	-0.130383	1.54129	0.0960067	0.311006	0.757745	-0.65635	0.285902	-1.67197	-1.08197	1.38257	-2.90736	-0.388619	0.237218	0.610702	0.197339	0.501942	0.695552	-0.754281	1.13904	0.691407	-0.924356	-0.893825	0.185155
ZNF416	1.45673	0.345265	0.0137121	0.00977033	1.79187	-1.75335	-1.12673	0.570924	0.760667	1.10495	-0.229807	-1.4436	-1.58956	0.250655	1.02738	-2.23101	-0.909902	0.769189	0.460465	0.550302	0.515795	0.139332	1.01006	0.0730636	-1.04883	-0.903419	0.39673	-0.0106381
ZNF586	0.932429	-1.15277	-0.398256	-0.289314	1.18604	-0.329113	-2.12552	1.94045	-1.20596	-0.187837	0.117514	0.253025	-0.696443	0.745916	1.85264	-1.15354	0.911627	1.74051	-0.229295	-0.382452	-0.734662	-1.13968	-1.01924	0.266406	0.107965	1.12586	-0.283938	0.147624
ZNF446	-0.513379	1.04566	0.115152	1.0444	-0.176613	1.10697	1.0615	0.255935	1.12364	1.05646	-1.06948	-1.50935	0.45213	-0.994804	-0.118254	-1.51327	-0.0703513	-1.62348	0.828449	-0.388976	0.821336	0.207878	0.663089	0.888017	1.11653	-0.772076	-0.540702	-2.49641
ZNF264	-0.152882	1.33832	0.47143	0.993276	-0.404008	0.175753	0.980133	0.823941	0.677909	0.989548	-1.28904	-1.28482	-1.278	0.324336	0.427038	-1.87275	0.0457043	0.218878	-0.548571	0.374982	0.070941	-0.130155	0.387096	1.42532	1.74919	-1.75098	-1.78593	-0.976665
RPS5	1.0841	-0.869059	0.0987109	-0.98021	1.10596	0.264912	-0.301297	0.67554	-1.41537	-1.56297	-0.816274	-0.71322	0.655239	0.618194	1.21537	1.10596	1.77182	0.320499	0.599779	0.0111837	-0.368016	-1.61969	-0.892342	-0.400446	-2.14023	0.698271	0.821711	1.03189
FAT1	0.185594	-1.13005	0.73875	-0.721877	0.340179	-0.52947	-0.523444	0.107448	-1.37856	-0.698886	-0.158847	-0.627837	1.40889	1.81039	0.513731	1.24055	1.83203	0.411131	-1.01379	-0.0910966	-1.60468	-0.931589	-1.66519	-0.843138	0.126908	1.3426	0.808795	1.05147
YTHDC1	-1.15723	0.0996852	-0.305866	-0.463094	-0.946308	2.19124	1.85147	-0.836828	0.176499	-0.106873	-0.658819	-0.649284	-1.37184	1.298	1.86555	-0.252734	0.713343	0.624195	0.350429	-0.517087	0.641032	-1.61756	-0.94994	1.57764	-0.116457	-0.409766	-0.302777	-0.726621
CHMP2B	-1.00196	-2.10644	0.112662	-1.34367	-0.476188	0.0142464	-0.733843	0.47504	-0.883148	-1.42736	1.86072	2.57032	0.4067	-0.79459	0.82881	0.632637	-0.250715	1.23954	0.738899	-0.0639963	0.214286	-0.0184442	-0.000615231	-0.35201	-1.26086	0.181008	0.685987	0.752991
SMAP2	0.339479	0.68159	0.706428	0.444378	0.490155	0.473801	0.773721	0.817055	1.14083	1.17919	-0.58535	-0.737636	-1.10232	-0.673338	-1.70705	-1.1655	-0.699838	-1.80764	0.697997	0.56523	0.826445	0.88018	1.25449	1.04617	0.557583	-1.395	-1.60791	-1.39313
PPIE	-1.25406	-0.283312	-1.1952	0.0315382	-1.10748	-0.369531	-0.350474	-1.15358	1.054	0.332915	1.19652	2.24785	0.37341	-0.114335	1.02568	0.53092	0.0549951	1.94276	-0.491813	-1.59264	0.253563	-0.535964	-0.0315847	1.27611	0.910221	-1.71231	-0.708976	-0.329225
ZMPSTE24	0.728873	-0.168581	0.633354	-0.162508	0.904715	-0.701745	-1.14568	0.719813	0.330808	0.536363	1.42808	0.470994	-1.27673	-0.0728106	0.0455563	-1.8705	-1.12816	-1.59408	0.972747	0.747691	1.12364	0.766513	0.619339	-0.0900234	1.94415	-1.34495	-1.26511	-1.15176
STARD7	1.33661	-0.859628	0.722838	-1.05417	0.767389	-1.22653	-1.40133	0.386611	-0.295611	-0.639212	-1.39319	0.994062	1.4626	2.22567	0.391838	0.848711	0.705784	-0.892504	-0.312547	0.297897	-0.0779919	-0.442874	0.0496835	-1.44098	-1.83036	0.51087	0.275847	0.890509
NOA1	-0.233355	-1.24266	0.221878	-1.22998	-0.132762	-0.708124	-0.21934	0.186423	-1.69082	-1.47373	0.774705	1.25525	0.383107	0.277828	1.6345	1.32406	1.98619	0.926185	-0.531175	-0.701067	-1.25543	-0.185605	-0.408143	-0.223781	-1.53638	0.915838	0.939577	0.946802
REST	-0.966446	0.632126	0.246187	0.723893	-0.660597	1.39486	0.614926	0.364671	1.39618	0.52457	-2.2253	0.507784	-1.63734	0.573396	-1.58677	-0.811132	1.09462	-0.931225	0.332139	1.1254	-0.421207	1.16893	-0.165069	1.15039	-0.165069	-0.0684358	-0.491308	-1.72015
SSH1	1.13728	0.882787	0.93941	1.09904	1.13966	0.660856	0.830486	-0.0108095	0.559182	1.27356	-2.32808	-2.7729	-0.253741	-0.72653	-0.938665	-0.258382	-0.589053	-1.47965	0.508978	0.610771	0.196426	0.542784	0.290419	0.147436	0.13867	-0.217668	-0.376384	-1.00589
GSTP1	0.666352	0.578538	-0.637073	0.435719	0.722375	0.61032	0.51734	0.578538	0.16077	-1.20816	-0.674469	0.578538	0.0671713	-0.359568	-2.42203	0.16077	0.033052	-1.76268	1.34346	2.1446	0.946926	1.00864	0.0671713	0.782851	-0.90482	-1.13667	-1.27893	-1.01874
APLP2	0.284844	0.937411	0.358204	0.937411	0.284844	0.509341	0.645501	0.284844	1.07413	1.12935	-0.565325	-0.713638	-0.538193	-0.695565	-1.77363	-0.460609	-0.577994	-1.61235	0.485237	0.284844	0.969416	0.937411	0.969416	0.835012	1.30911	-1.64211	-1.86432	-1.7926
FAM234B	0.086799	-0.399375	-0.557286	-0.487405	0.127185	-1.93756	-1.74799	-0.736788	0.310546	0.927797	0.696248	0.299018	1.67828	1.07661	-0.594513	1.49788	1.75057	0.922688	-1.88861	-0.298012	-0.87873	-0.358404	-0.323601	-0.989117	1.47883	0.188919	0.182892	-0.0268719
SLCO1A2	-1.19182	0.0490079	0.133315	-0.173207	-1.55872	1.76721	1.22277	-0.346884	-1.28834	-0.417555	1.75234	0.2107	0.392071	-1.20772	0.768428	-0.463623	-1.12745	2.03123	-0.171407	-1.04898	0.971123	-0.231136	0.0530385	1.67352	-0.890968	0.0468061	-0.0204796	-0.933285
WBP11	-0.26602	-1.35155	-0.228965	-1.47977	-0.287125	-0.782451	-1.00818	-0.156879	-1.05732	-1.38174	1.75704	1.87307	1.64503	0.921952	0.898012	1.06861	0.716668	0.584752	-0.141287	0.148759	-0.798709	-0.812788	-0.686854	-0.494319	-1.31404	0.924508	0.709227	1.00038
EIF3I	0.792487	-1.3539	-0.0551498	-1.62317	0.780152	-1.45556	-1.40975	0.680242	-0.924536	-1.26703	1.55672	2.36965	-0.568192	0.689637	0.813695	-0.391844	1.29381	0.927426	-0.315148	0.528847	-0.338685	0.58025	-0.0615612	-0.202065	-1.45805	0.0443331	0.126715	0.240676
NKAIN1	0.11626	-0.92351	-0.00833787	-1.05355	0.105444	-0.673861	-0.683506	0.173561	-1.24481	-0.968942	0.796347	0.679998	0.779328	0.812946	1.28795	0.67771	-1.15016	0.64104	-0.0231132	0.293196	-0.0718678	0.11316	-2.22685	-0.686761	-1.65844	1.52531	1.85987	1.51159
COL16A1	-0.235433	0.273065	0.250247	0.285362	-0.467497	0.372381	0.684425	-0.0306397	-0.814765	-0.459935	-1.76572	-2.21603	0.305317	1.59076	1.30782	0.456123	2.27734	1.13797	-1.06584	-1.40642	-1.05372	-0.999116	0.31907	-0.56592	1.05843	0.192052	0.345845	0.224836
TXLNA	0.43103	-1.24661	0.437652	-1.18466	0.289342	-1.05768	-1.10032	0.536925	-1.3185	-1.12101	1.03934	0.222284	0.16855	0.834518	0.125697	1.31136	0.79254	2.48629	-0.350997	-0.0786485	-0.131386	-1.13448	-2.00953	-0.447807	-0.190053	0.6382	1.43858	0.619377
APOB	-3.28627	0.630944	0.346632	0.268145	0.370953	-0.13463	-0.195416	-1.91934	1.4458	1.08563	0.191718	-0.255239	-0.894663	1.08852	0.111454	-0.339497	1.08852	-0.593783	-0.339497	0.12477	-0.361704	0.342832	0.927349	0.507328	1.63004	-0.14826	-0.618517	-1.07382
NCOA1	-1.12011	0.496788	-0.517183	0.598941	0.260031	0.984646	1.7028	0.211997	-0.805456	0.153839	0.637289	0.239059	-0.147599	0.532436	-1.96964	-1.72851	-1.31181	-0.800821	1.04468	1.72984	-0.127189	1.03519	-0.619312	-0.630217	-1.2124	1.76972	-0.743635	0.336632
AGBL5	-1.84225	0.480665	-0.940674	0.300743	-2.10076	0.498567	0.38742	-1.00589	0.0604569	-0.307564	1.23854	1.88089	0.692367	-1.47268	-0.727505	1.90676	1.19144	0.842264	0.29945	-0.831849	-0.169872	0.291609	0.193647	0.977877	-1.09181	-0.603721	-0.0138802	-0.134261
EFR3B	0.192857	-0.398176	-0.677676	-0.850126	0.482826	-1.36381	-0.929121	-1.03681	-0.643231	-0.920591	0.650891	0.450324	1.65958	1.21789	0.623358	1.77981	1.13635	0.304942	-0.576487	-0.576925	-1.01915	-0.480827	-1.71105	-0.888894	-0.512416	1.24938	1.52894	1.30814
KIF3C	0.159865	0.835424	0.942135	0.68776	0.0836742	1.66001	1.68022	0.672721	0.244715	0.64652	-1.52065	-2.8107	-1.39211	-1.09252	-1.0009	-0.391191	-0.774467	0.787449	0.622537	0.327209	0.0262535	1.03113	0.890296	-0.0770261	-0.66844	-0.347721	-0.679102	-0.543088
RAB10	0.134062	-0.568064	-0.120541	-0.334317	0.515088	-0.775948	-0.407718	-0.695572	-0.562905	-0.374667	3.03324	1.5297	-0.47534	-0.435892	-1.91571	-0.710432	-0.223924	0.222823	1.31497	0.708899	1.20971	0.891138	0.887413	0.475957	0.0456141	-1.28321	-1.0026	-1.08178
GCKR	-1.43978	0.840451	-1.56668	0.764006	-0.263592	-1.58481	-0.401057	-1.51229	1.27436	1.55306	1.0621	-0.487617	0.48995	-0.862226	0.709095	0.298244	-0.701993	0.937901	-0.941557	-0.998592	-0.181647	0.468326	1.50711	1.48196	0.95601	0.0301907	-1.07722	-0.353697
HADHA	-0.103955	-1.29377	0.0553893	-1.3681	-0.0129491	-0.487514	-0.33072	0.0533536	-1.76134	-1.47383	1.946	2.17725	-0.340041	0.615333	0.343115	0.0471333	1.7709	0.605319	0.0273262	0.531504	-0.262891	0.169773	-0.541643	-0.857955	-1.75019	0.715805	0.864225	0.662485
MAPRE3	-0.230464	0.783956	-1.19662	0.516357	-0.542303	-0.706561	-0.977311	-0.592312	1.42677	1.19954	1.29854	0.730469	0.776666	0.971849	-2.54247	-0.137944	-0.0768608	-1.55563	-0.375997	0.594507	0.446156	0.379261	0.897343	-0.618397	1.62768	-0.822757	-1.41804	0.144584
CAD	0.357395	-0.904137	0.473964	-1.01357	0.402195	-0.829268	-0.695291	0.0667645	-1.4076	-1.21621	0.205127	-0.0720437	0.246403	1.21351	1.05946	0.756036	-0.140949	1.71643	-0.0758678	0.495472	-0.910171	-0.0166558	-2.48881	-0.828267	-0.715639	1.51271	1.57563	1.23337
CD59	0.272076	1.05045	-1.27038	0.937595	0.294229	0.00644646	-0.319077	-0.684589	1.05348	1.12319	0.483763	0.781771	-0.361891	-0.84227	-0.218037	-0.336503	-0.433294	-3.10237	0.870418	0.0472051	1.1995	0.71235	0.167191	-0.345835	1.7913	-0.96223	-1.59811	-0.316362
CD82	0.108968	-0.725331	-0.816553	-1.03114	0.112357	-0.914243	-1.06143	-1.04902	-1.22435	-1.07554	1.03144	1.21288	1.34531	1.45983	0.317242	1.60973	1.57925	0.398798	-0.529397	-0.636639	-0.961522	-0.613259	-0.896918	-0.557874	-0.610463	0.583987	1.34753	1.59636
AK6	0.276829	-1.02658	0.0560552	-0.85374	0.371159	-1.90238	-2.24038	0.408644	-0.813516	-0.64543	1.85186	2.05826	0.498068	0.544844	1.66234	-0.570782	-0.490164	0.990025	0.369597	-0.467599	0.190938	-0.68846	0.748604	-0.604516	-1.06194	0.495277	0.61609	0.226893
MYNN	-0.067483	-1.30359	-0.373793	-0.842161	-0.112792	-1.0855	-1.26632	-0.336128	-1.21697	-1.71851	1.70199	2.31084	0.669205	0.786377	1.59271	0.201149	0.512361	1.41054	-0.289553	-0.355335	-0.409511	-0.984511	-0.58661	-0.790579	0.565008	0.646471	0.575954	0.766752
MECOM	-2.40034	0.389434	1.19658	0.598456	0.0883998	1.01186	1.04747	1.26575	0.713274	0.927685	-0.364498	-0.804401	-0.934716	0.419949	-1.08848	-1.49565	-0.270265	-0.886592	0.0883998	0.18555	0.568529	0.562732	1.01186	0.6438	1.35564	-1.49565	-0.880374	-1.45441
SCAMP1	-0.577157	0.620624	-0.072458	0.648507	-0.787315	-0.0593087	-0.152513	0.149833	0.842319	0.650359	0.496914	0.261929	0.762959	0.0953018	-1.17007	0.384245	1.01818	0.620033	-0.72982	-0.289421	-0.609674	-0.519376	1.11582	0.773958	2.46956	-2.24107	-2.109	-1.59337
PREP	0.121649	-1.27172	0.471592	-1.04477	0.217258	-1.28813	-1.0501	0.508686	-1.28174	-1.35345	0.631132	0.704955	0.317087	1.95524	1.09585	0.887372	2.19089	0.638782	-0.112739	-0.628415	-1.25377	-0.815334	-0.696262	0.249989	-1.29294	0.493175	0.578682	1.02703
HACE1	-1.44158	0.0576896	0.60091	0.535477	-2.40906	0.673165	0.757754	0.60896	-0.207431	-0.813452	0.426292	-0.808456	1.286	-0.47022	-1.38962	1.8916	-0.521877	0.213642	0.622911	0.2316	-0.131297	0.244648	-0.641014	-0.247478	-1.84732	0.0943861	1.9795	0.704262
SEH1L	0.773155	-0.673	0.382	-0.861426	0.437135	-0.861426	-0.752504	0.70176	-1.12954	-1.071	1.46655	-0.295002	0.770508	1.30815	0.104514	-0.307873	0.354718	-0.539187	1.07614	0.520218	0.413604	-0.957423	-0.903943	-1.1514	-2.60381	1.29402	0.846178	1.65891
WDR47	-0.246397	0.609455	0.888299	0.84516	-0.0343459	1.35483	0.934954	0.792724	0.633053	0.516514	-0.410292	-1.89952	-0.225195	-0.163168	-1.52552	-0.661409	-0.896212	-2.69625	0.633053	0.874414	0.694734	0.86588	1.22485	-0.0685026	0.576929	-0.158679	-1.02819	-1.43117
WDFY1	0.205043	-0.677881	-1.05871	-0.734166	0.0034846	-0.365621	-0.431178	-1.13492	-0.832926	-0.762674	1.13543	-0.576234	1.0026	0.563636	1.57335	0.967835	0.692564	2.48923	-0.62365	-0.416169	-0.567464	-0.657819	-0.782991	-0.701857	-1.82063	1.39248	1.0323	1.08694
OVGP1	-0.71597	1.00325	-0.722072	0.89463	-1.43161	0.29902	-0.216745	-3.4311	0.774548	0.626271	-0.203578	-0.317037	1.08555	0.0924677	-0.71597	1.66738	0.277495	1.34758	-0.346543	-0.150442	-0.647444	-1.19004	0.421962	0.626271	0.813154	0.274857	-0.506308	0.390431
SLC25A24	0.211046	0.793987	0.758519	0.833771	0.176448	0.66881	0.844288	0.78087	0.899106	0.985292	-0.329307	-1.09467	-0.900903	-0.77379	-1.8809	-0.848293	-0.622621	-1.62231	0.659909	0.512387	0.785426	0.918223	1.44061	0.701842	0.736181	-1.42453	-1.733	-1.4764
MAP3K4	0.0499422	0.692285	1.06452	0.609518	-0.0655606	1.64398	1.42455	0.912478	-0.349304	-0.073167	-1.26743	-1.97545	0.0100339	-0.271062	-1.78029	-0.289551	-0.290499	-1.93771	0.854522	1.49185	0.67302	0.357575	-1.61324	0.201935	-1.06236	0.385951	0.340206	0.263242
PILRA	-0.367829	0.735134	-0.607313	0.316207	-0.5619	1.44225	0.884612	-1.49684	0.904842	0.403557	-1.5046	-2.00772	1.69864	-0.0518507	1.2628	-0.150282	-0.486899	1.03572	-0.503446	-0.845098	-1.93967	-0.544761	-0.895385	1.09288	0.764393	0.679482	0.360863	0.382224
IGSF9	0.377209	-1.13243	0.0794701	-1.25029	0.290077	-1.03294	-1.19535	-0.0444096	-0.856276	-0.952876	0.634633	0.608811	1.68711	1.34971	1.72217	2.12601	0.747119	0.31425	-0.721445	-0.887929	-1.32081	-1.54349	0.241818	-0.854838	0.674425	0.656321	0.296107	-0.0121537
ABCB1	0.758595	-1.45266	0.440253	-1.00635	-0.0564	-1.00635	-2.11687	0.139239	-0.144051	-2.08179	1.05694	0.440253	1.00221	1.09587	-0.0960405	1.35153	0.833299	-0.015464	0.382277	0.289467	-0.329581	-0.164979	0.352367	-0.67794	-1.97652	0.548306	1.03021	1.40418
ZNF213	0.667845	-0.951232	0.410815	-2.24899	0.22341	-0.403258	-0.462561	-0.208667	-0.603029	-1.0211	-0.932534	-0.139647	1.11953	0.945788	0.243755	1.78357	1.11192	1.26382	-0.774302	-0.15786	-0.277848	-0.938939	-0.778936	-1.71262	-0.130153	1.29263	1.20393	1.47466
AKR1B1	0.0692851	1.17944	-0.210617	1.2792	0.175718	0.550267	0.610127	-0.114205	1.05393	1.12298	-0.406605	-0.133469	-0.983471	-0.472887	-1.81203	-0.582067	-0.168396	-2.00348	0.828186	0.221279	1.17236	0.716516	1.35826	1.11633	0.0195227	-1.71773	-1.52182	-1.34662
CPNE3	-0.19994	1.11357	-0.00933438	1.0975	-0.482299	1.4447	1.3071	-0.219878	0.773796	0.788935	-0.296843	-0.735146	-0.722224	-0.232789	-2.23241	-0.514604	-0.186523	-2.36033	0.68774	0.759415	1.08587	0.893483	0.794701	1.02712	-0.55565	-0.797468	-1.20748	-1.02101
RRN3	0.407318	-0.71964	0.231526	-1.06219	0.451597	-2.10846	-2.05762	-0.137455	-1.02121	-0.466244	2.028	0.993127	0.07686	0.188236	2.00265	-0.0171044	-0.406004	1.59093	-0.197845	0.136581	-0.17631	0.0326112	0.185185	-0.508618	-1.36407	1.14898	0.0205198	0.748652
CTTN	1.95381	-0.155376	1.26303	-0.0857607	1.7642	0.308975	0.60885	1.07726	0.0943624	0.102446	-0.640566	-1.38557	-1.41518	-0.687193	-0.62896	-0.895661	0.482493	-1.06514	0.236821	0.360656	0.599701	1.05467	-0.475113	0.172616	1.59061	-1.39683	-1.38846	-1.4507
MTIF2	1.63628	0.126289	-0.648533	-0.155655	0.210606	-1.16548	-0.333077	-0.378888	0.152401	-0.997214	0.924814	-0.569248	-0.232253	0.243619	1.28965	0.501089	1.37573	2.60482	-1.48515	-1.11308	-0.762049	-0.425389	-0.754562	-0.59435	-1.6351	0.107409	0.631995	1.44532
DDHD2	-0.536037	1.45377	0.116303	1.36329	-0.662961	0.961235	1.27347	-0.294867	1.02236	1.22469	-1.24749	-1.3062	-0.357716	-1.73757	-2.08095	0.155378	0.0892265	-0.085121	0.660735	-0.0260972	0.465001	0.52137	0.586548	1.47181	-0.0282076	-1.75706	-0.495709	-0.749215
TTC39A	-0.338239	1.17342	-0.857656	1.19381	-0.357521	0.413754	0.870628	-0.546814	1.09292	0.988136	-0.375565	-0.19826	-0.296507	-0.0545472	-0.837446	-1.26502	0.712943	1.14921	-1.26318	-0.212628	0.527711	-0.126616	1.86486	1.67809	-0.0193052	-1.9342	-1.52689	-1.45509
EPS15	-0.275015	0.92883	-0.341105	0.84489	-0.951923	0.599685	0.608111	-0.731002	0.504401	0.779773	0.393053	-3.02443	-0.673967	-0.920138	1.28084	-0.812783	-0.35758	2.41603	-0.0518986	-0.0378396	-0.0252801	0.224279	0.148185	0.0744217	-1.15893	-0.438593	1.5512	-0.553213
ORC1	0.330289	-1.22699	0.142397	-1.26392	0.293657	-0.664519	-0.680722	0.101739	-1.104	-1.03506	0.663484	0.635569	0.247342	1.39825	1.53199	0.422468	0.604235	-0.116226	0.108204	0.306173	-0.318306	-0.557431	-0.44589	-1.75214	-2.20648	1.35491	1.5928	1.6382
MGST2	0.150249	1.1919	0.464497	1.20291	0.115855	1.00253	0.977796	0.473243	1.18818	1.17463	-0.664777	-0.613256	-0.543773	-0.396624	-1.57655	-0.550247	-0.455959	-0.952064	-0.354232	-0.514568	0.379919	0.403606	0.788717	1.40057	1.04331	-2.33279	-1.95408	-1.049
CHERP	0.378903	-1.2576	0.359061	-1.33586	0.255215	-1.37897	-1.01447	0.0883532	-1.07641	-1.16035	0.657461	0.613828	1.66506	1.8994	0.39593	1.49451	-0.163722	0.902152	-0.7661	-0.45746	-0.241954	-0.337549	-0.559876	-0.987734	-1.28634	1.86069	0.750519	0.703318
ATG16L1	0.45543	-0.687287	2.03325	-1.15399	0.491046	-0.111246	0.096477	1.82034	-0.29717	-0.478815	-0.179892	-0.837127	0.28679	1.8187	-0.443421	1.12285	0.695023	-1.06792	-1.05217	-0.633998	0.360783	-1.19786	0.0521051	-1.37858	2.10205	-0.860406	-0.190858	-0.764111
USP40	-1.76839	0.311157	-0.736204	-0.321306	-0.39947	0.600017	0.755536	-0.941513	-0.389695	-0.453923	-0.0568137	-0.874728	2.44913	1.67504	-0.372326	1.23981	1.63287	0.186598	-0.726419	-0.789826	-1.09664	-1.09465	-0.919093	-0.727936	0.871701	0.861379	1.18649	-0.100805
POMGNT1	0.269833	0.992474	0.24124	1.15952	0.0650808	1.05372	1.05132	0.179867	1.01041	0.858023	-1.30891	-0.519968	-0.435014	-0.488273	-1.43669	-0.335774	-0.235307	-1.70059	0.223363	0.171883	0.332817	0.397315	0.44701	1.38278	1.70506	-1.81298	-1.63077	-1.63744
RAD54L	0.192775	-1.65455	0.317525	-1.47766	0.305725	-1.05242	-0.894117	0.087378	-0.999661	-1.05065	0.898389	0.886632	1.50853	1.50658	0.0953422	1.89318	0.654811	0.31761	-0.34395	-0.323316	-1.18695	-0.401556	-0.020289	-1.89909	-0.258648	0.630046	0.877556	1.39079
MAST2	0.377516	0.585834	-0.920949	0.100907	0.75919	1.40718	1.07006	-0.804395	0.36576	0.401833	-0.941155	-0.86225	-0.600457	0.301802	0.740726	-0.773726	1.20947	0.406869	-1.27596	-0.458146	-0.93804	0.639504	1.08362	1.79814	1.06017	-0.918219	-1.47414	-2.34114
DNAJA1	1.10145	-1.27274	1.18949	-1.03071	1.215	-0.728821	-1.00607	1.14876	-1.1717	-1.15542	1.28416	0.923398	-0.0406024	1.23088	-0.87969	0.0601213	-0.301746	-2.18187	1.11901	0.767868	0.706879	0.420422	0.693781	-0.518182	-0.532154	0.271922	-1.52484	0.211413
B4GALT1	-0.0511458	1.13231	0.483233	1.17119	-0.140191	0.799038	1.0162	0.437037	1.13484	1.2016	-0.922285	-1.16695	-0.836452	-0.618285	-2.1056	-0.98512	-0.28852	-1.50072	0.563451	0.702778	0.540534	0.871301	0.512107	0.496675	1.32879	-1.76077	-0.695239	-1.31979
CHMP5	-0.536592	1.11049	0.350004	1.10523	-0.265171	1.18653	0.725379	0.33911	1.13474	1.4583	-0.683467	-1.08215	-0.757914	-1.80685	-1.79968	-0.129864	-0.175627	-0.970071	1.09291	-0.133209	1.11106	0.55216	1.20422	0.97121	-0.259451	-1.34795	-1.15762	-1.23572
NFX1	0.581568	-1.45621	0.198519	-1.23577	0.658192	-1.67487	-1.2097	0.0862506	-1.37013	-1.10959	1.44689	1.3418	-0.471481	1.0857	1.32731	-0.696917	0.632941	1.84495	-0.0774292	0.0921248	-0.342117	-0.120795	-0.950948	-1.1989	0.134483	0.451654	1.14814	0.88434
DIMT1	0.440484	-1.02901	-0.187076	-1.08836	0.373482	-1.29466	-1.30123	0.0122947	-1.03083	-1.31387	1.1265	1.00804	1.1224	0.673229	1.58556	1.01246	0.369359	0.381552	0.669604	-0.383769	-0.666952	-0.972524	-1.60873	-0.201361	-1.43727	1.04014	1.32279	1.37776
IPO11	0.523292	-0.731586	0.3926	-0.674979	0.285338	-1.04446	-1.00504	0.322734	-1.08115	-0.913857	0.600024	-1.16984	0.148168	2.127	0.378955	0.598643	1.57609	-0.115093	-0.086502	0.411011	-0.52154	-0.594759	-1.13019	-0.442072	-2.0684	0.874149	1.91219	1.42929
EIF2AK1	-0.287044	-0.699761	0.243855	-0.65438	0.223537	-0.365028	-0.0501741	-0.572248	-0.053481	-1.18186	-1.87113	1.98027	1.61471	-0.134718	1.84533	0.697729	-0.0159434	2.1075	-0.0185057	-1.58199	0.641393	-0.812552	0.143308	-0.143965	-1.51763	-0.413608	0.145565	0.730813
NME8	-0.692922	0.738552	-1.89487	1.04158	-0.0790375	1.13802	1.23568	0.229179	0.870478	0.969169	-1.51161	-0.982335	0.479232	-0.854825	-1.29913	0.372416	0.14078	0.223191	0.522746	0.223191	0.543056	0.392683	0.621711	1.5588	0.704559	-1.9102	-1.48095	-1.29913
EPDR1	-0.192799	-1.0981	1.31087	-1.0573	-0.509286	-1.30021	-1.68886	0.224812	-1.01768	-1.16387	0.928676	2.84073	1.61244	0.308208	-0.527025	0.814724	0.307477	-0.50264	0.326821	0.419113	0.179354	-0.931291	-0.743975	-0.769721	0.443653	0.347493	0.516767	0.921627
SNX10	-1.05355	0.286754	-2.05421	0.0558488	-1.42023	-0.14351	-0.489443	-1.41858	-0.611885	-0.0596308	2.283	2.46217	0.652784	-0.94787	-0.405046	1.00172	0.123607	0.530745	0.92715	0.0374325	0.125423	-0.296098	-0.802804	0.240047	-0.733319	0.345985	1.22964	0.133864
SEPHS1	-0.0363849	-1.20328	-0.415513	-1.12165	0.0217637	-0.799799	-0.8067	-0.348996	-1.15831	-1.17988	0.669681	0.651563	0.85143	1.55168	1.42148	0.909808	0.95317	1.04339	-0.158658	-0.0031893	-0.782617	-0.892525	-0.789693	-1.05197	-1.61032	1.20003	1.82955	1.25593
MRPL28	-0.441695	0.735214	-0.399946	0.587719	-0.446087	0.359545	0.58897	-0.331481	1.09784	0.425977	0.750856	1.28356	-0.609148	-0.433473	-2.57885	-0.424593	-0.18959	-1.52623	0.985557	0.976743	0.624611	1.06089	1.2634	0.987053	0.0537857	-1.658	-1.15154	-1.59109
HBQ1	0.893241	-0.58828	0.0751914	-0.0292548	0.622154	-0.183133	-2.28598	0.81523	-0.555343	-1.37005	0.491136	1.54878	0.40314	-0.855944	0.499593	1.14506	-0.432325	0.0840789	0.300609	-0.606411	1.04889	-0.369713	-0.0413474	0.55181	-3.11681	0.477706	0.622154	0.855819
ITPKC	1.04565	0.778884	0.863248	-0.384168	0.717999	0.500797	0.96754	1.20526	-0.0656113	0.112747	-0.171781	-0.448464	-2.6659	-0.202507	-0.142976	-2.14788	-0.527076	-0.573397	0.210858	0.667376	0.669806	0.793629	1.65462	0.591483	0.347839	-1.27471	-1.13776	-1.38549
FAT2	-0.806779	0.349815	-0.74453	0.372104	-0.167589	-1.53482	0.777569	-0.194144	0.70387	-0.699694	-1.72422	-2.91466	1.76427	0.735781	1.19395	1.42394	0.352808	-0.0284572	-0.218678	0.140512	-0.7824	-0.755256	0.106997	0.0688885	0.439555	1.14919	1.02044	-0.0284572
RBM22	0.291861	-1.13131	0.194402	-1.23852	0.0529568	-0.906095	-0.48507	1.12084	-1.18976	-1.88047	1.43586	1.71687	0.112265	1.41796	1.80117	-0.631489	0.813733	-0.883638	0.141381	-0.302429	0.112265	-0.121604	-1.93023	-0.371271	-0.292622	0.889767	0.634582	0.628589
TMED2	0.748983	0.106472	1.51197	0.322543	0.724466	-0.262262	-0.173666	1.26308	0.796667	1.06891	-0.645817	-2.5283	-0.232008	-0.789233	0.865578	0.613332	-1.0901	-0.0385878	-0.161851	-0.2389	0.662811	-0.0134309	0.716011	-0.730572	1.80584	-1.69041	-1.57236	-1.03916
ERO1B	-0.23345	1.32986	0.0739137	1.01411	-0.162482	-0.119622	0.323041	-0.103916	1.11564	1.23135	0.0962583	-0.449777	0.944699	-0.153259	-1.02921	0.518559	-0.65552	-0.697192	-0.0516489	-0.577322	-0.114624	-0.452908	1.41061	0.381253	2.18442	-1.70476	-2.12414	-1.99388
ZFAND6	-0.424327	-0.77991	-1.68824	-0.5482	-0.990772	-0.309749	-0.695009	-1.58617	-0.895173	-0.970827	2.58006	2.42497	0.255927	-0.103785	0.81196	0.663578	0.593232	1.44809	0.552663	-0.104919	0.0286611	0.111828	-0.0929218	-0.506633	-0.963179	0.224017	0.340546	0.624272
LAT2	0.594953	-0.912101	1.34455	0.346547	-0.220334	-0.930545	-0.627727	0.871067	-1.18438	1.36713	1.13508	-0.930545	-0.141918	0.671793	0.0172269	-0.470921	-0.930545	0.319194	-2.01495	0.0452137	1.06956	-1.26468	1.14215	0.671793	2.14699	-0.0976702	-1.51697	-0.499972
ZW10	0.317063	-1.20806	0.42659	-0.786594	0.822146	-2.34953	-1.07467	0.671521	-0.807149	-0.85663	1.99964	1.58788	0.334017	1.22038	-0.444488	0.856386	0.286257	-1.79697	0.260623	0.749193	-0.38876	0.364799	0.882118	-1.02996	-0.307976	-0.748028	0.225529	0.794684
ALG9	-0.718036	0.415376	1.16974	0.157651	-0.35423	-2.18398	-0.36679	1.50119	1.22358	1.39654	-0.738806	-1.03177	1.64505	-0.414031	0.790648	-0.0819	0.360934	0.700411	-0.0394006	-1.90253	-0.533723	-0.822521	-0.38013	0.0298979	1.91669	-0.498064	-0.505813	-0.735983
MYBPC2	0.806852	-1.31127	-0.348971	-1.81438	0.920958	-1.06417	-0.846763	-0.0358934	-0.917091	-1.55176	0.965671	1.17718	-0.018007	-0.613214	1.88649	0.180045	-0.0537831	1.72859	-0.0287366	0.0949869	-0.548329	0.0355786	-1.29239	-0.423059	-0.0357846	0.0625	1.21445	1.83028
NOX4	0.497276	-0.0483229	0.441664	-0.106204	0.439936	0.357002	0.42256	-0.0149059	-0.727638	-0.686047	0.655178	0.745603	0.0303878	-0.434014	-0.666652	0.199098	-0.177243	-1.0119	0.934674	1.02939	0.436235	0.229379	-1.95615	-3.46626	-0.752049	0.723284	1.41879	1.48692
ACOX3	0.113813	1.09756	0.345481	1.11512	0.143132	0.971642	0.987322	0.334579	1.10775	1.08322	-0.681098	-0.650592	-0.645506	-0.856239	-1.56543	-0.827386	-0.660863	-1.99002	0.410194	0.353029	0.664348	0.763509	1.18139	1.26152	0.451757	-1.7021	-1.23578	-1.57035
MTMR2	-0.768256	0.152734	1.22137	0.341542	-0.875091	-1.43765	-1.1964	1.48632	0.32111	0.0393776	0.859283	-0.356277	-0.321449	1.28571	1.39871	-1.00489	0.316558	1.66638	-1.74748	-0.802967	0.274523	0.541111	0.674628	1.49866	-0.229128	-1.17072	-0.771613	-1.39612
PPP1R15A	-0.0526873	0.862077	0.968614	0.875788	-0.0702906	1.12124	0.945992	0.791855	0.975692	0.934869	-1.00575	-1.05878	-0.731484	-1.88729	-1.10278	-0.83757	-1.77174	-1.08068	0.90312	0.814969	0.991555	0.84179	0.786321	0.902497	0.199638	-1.33195	-0.773077	-1.21193
HSD17B14	-0.0829536	1.15283	-0.0144079	1.14568	-0.0111684	0.618558	0.650547	-0.0520382	1.19495	1.18902	-0.346485	-0.133695	-0.958383	-1.63181	-1.03189	-0.48141	-0.621962	-0.235119	0.193696	-0.360888	0.791582	0.965117	1.72794	1.22923	0.487004	-1.93116	-1.94225	-1.51051
TRIP6	1.10622	0.770721	0.511148	0.757723	0.881769	0.470645	0.332623	0.355256	1.01364	0.610485	-0.840147	-0.144137	-1.3904	-1.34435	-0.703059	-1.51136	-1.51764	-0.728584	0.888657	0.650842	1.09988	0.930219	0.917457	0.755039	0.801881	-1.52105	-1.54423	-1.60925
ACHE	-0.229616	0.825918	1.43206	0.748978	-0.242148	1.08553	1.15188	1.48704	0.37916	0.450948	-1.66556	-1.30113	-1.23321	-0.137025	-1.48535	-0.768829	0.392017	-1.658	0.480626	0.561036	0.345292	0.293191	0.808571	0.0681763	1.51065	-1.6552	-0.964609	-0.680382
FTL	-0.560403	-0.695439	-0.623894	-0.747678	-0.575187	-0.200271	-0.334007	-0.560403	-0.37753	-0.595556	2.91324	3.37089	-0.635952	-0.658003	-0.334007	-0.658003	-0.275316	-0.334007	0.750626	0.949055	0.513286	0.750626	0.398556	0.398556	-0.44434	-0.399307	-0.658003	-0.37753
SRRT	0.583082	-1.20482	0.964271	-1.35914	0.56975	-0.744838	-0.713425	0.815279	-1.33937	-1.5907	0.326746	0.389418	1.64467	1.54476	0.755119	1.59247	0.549717	-1.20072	0.108334	-0.290225	-0.0127425	-1.07751	-1.85547	-0.784482	0.845029	0.679509	0.263107	0.542181
BAX	0.821554	0.327367	1.42023	0.426634	0.475687	0.0742453	0.568835	0.184023	0.468786	-0.356382	-3.01387	-2.1662	0.453979	0.875626	-0.177084	0.737061	1.29243	-0.391955	-0.431197	-0.244824	-0.358346	-0.284533	-0.521759	-1.2927	-1.43414	0.777347	0.49026	1.27892
NLK	1.22557	0.265707	-1.31543	0.399191	1.04825	-0.241983	-2.04655	-0.696197	1.54411	0.878555	-0.991118	-1.85359	0.148226	-0.689983	1.88591	0.86734	-0.869904	1.22818	0.0955924	-0.112204	0.0308954	-0.554419	-0.888267	-0.420872	0.091184	1.55421	0.00132819	-0.583733
PIGS	0.584492	-1.01572	-0.393349	-1.26718	0.411371	-1.03967	-1.06588	-0.115778	-1.09443	-1.54883	0.600168	1.45399	1.02006	1.61734	0.324379	1.21212	2.01511	0.000296098	-0.485247	-0.434251	-0.767028	-0.45968	-1.64466	-0.721848	0.170129	0.44009	1.06245	1.14154
ADAMTS2	-0.437451	-0.531626	-0.65981	-0.729234	-0.279275	-0.391069	-0.534763	-0.797005	-1.22624	-1.34684	0.225416	0.682956	1.50905	1.35415	1.06271	1.70646	1.28982	1.011	-1.13432	-0.23667	-1.27898	-0.887043	-1.37062	-0.460611	-0.293391	1.49955	1.08739	1.16642
TMPRSS11E	-0.0837473	1.24013	0.29919	1.19465	-0.111651	1.00013	1.21355	0.0997429	1.07314	1.07547	-1.24331	-1.59128	-1.2137	-0.0220548	-1.32906	-1.76403	0.089889	-1.49094	0.52676	0.629129	0.629484	0.604338	0.651585	1.28128	0.347065	-1.05753	-1.58825	-0.459963
ATXN7L3	0.398662	1.48446	0.267391	0.829433	-0.148338	1.43545	1.01432	0.491999	0.579109	1.09641	-1.37791	-1.63083	-0.661103	-0.000284961	-1.11565	-1.43113	-0.592469	-1.85331	0.359767	0.210388	1.13878	1.09594	1.29045	-0.0933117	0.338414	-1.27777	-1.16028	-0.688578
PGS1	0.516402	-0.0951767	-1.09543	-0.165923	0.337897	1.44213	1.24578	-1.39809	-1.32214	-1.48173	0.721732	1.24502	0.205534	-0.514196	0.442568	1.0741	-0.350873	0.857862	-0.683333	-1.79445	1.60952	0.241265	-1.75085	-0.341766	1.55403	-0.15666	-0.525159	0.181925
PSMC5	1.31196	-1.13267	-0.0912366	-1.20847	1.27791	-1.02347	-0.933998	0.0294117	-1.31254	-1.04227	1.00158	1.11277	0.829897	1.62714	0.27305	0.541162	0.101924	-1.33751	0.173956	0.499989	0.739434	-0.0141134	-0.180799	-1.72722	-1.80738	0.256253	0.723273	1.31196
UIMC1	0.585954	-0.0527316	-0.759232	-0.39985	1.5022	-0.593424	0.796597	-1.06237	-0.497188	-0.0581371	-0.718769	-1.1368	1.01842	1.94256	0.908728	0.520774	2.3335	-0.443414	-1.18439	-0.568524	-0.984326	-1.15003	0.432433	-1.26257	-1.19255	0.795205	0.208037	1.0199
MMP2	-0.810225	-0.532274	0.391056	-0.461621	-0.789678	0.0792519	0.282628	0.219596	-1.62777	-1.63747	0.134965	0.170406	0.809499	1.70502	-0.035106	0.82345	1.89236	-0.00557922	0.0107005	0.0209444	-0.683046	-0.597971	-2.20707	-1.06237	-0.260213	1.33635	1.56029	1.27389
MT3	0.986762	-0.702779	-1.27782	0.950633	0.892601	-0.326332	0.861542	-1.23342	1.11653	1.32193	-0.907874	-1.29261	-0.552508	-0.907874	-1.29261	-0.326332	-0.702779	-0.287673	0.766644	0.531315	1.12734	1.11494	1.30584	1.06676	1.23128	-1.29261	-0.878278	-1.29261
LPCAT2	-1.56026	-1.25794	0.842932	-2.45822	0.985578	0.466687	-0.555117	0.559269	-0.332623	-0.938594	1.71439	0.53195	1.67795	0.458283	-0.648434	1.57396	0.757489	-0.952693	0.0350973	-0.753453	-0.48125	-0.505541	-0.631663	-0.350432	1.25449	0.790323	-0.123338	-0.0988427
GNAO1	0.070832	-1.16145	-0.163195	-1.25848	0.0426547	-1.18342	-1.01487	-0.187259	-1.40401	-1.14436	0.692332	0.6042	0.815812	0.529558	1.58917	0.962439	0.252703	2.00879	-0.491023	-0.332708	-0.400253	-0.386254	-1.0463	-0.388497	-1.25287	1.96499	1.08618	1.19529
OGFOD1	0.547683	-1.09709	-0.110502	-1.1303	0.708209	-1.79962	-1.66773	0.0117676	-0.906533	-1.00679	1.97736	1.95335	-0.757049	0.530738	1.44089	-0.657726	-0.170717	1.26874	0.501418	0.210013	0.217375	0.0401214	0.331371	-0.465393	-1.53816	0.516856	0.162039	0.889676
SH3BP2	0.0659755	-0.30707	0.0519914	-0.473104	-0.321778	0.769296	1.70862	-0.59834	-1.90358	-0.89182	-0.386686	-0.155353	0.648941	-0.653169	1.95572	0.778228	0.222015	2.45287	-0.744497	-1.3374	-0.622302	-0.887199	-1.44045	-0.207866	1.13987	-0.0941671	0.794275	0.436987
NOP14	0.47341	-1.26728	0.479367	-1.40506	0.45147	-0.788084	-0.902355	0.314517	-1.3328	-1.34814	0.299652	0.883892	0.693036	1.56086	0.385534	0.779467	0.504442	-1.68752	0.158666	0.565373	0.289457	0.386999	-1.31725	-0.484278	-1.69757	1.06404	1.24231	1.69784
ADD1	0.029568	1.22197	-0.0677298	1.29417	-0.0397097	0.828586	0.950129	-0.0414119	1.139	1.1127	-0.880468	-1.04925	0.504363	-0.810898	-1.78711	0.123865	-0.62535	-1.38798	0.479643	0.264379	0.390902	0.307259	0.794245	1.7627	0.340726	-1.85418	-1.35146	-1.64867
L2HGDH	0.0556918	-0.990154	-0.387069	-0.761953	0.00792922	-1.19192	-1.02843	-0.307481	-1.01268	-1.33146	1.00013	1.21979	0.6734	0.565876	0.963323	1.20566	0.764593	1.41705	0.119444	-0.0707279	-0.90133	-0.544184	-1.12718	-0.741154	-1.89113	1.36297	1.43684	1.49417
TXNDC16	-0.254769	0.608479	0.962468	0.58354	-1.00388	0.632613	-0.196012	0.0710322	-1.31822	-0.457171	1.299	-2.1405	1.74326	-0.813725	-0.91713	1.83357	-0.211517	-0.179831	-0.0346832	0.251502	-0.767467	0.0988127	-0.437315	-2.02448	1.65386	0.651519	-0.30092	0.667974
RTRAF	0.590072	-1.182	-0.206289	-1.10065	0.629579	-1.06839	-1.3663	0.00827283	-1.38468	-1.44384	1.23206	1.11418	0.941028	0.720407	1.84342	1.06425	0.491495	1.61315	-0.0992551	-0.531916	-0.781508	-0.548507	-0.290757	-0.846842	-1.56248	0.590072	0.690668	0.884765
NID2	-0.00664718	-0.731859	-0.238684	-0.98012	0.00954379	-0.469043	-0.361059	-0.403619	-0.717215	-2.37721	0.867028	0.713931	1.35051	0.559782	0.432254	1.26354	0.91606	0.74964	-0.121738	0.325252	-0.683965	-0.28251	-2.17694	-1.16685	-0.625674	1.42481	1.00087	1.72991
GMCL1	-0.380262	-0.586388	-0.438944	-0.515536	-0.54092	1.10089	0.95006	-0.38169	-0.811252	-0.819193	0.506767	0.241202	0.839425	-0.178676	-1.10612	0.599432	-0.646519	-1.01264	1.45899	0.926374	0.760532	0.487713	-0.877749	-2.37977	-1.3955	1.38834	0.688284	2.12315
SF3B2	0.646464	-1.39772	0.257051	-1.37238	0.0553907	-0.822731	-0.298728	-0.294194	-0.812966	-1.88475	0.738948	1.26462	1.95931	1.49522	0.808588	1.55981	1.95931	0.18295	-0.90208	-1.00168	-0.57871	-0.0593535	-0.342237	-0.10437	-1.05559	-0.140585	0.0283484	0.112077
KLHL42	0.974823	0.475084	0.212042	-0.258102	1.26837	-1.0059	-0.603143	-0.0433401	-0.591795	0.418174	1.5161	0.898621	-1.07713	-0.554442	-1.20849	-0.945971	-2.36792	-0.975615	1.51346	1.51245	1.26419	0.736435	-1.54762	-0.566858	0.199462	0.409555	0.102108	0.245452
GNAS	0.622103	0.707738	0.00405788	0.458142	0.547988	1.33152	1.109	-0.0509924	-0.08278	0.305636	0.137129	0.0897275	-0.08278	-1.00672	-1.32353	-1.3814	-0.899401	-1.78856	1.109	0.730701	1.58836	1.109	0.781423	0.821109	0.0455231	-1.51243	-1.76577	-1.60381
DNM1L	-0.14718	-0.902164	-1.37056	-0.848811	0.0668129	-1.23943	-0.984054	-1.21864	-0.579353	-1.25337	2.65946	2.09585	1.31476	0.439767	0.228533	1.44078	0.862669	0.364375	-0.0630213	-0.120973	0.439767	-0.539844	-0.969415	-0.254243	-0.409814	-0.0551718	0.678899	0.364375
PTHLH	-0.862131	-1.06612	0.598897	0.598897	-0.913127	1.75837	1.55963	1.96203	-0.964124	-0.964124	-0.403165	0.477145	-1.06612	0.232882	-1.06612	-0.253749	-0.47966	-0.330352	1.58251	1.85215	0.90751	0.689224	-0.505158	-0.862131	-0.811135	-0.253749	-0.352169	-1.06612
PHACTR3	-0.906881	-0.134405	-1.0766	-1.10085	-0.955373	-1.10085	-1.05236	0.568296	-1.00387	-1.00387	-0.470452	-1.10085	1.34381	1.07029	0.651412	2.09562	0.0799062	0.545748	0.482405	0.666264	-0.297778	0.568296	-0.567436	-0.906881	-0.858389	1.51423	1.2539	1.69667
ERGIC2	0.0317274	0.253071	-0.466426	0.566466	-0.418629	-0.612954	-0.373946	-0.164072	0.90932	0.31396	1.71293	1.62659	-1.44693	-0.0373949	-0.590552	-0.582278	0.106422	-0.058471	0.8665	-0.0373949	0.011859	-0.246266	1.22139	1.68956	1.24727	-1.62573	-2.41076	-1.48527
TFAP2C	-0.472676	-0.28754	0.240832	-0.350222	-0.313703	-1.33497	-0.989744	-0.522718	1.31628	1.25942	0.547743	1.75635	-0.706929	1.48589	-0.908144	-0.385936	1.75166	-0.534235	-0.703187	0.120635	-0.298914	-0.349037	1.49997	0.756102	0.404625	-0.477916	-2.58847	0.084842
AURKA	-0.324332	-1.93984	0.10057	-1.70628	-0.538779	-0.424943	-0.505684	0.158509	-0.451469	-0.728204	1.06477	1.15807	1.43903	0.940304	0.218286	1.35903	0.998812	0.730589	0.182818	0.12971	-1.10122	-1.10144	-0.542867	-0.702565	-1.87758	1.21419	0.935101	1.31541
AAMDC	-0.323072	1.13163	-1.6705	1.0679	0.0244506	1.20879	0.674636	-0.711296	0.657131	0.977986	0.668241	0.287884	-0.491877	-1.43995	-1.31223	-1.39248	-0.857584	0.886366	1.01211	0.319705	1.11197	-0.578173	1.72784	0.49133	-0.934667	-1.97155	-0.312933	-0.251662
RFX2	-0.471629	-1.43262	0.640914	-0.823734	-0.816058	-0.574034	0.283751	0.518816	-1.66781	-0.869551	-0.25334	0.531279	1.95446	0.749988	0.465337	1.86587	0.882623	-0.610812	-0.000558971	-0.281717	-0.336354	-0.994118	-1.29022	0.112715	-1.37885	0.636641	1.67875	1.48027
METTL2A	0.907857	-0.952146	0.100096	-1.63472	1.14774	-1.15673	-1.76374	-0.785331	-0.693663	-0.750059	1.15215	1.40234	-0.277392	1.22494	1.75714	-0.327146	-0.0430514	1.32545	-1.10683	0.079872	0.374572	-0.0901883	0.0127734	-0.620969	-1.58622	1.15424	0.399211	0.749785
SULT2B1	-0.324855	0.384361	-2.20828	0.883961	-0.526368	0.765683	0.644447	-1.65712	0.390336	-0.549225	0.0821548	0.32802	0.0375067	0.516405	-0.434806	1.96405	0.835461	0.79304	-2.66557	0.418165	-0.414103	-0.766363	0.203361	1.34748	-0.736211	-0.668329	0.521693	0.835111
ALG6	0.285071	-1.01322	-0.689618	-1.1366	-0.109737	-1.64931	-1.19724	-0.458738	-0.997167	-1.34745	1.88993	2.0481	1.38034	0.468961	0.698036	1.35539	0.412582	0.921452	0.0982583	-0.462489	-0.496936	-0.938212	-1.01433	-0.684289	0.384722	0.666409	0.741329	0.84476
CNOT3	0.229222	0.243908	0.301616	0.137483	-0.648551	0.448232	0.419268	-0.238068	0.611533	-0.105543	-2.21175	-2.60303	1.58863	1.15578	0.687501	2.20444	0.740734	0.494023	-0.866312	-0.900709	-0.809617	-0.765165	0.667445	-0.75401	0.734524	-0.504433	-0.477171	0.220029
PTPN4	-0.199601	-1.3135	-0.376896	-1.02102	-0.159621	-0.758667	-1.08228	-0.470552	-1.26038	-1.18363	1.31503	1.41342	0.750705	1.11763	1.36538	0.878813	0.724538	1.74687	-0.628269	-0.364585	-0.695186	-0.650827	-1.18044	-0.811622	-0.66776	1.54619	0.813042	1.15322
DDX18	0.25942	-1.16587	0.108494	-1.13683	0.408313	-0.879523	-0.931416	0.0399698	-0.993423	-1.04865	1.23146	1.29883	-0.0965279	0.552998	1.36511	-0.433009	-0.171583	0.445143	0.687166	0.418956	0.303121	0.0242969	-1.12679	-1.02888	-2.47329	1.18338	1.57383	1.58531
KHSRP	0.112953	-1.1723	-0.0435786	-0.797359	0.0249422	0.522934	0.700387	-0.0395431	-0.990524	-1.34624	-0.787041	-1.1181	2.01489	1.24818	0.622682	2.04336	1.27836	-0.188175	-0.557396	-0.0395431	-0.398868	-0.429978	-0.906078	-0.781108	-1.92173	0.877937	1.04094	1.03
GNA11	0.398107	0.445768	0.471259	0.463256	0.259248	1.67541	0.623313	0.340531	1.52988	0.650813	-0.943468	-0.699768	-0.274591	-0.58762	-1.39342	-1.11963	-0.490187	-2.33348	0.652296	0.652571	0.456389	0.702653	1.40812	0.904866	0.339782	-1.09703	-1.29104	-1.74402
ASAP3	-0.829192	1.5542	0.668202	1.53203	-0.848127	0.110448	1.2185	0.183753	-0.0684387	0.0819721	-0.295483	-0.105507	-0.849758	-1.75395	1.11762	-0.161337	-1.45107	0.736628	-0.622668	0.135299	0.879647	0.812028	-0.530471	1.23633	1.29111	-1.64322	-0.447978	-1.95057
EDEM2	-0.00959799	0.873434	-0.260322	0.836153	0.241539	-0.239519	-0.388198	-0.411388	1.13732	1.23265	0.370103	0.339944	-0.288273	-0.480873	-0.998293	-0.763228	-0.131413	0.522282	-0.974263	-0.117533	0.0294443	1.00916	1.40635	0.442176	2.22167	-1.63	-2.74603	-1.2233
DNMT3B	0.150255	-1.24843	-0.0589686	-1.23294	0.108601	-0.84582	-0.822269	-0.223818	-1.36971	-1.34353	0.367364	0.313502	0.0946736	1.29129	1.73727	0.21531	0.758108	1.30849	-0.0438308	0.161728	-0.352446	-0.340306	-1.55343	-0.600656	-1.18568	2.05782	0.950417	1.70699
TPX2	-0.180435	-1.75216	-0.159417	-1.69556	-0.16289	-0.61253	-0.626297	-0.224832	-0.684757	-0.821407	1.09026	1.06092	1.53096	0.894437	0.394363	1.62067	1.42898	0.599632	-0.150852	-0.00454774	-0.935432	-0.984032	-0.662041	-0.593551	-1.71546	1.2403	0.974039	1.13163
PDRG1	0.667999	-1.66259	-0.580589	-0.685064	0.679987	-0.991996	-1.47421	-1.40018	-0.292445	-0.313993	1.95913	3.02314	0.218839	0.917262	-0.781039	-0.682004	0.275743	-0.287505	-0.050865	0.99978	0.836818	-0.330519	0.229629	-0.0890055	-0.979756	0.174625	0.488238	0.130573
EPB41L1	0.0628221	-0.765895	-1.17307	-1.0769	0.447058	1.13483	0.368715	-2.02219	-1.1915	-0.575666	1.66124	2.27759	1.59212	0.423777	-1.25552	0.856938	0.164489	-1.18101	0.0476003	0.276746	-0.235266	0.0865083	0.732947	0.919393	-1.19603	-0.218096	-0.0682196	-0.093393
SLC15A1	0.680973	-0.863952	-1.57184	0.25906	0.313095	-2.79867	-1.57184	-0.842813	0.079563	0.206527	0.753888	0.822725	-0.648411	0.0930323	1.05486	0.578015	0.532677	1.86157	-0.294291	-0.31135	0.207843	-0.493236	-0.510707	-1.22015	0.405769	0.876601	1.50536	0.895715
DOCK9	0.751904	-0.0611448	-0.430533	-1.21329	0.470815	-2.42483	-1.0903	-0.120716	-1.49528	-1.04932	1.42979	1.60621	1.04592	-0.353635	0.806078	0.936558	-0.361185	0.781979	-0.151737	0.430199	-0.796036	0.128602	0.58707	-1.40969	-0.879523	1.40004	0.614677	0.84736
ANKRD10	0.150582	-1.33758	0.118419	-1.27121	0.109208	-0.532886	-0.683287	0.129188	-1.54268	-1.54999	1.05814	1.02318	1.52649	-0.0930459	1.16221	1.75179	0.210436	1.66771	-0.1166	-0.958089	-0.435273	-0.838225	-1.59705	-0.677309	0.187657	1.05893	0.454693	1.02458
TGDS	-1.08182	-0.517721	-0.60904	-0.992087	-0.501991	-1.98949	-1.06465	-0.449896	-0.406908	-1.10796	2.68255	2.51062	0.471899	0.638506	0.731953	0.669374	0.309327	0.542993	0.324722	-0.5878	0.173476	-0.510958	-0.192654	-0.364732	-0.618202	0.269557	0.825689	0.845243
DOCK3	-0.969554	0.709011	-0.861337	0.785099	-1.12017	1.37874	0.65481	-0.638173	1.01537	1.03888	-1.12959	-0.582848	0.932589	-1.07506	0.216426	0.885907	-0.890933	1.75849	-0.579041	-0.665948	-0.289498	-0.407076	0.0487095	0.716465	2.01802	-0.0455895	-2.12412	-0.77957
COQ9	1.25331	-0.859612	0.245973	-1.16729	1.67301	-0.620029	-0.900833	0.250789	-0.521769	-0.558126	-1.13657	-0.541578	-0.341565	1.97843	1.38315	-0.258449	0.981678	0.866637	-0.473672	-0.117591	-0.0943475	-1.20123	-1.85081	-0.581846	-0.840708	0.836727	1.50263	1.09369
KIF9	-0.114875	0.954811	0.778458	0.615957	0.138942	0.312668	-1.05305	0.432129	1.30537	0.542284	0.436925	0.0937852	-0.597804	-0.239203	0.442943	-1.17857	-1.66623	-2.38389	-0.274996	0.552156	1.03782	0.947525	1.61291	0.948787	0.365214	-1.70684	-0.669917	-1.63331
ARHGAP28	0.0587979	1.26871	-0.023107	1.20643	0.184036	1.01086	1.02953	-0.104532	1.12638	1.14128	-0.655378	-0.765168	0.216746	-0.717058	-1.06198	-0.186205	-0.137992	-1.43893	-0.399174	-0.117025	-0.11644	0.11741	1.22876	1.25364	1.14055	-1.94641	-0.778413	-2.53531
CRLS1	0.412369	0.435241	-0.267546	0.100581	0.586298	-0.0281872	-0.725277	0.47346	1.23335	1.6739	-3.60671	-1.52925	0.173418	1.06847	0.77706	-0.281518	-1.37743	0.738713	-0.0520196	-0.283627	-0.2385	0.468557	1.06075	0.138211	-0.437541	-0.671591	-0.331229	0.490055
PPP1R13B	0.226315	0.694793	-0.581814	0.450388	0.564254	1.75612	1.10753	-0.313721	1.05997	0.587042	-1.33657	-0.989112	-1.55239	1.17438	-0.987125	-1.19058	-1.94462	-0.642845	0.573679	0.725521	0.191196	0.777957	0.308866	0.530407	1.24714	0.191196	-1.89259	-0.735394
ATRN	-0.66388	1.16043	0.0256373	0.173645	-0.949313	0.122567	0.672178	-1.2011	-0.197326	-0.33153	0.994188	2.16322	0.127984	-0.0282121	-1.90582	-0.0347984	0.105541	-2.05253	0.484209	1.05474	0.302331	0.654464	-0.34369	0.542556	2.09117	-0.747663	-1.16739	-1.05161
SMOX	-1.07243	1.11376	-0.849484	1.16692	-0.616208	1.13175	1.85361	-0.951029	-0.0493391	-0.260363	0.051955	0.0103732	-0.620284	0.618065	-1.47983	-2.25879	1.74651	0.809125	-0.616563	0.0600037	0.335443	0.424521	0.898505	1.01412	-1.1866	-1.06522	0.448771	-0.657292
FKBP1A	-0.166323	-1.25808	0.0516657	-1.03644	-0.190587	-1.28788	-1.12365	-0.155467	-0.712387	-1.07372	1.52754	3.94089	0.86734	0.264204	-0.138689	0.717107	0.104679	-0.660167	0.482496	0.120467	0.436762	0.0905972	0.0905972	-0.158287	-0.723028	-0.0246671	0.0317924	-0.0167597
[truncated: 12,580 more rows]

## Sheet: DE_all
Unnamed: 0	logFC	logCPM	F	PValue	FDR
DIO3	7.31905	5.41292	689.272	8.27874e-19	1.07011e-14
RRP7A	1.29675	7.04048	451.993	9.32559e-17	6.01192e-13
MLLT11	2.05436	7.05308	435.863	1.39531e-16	6.01192e-13
[truncated: 12,923 more rows]

## Sheet: DE_logFC2_FDR0.01
Unnamed: 0	logFC	logCPM	F	PValue	FDR
[truncated: 1,745 more rows]
