# Supplementary material for: Deciphering lineage-relevant gene regulatory networks during endoderm formation by InPheRNo-ChIP
Source: Brief Bioinform. 2024 Nov 13;25(6):bbae592. doi: 10.1093/bib/bbae592 (PMC11558691; doi:10.1093/bib/bbae592)
Supplement: TableS3_bbae592 [file tables3_bbae592.xlsx]

## Sheet: README
Supplementary Table S3 displays the gene regulatory networks (GRNs) inferred under various configurations of the InPheRNo-ChIP framework, detailed in Tabs 2 to 4. Each tab presents the GRNs in a gene-by-TF format, where non-empty cells contain important scores. These scores indicate the model's confidence of each TF-gene edge with respect to the differentiation process from human embryonic stem c…

## Sheet: RnCnP
Gene	CTCF	EOMES	FOXA1	FOXA2	GATA4	GATA6	HNF1B	HNF4A	KLF5	NANOG	OTX2	POU5F1	PRDM1	SMAD2	SMAD4	SOX17	SOX2	SP1	SRF	STAT3	TCF4	THAP11
AASS										0.967607	1
ABCC4			1							0.557522		0.686726					0.535221		0.789735	0.757876
ABCC8	0.62901																		1
ABCC9	1																		0.97508
ABI3BP	0.797972									0.843109									0.654839		1
ABLIM3	1
ABR																			1
ACAP1	0.901112																		0.769371	0.745811		1
ACER2																			1
ACKR3										0.808405											1
ACOX3	0.932398																		1
ACOXL	0.887911																		1
ACSBG1	0.8524																		1
ACSL1												0.929537		1					0.766023		0.963127
ACSL6	1
ACSM3	1
ACSM4	0.811251							0.880986											0.862854		1
ACSS1	1																		0.722508
ACTC1																					1
ACTN2	1																		0.954485
ADAM19	1																		0.909707
ADAM28	1
ADAMTS14	1
ADAMTS16																			1
ADAMTS18			1
ADAMTS2	0.82																		1
ADAMTS20										1
ADAMTS9	0.835184	0.858562								1									0.934541
ADAMTSL1				0.869162				1		0.946897									0.942738		0.943698
ADAMTSL5	0.873463																	0.955287	0.95104	1
ADAP2	0.940741																		1
ADCK1																					1
ADCY10																					1
ADCYAP1R1	1
ADD2																						1
ADGRA2										1
ADGRD2	1
ADGRF2			1
ADGRF3	1									0.647523									0.747308
ADGRF4										1
ADGRG1	1							0.537451											0.694387
ADGRG3	1																		0.83244
ADGRG5	1
ADGRG6	1
ADGRG7	1
AFAP1L2			1
AGFG2										1
AGPAT3	0.913168																		1
AHNAK	1
AHSP																					1
AJAP1	0.925501																		1
AK5																			1
AKAP1	0.671027																		1
AKAP6	0.962182																		1
AKNAD1	1
ALDH1A1	0.76998																		1
ALDH1L2	0.901904																		1
ALK		1
ALKAL2	1									0.890731									0.77358
ALOX15	1																		0.675798
ALOX5	0.956803																		1
ALPG	0.923246																		1
ALPK2
ALPK3	1																		0.774207
ALPL	1																		0.986252
AMBP	0.95092																		1
AMHR2	1
ANGPT2	0.974472																			1
ANK1																			1
ANKDD1A										1
ANKRD1					1
ANKRD13B	1
ANKRD18B			1
ANKRD24	0.978179																		1
ANKRD34A																					1
ANKRD34B	1
ANKRD55	0.824423					0.831176				1									0.924592
ANKRD6	1									0.683729									0.859892
ANKRD7	1
ANKS1B	0.652608		0.692009							0.604329	0.391787			0.979467		0.618757			0.828524	0.597669	1	0.938957
ANO1										1
ANXA2	1
ANXA2R																					1
ANXA3	1
AOC1	1
APLP2	0.888183																		1
APOBEC3F												1
APOBEC3G	1																		0.753438		0.530391	0.57412
APOE																						1
APOL2	0.699479																		1
APOL3	1																		0.895357
APOLD1	0.857143		0.683824																1			0.57458
AQP12B																		1
ARC	1																		0.996934
ARG1										1
ARHGAP24	0.884121				1	0.68418		0.577058				0.800058
ARHGAP29								1
ARHGAP42	0.592134		0.785683							1						0.582413			0.854176
ARHGDIG																						1
ARHGEF15	0.908713																		1
ARHGEF19	1																			0.998832
ARL4D																		1
ARMC12																					1
ARMC7			0.816744	1
ARRB1	1										0.718519								0.854519		0.952
ARRDC4																					1
ARSJ			0.808554							1
ASS1	1
ASTN1	1
ATAD3C									0.727783											0.715526		1
ATP10A	1																		0.906595		0.983988
ATP1A2	0.789419									1							0.683258				0.839192
ATP2A3	0.931595																		1
ATP2B2	0.649897			0.871123					0.792557	0.815989									0.653343			1
ATP4A	1
ATP8B3	1
ATXN1	1
AZGP1	1
B3GALT1	1
B3GALT2	1
B3GNT2	0.982658																		1
B3GNT3																			0.879535			1
B4GALT4								0.989033												1
BAALC	1
BCAN												1					0.951607
BCL2L14	1																		0.652602
BCL7C																			1
BDKRB2	0.718861									0.689601									1
BDNF	0.809964																		1		0.941962
BEGAIN	1																		0.820881
BEST2	1																		0.673295
BHMT	0.913541																		1
BICDL2	1								0.958931										0.83379
BMP2	0.892937				0.932074														1
BMPER			1
BNIP3	0.878912																		1
BRDT																			1
BTBD11										1
BTBD17	1																		0.704074
BTG2	0.768054									1
BTN3A1	1
BTN3A2	0.913964																		0.808559			1
C1QL1																					1
C1QTNF2				1
C1R																1
C2	0.95245							1										0.694164	0.926513	0.722622
C3																			1
C7	0.810289									0.653475									1
CA4																			1
CABCOCO1	0.979583													0.805026							1
CABP1										1
CABS1										0.85501											1
CACNA1A	1			0.899113						0.874962									0.955365
CACNA1E	1		0.713281	0.703166															0.956025	0.945471
CACNB4	1									0.654477				0.855606					0.738371		0.561979
CACNG7	1		0.906329	0.886392					0.776582
CADPS																					1
CALB1	0.710486		0.727498		0.798639														1
CALCA	1
CALCB																			1		0.721236
CALCR	1
CALCRL																			1
CALHM6	1															0.904942			0.778272
CAMK2D	1	0.850561		0.816506						0.68109									0.771234
CAMK2N2	1																		0.983509
CAMKMT	1									0.723268		0.937926				0.954746			0.897477
CAMKV																			1
CAPN11																				1	0.66386
CAPN12	0.894187																		1
CARMIL3	1																		0.707269
CASQ2			0.850714	1															0.877857
CASTOR3														0.877187					1
CAVIN3											1
CBR3	1																		0.909202
CBX8								1
CCBE1				1															0.991864
CCDC110																						1
CCDC141	0.830055									0.937973		0.667171							0.796268	0.72819	1
CCDC144A	0.932604																		1
CCDC172	0.940331																		1
CCDC184	1
CCDC33	1																		0.971126
CCDC81	1																		0.862741
CCER2																					1
CCIN	1
CCKBR	0.8081				1														0.582555	0.684424
CCL26																			0.726747	1
CCM2L	1																		0.963737
CCNA1										0.791971									0.952939		1
CCNI2	0.451532							0.783047		0.471255									1
CD163	1
CD177	0.708537																		1
CD247	0.910953																		1
CD300A	0.7425																		1
CD300E	0.923252																		1
CD34	1
CD38	0.972968																		1
CD4	1																			0.936659
CD47	1		0.75	0.803544
CD48	1
CD53									1										0.760957
CD80	1
CD82																	1
CDC42EP1																			1
CDC42EP5																				1	0.978114	0.926768
CDH1	0.938655																		1
CDH11	0.827646									1
CDH12	1		0.878717							0.751956									0.673187		0.732916
CDH2	1									0.878587
CDH22	0.927562																		1
CDH23	0.955496			1				0.710156											0.789654		0.857741
CDH4	1
CDH7	0.887175									1
CDH9										0.781445									1
CDK14		1	0.769155																		0.955086
CDK5R2	1
CDKL2																			1
CDKN1A	1																		0.885214
CDKN2A	1																			0.750687	0.783678
CDKN2B	1																		0.71002
CDRT4																			1
CEACAM1	1																		0.713074
CELA3B	0.859401																		1
CELF2					1
CELF4										0.986449											1
CELF5	1																		0.628792		0.570782
CER1		1
CERS3			0.916872																		1
CFAP221	1																		0.62429	0.964206	0.683041
CFAP92																			1
CHGA	1																		0.71922
CHGB	1																		0.897148
CHL1	0.976285																		1
CHML	0.966981		0.788593							1
CHP2	0.976545																		1
CHRNA1	0.970223																		1
CHST11	1																		0.735463
CHST8	1
CHST9	1
CKM	0.980305																		1
CLC																			1
CLCF1	1																		0.778172	0.706412	0.645566	0.804366
CLDN11				0.82045						0.624467									1		0.664029
CLDN24	1									0.760956											0.859894
CLDN4	1
CLEC14A																					1
CLEC20A	0.988176																		1
CLEC2L				1	0.976651
CLMP	1																		0.981918
CLPSL2										1
CLSTN2																			1
CNGA1										0.934478									1		0.895992
CNGA3	1																		0.826931
CNGA4																1
CNMD	0.549769		0.707633																1
CNN1	1															0.576015		0.592257	0.851747
CNR1										1									0.833785		0.640149
CNTFR																			1		0.777634
CNTN2	0.820287																		1
CNTN4									1										0.956324
CNTNAP2	0.682398			0.574948						1	0.577619								0.707925		0.762244
CNTNAP5						1
COBL				1
COL13A1	0.967544			0.892381															1		0.971985
COL14A1	0.589696		0.483591	0.915321						1									0.736779
COL22A1		0.869748						1											0.952581		0.907563
COL23A1	1																		0.759551			0.620646
COL27A1	1																		0.852582
COL2A1																			1
COL4A1	1				0.726978
COL5A1	1																		0.894122
COL5A2	0.987905		1	0.693275						0.591195		0.801403							0.935656
COL6A2										1										0.844788
COL6A3																			1
COL8A2																				1
COLCA2	1
COLEC10		0.725552	0.882229	0.781809						0.745531											1
COLEC12	1			0.848116															0.661025
CP					0.890696														1
CPB1										1										0.944016
CPE										1
CPNE5	0.791876		0.63803													0.850827			0.566499		1
CPNE7																1
CPNE9			0.914015	1
CR2	1
CRABP1			1
CRB2																			1
CRHBP																					1
CRIP1																		1
CRIP3	1																		0.645153
CRPPA																					1
CRTAC1	0.767984									0.784195									1
CRYBG2	1
CRYGD	0.681796			1															0.815032		0.653978
CSF3R																				1
CSMD2	0.809509									1
CSMD3											0.997597										1
CSRP2	0.73607									0.89964									1
CST1	1
CST2			0.801605	1						0.787017											0.836616
CTDSP1								1
CUZD1	1																		0.889328
CXCL12	1
CXCR2										1											0.616106
CXCR4			1
CYP1A1																			1
CYP27A1	0.897732																		1
CYP2A13	1
CYP2B6	1
CYP2S1	0.642139																	0.550864	1
CYP3A4	0.891053																	1
CYP3A43	0.869263		1																0.753953
CYRIA	0.979918			1
DAAM2	1
DAB1																			1
DACT2	0.946091																		1
DAZL	1											0.650013							0.756925
DBNDD2	0.898909																		1
DCHS2																1
DDB2	0.704233																		1	0.718531	0.752453
DDX47	1									0.720936
DENND2B	0.987956		0.704918	0.830378	0.936434				0.769488	0.967213			0.904985						1		0.751756
DEPTOR	0.801478																				1
DET1	1																		0.755072
DGCR6	1
DIO3			1
DIRAS2										1									0.880766		0.692776
DISP2									1
DISP3	0.818182																				1
DKK1	1				0.763897
DKK2			0.909091	0.797521																	1
DLC1	0.830546																		1
DMTN	0.997792																		1
DNAH11																			1
DNAH12																					1
DNAJB2								1
DNAJC22									1
DNAJC6	1																		0.976554
DNM3	1
DNMT3B	0.875717																		1
DNMT3L	1
DOC2A	0.848452																		1
DOCK10
DOCK2	1									0.917108									0.928611
DPEP3	0.848105																		1
DPYD										0.797604											1
DPYSL2	1
DRAXIN
DRC3	1
DRD2	0.916686									0.84336									1
DSC3	1
DSCAM		0.833333								0.923575						1
DTNA	1									0.873044
DUSP10	1																		0.991003
DUSP4										1
DUSP8	0.866667																		1
DYNAP				1
DYNC1I1																					1
EBI3	0.750827																		1
ECE2	0.791544									1									0.839069		0.915765
ECEL1	0.736107																			0.776913	1
ECM1	1
ECM2			1
ECRG4	0.842601																		1
EDIL3
EDNRA				1																	0.988199
EDNRB																1			0.93491
EFCAB8	1											0.863183							0.933059
EFEMP1	0.957627																		1
EGF
EGFLAM											0.89233								1
ELAVL2																			0.975962		0.930403	1
ELL2	1																				0.708996
ELMO1																			1
ELN	1																		0.803288
ELOVL2																			1
EML6	1
ENOX1																1
ENPEP			1
EPHA2	1									0.882572									0.967557
EPHA4	0.700228																		1
EPHB1	1
ERBB4							1
ERVMER34-1	1																		0.781493
ERVW-1																			0.890156		1
EVA1A	1																		0.937058
EXPH5	1																		0.703978
EXT1	0.966977																		1
EYA2																			0.922251		1
F2RL2										1
FAM107A	1																		0.78029			0.891079
FAM110C
FAM124B	1
FAM135B		1	0.785022	0.71548		0.958542										0.730525
FAM13C		0.758264	0.886364									1									0.880682
FAM162B	1
FAM163A																			1
FAM163B	0.905983																					1
FAM167A	0.930938																		1
FAM174B	1		0.95739	0.821036						0.608432									0.890558	0.470285
FAM184A																			1
FAM205C	1
FAM20A	1																		0.823999
FAM214A										0.861407		0.736792					0.515044				1
FAM214B	0.928762																	0.416348	1	0.882735	0.566272
FAM222A	0.93745																		0.972334			1
FAM81A	0.890422																		1
FAM89A	0.970022																		1
FAS																			1
FBLL1			0.891298	0.976942						1
FBXL16	1
FBXO34	1																		0.987678
FCGBP								0.757935	1										0.821412
FCGR2A																			1			0.850581
FCRL5	1																		0.734094
FERMT1	0.849716																		1
FERMT2	1
FGF10																					1
FGF19	0.929704																		1
FGF2	1																		0.93151
FGF21																1			0.719863
FGF4																			1
FGF5					1
FGF8	1																		0.771882
FGFBP3	1																		0.643293
FGR	1																		0.908561
FIBCD1	1
FIBIN				1
FILIP1L	1
FLNB	0.81347		0.610367	0.632934				0.617419	0.716502										1
FLRT3	1
FLT1	1
FMN1										0.774909							0.959616				1
FMN2		0.908617			1
FN1	1
FOLR1	1																		0.975384
FREM1	0.898986			0.790172	0.705343														1		0.763846
FSHR	1			0.849172
FST	0.97684									1
FXYD5	0.9904																		1
FZD8
GAB2																			1
GABRA2	1																		0.893981		0.762143
GABRB2										1											0.763359
GABRD																			1
GABRP	1																		0.953741
GABRR1	1
GADD45A	1																		0.680913
GALNT14	1																		0.798034
GALNT3	0.811645																		1
GALNT9																					1
GALR1																			1
GAPT	1
GATM	0.598828																		1
GBP2	1		0.826987	0.864061
GBP4	1																		0.693692
GCNT1																					1
GDAP1L1	1																		0.841938
GDF6								0.972235											1
GFAP	1																		0.922243
GFRA1																					1
GFRA2	1
GFRA3	1
GIPR																			1
GJA5																			1
GLDC										1
GLIPR2	0.893997									0.879548									1
GLP1R	1
GLS2	1																		0.519958			0.652725
GLT1D1																			1
GMPR	1																		0.964224
GNAO1	0.971965											0.763873							1		0.691908
GNG4	1
GOLGA6A																						1
GOLGA6D																			1
GPA33	1										0.86419
GPAT2																			1
GPNMB																0.900399						1
GPR151			1
GPR153	1
GPR183	1
GPR37L1																			0.956877	1
GPR39	0.986875																		1
GPR4																			1
GPR78																			1
GPRC5C	1																		0.673034
GPSM2	1
GRAP2															0.821041				1			0.835141
GREB1	0.683979		1																	0.827465	0.654049
GREB1L									1										0.953198
GRIA1										1
GRID2					0.984172					1
GRIK3	1
GRIP2	1																		0.967334
GRK1																			1
GRM1	0.975053															1
GRM4																			1
GRP	1
GSTA2	0.73321		0.605052																1
GTF2H4	0.638454																		1
GUCY1A1																					1
GULP1	0.864333									0.797228									0.936907		1
GYPE	0.84997																		1
H2AC12	1																		0.769925
H2AC16	1																		0.789792
H2BC13				1						0.802089										0.819501
H3C8																					1
HACD2	0.696341																		1
HAS2	1									0.760159									0.89337
HAS3										1											0.94315
HCK	1
HCN1																			1		0.903375
HCN4	1
HDC																					1
HGF	1									0.789871									0.825072
HHLA1	1
HIPK2																			1
HLA-DQA1										1
HLA-DQB1	1																		0.886375
HLA-DRB1	1																		0.798992
HLA-F	0.738213									0.804591									1		0.974876
HMCN1																					1
HMCN2	1																		0.998429
HOGA1	1																		0.683392
HPCA	1																		0.78648
HPDL	0.674056																		1
HRH3	1
HS3ST2	1
HS3ST5	1
HSD17B14	1																	0.898184	0.868464
HSD17B6	0.881432																	0.652122		1
HSH2D	0.830576																		1
HSPG2	0.755167																	0.476479	1		0.552031
HTR1A	0.695839	0.811027														1			0.784382
HTR6																			1
HTR7	0.738782									0.863782											1
HTRA1	0.883066																		1
HTRA3																			0.712623		1
HYAL4	1
ICAM3	1																		0.966486
IDO1	1				0.882786														0.989904
IER3	0.958772																		1
IFIT1			1
IFITM1	1
IGDCC3	1																		0.587545		0.832734
IGFBP5	0.863459																		1
IGFL3	1																				0.848122
IGSF10			0.818743	1
IGSF21	0.872638																		1
IL15																		1
IL1A																			1
IL1R1	1
IL1RL1	1
IL21R																			1
IL33					1	0.875844
IL4I1																			1
IL6R	1
IL6ST										1
IL7R																					1
INF2	0.893966																		1
INHBA																					1
INHBB																				1		0.872432
INHBE	1
INKA2	0.799426																		1
INPP4A	1																		0.972299
INPP5D																			1
INSYN1	1
IP6K3	0.794983															1			0.758399
IQGAP2																					1
ISLR	0.954476																		1
ISLR2																					1
ITGA5	1																		0.987632
ITGA9					1
ITGAV	1															0.689196			0.917904
ITGB3	0.963674																		1
ITLN2	0.958892																		0.722008		1
ITPRID1			1									0.916832
ITPRIPL2																			1
JAG1										0.980027									0.910453		1
JAKMIP1	0.84444																		1
JPH2	1
JPH4	1																		0.963801
KCNA1																			1
KCNA3	1																		0.897914
KCNA5				1
KCNF1	1
KCNG1																			1
KCNH2	0.849697			0.801263															1		0.598579
KCNH6			1
KCNH7																			1
KCNH8	1
KCNIP1	0.917857																		1
KCNJ13	0.649564																		1
KCNJ2				1
KCNJ3	0.58404		0.818454	0.941646					0.763092	0.671322									1
KCNK1		0.937294	1																0.825816		0.895856
KCNK12	0.869624						1												0.826613
KCNK17	1																		0.898947			0.886071
KCNK2	1		0.839113	0.905342
KCNMA1	1
KCNN2	1																		0.899784
KCNN3	1
KCNQ4	1																		0.705719
KCNS1	1																					0.916189
KCNS3			1							0.858393
KCNV2
KCTD8	0.956056																				1
KDR	1
KIAA0319	1																		0.85013
KIAA0895	1																		0.996274
KIF26B																1
KIF5A	0.995714																		1
KIFAP3	1																		0.9657
KIFC3	0.925588																		1
KIRREL3				1
KISS1R	1																		0.897892
KIT	0.759304																		1
KLHDC7A														1
KLHL1																			1
KLHL14	1									0.947782											0.983156
KLHL6																			1
KLK10	1
KLK13	1																		0.958206
KLK6	0.731255																		1
KLK7	1
KLK8																			1
KLRG1		0.724898		0.910204						0.930204						0.570612			1
KLRG2	1																		0.808829
KNDC1	0.975896																		1
KRT19			1
KRT20			1
KRT7																			1
KRT8	1																		0.975641
KRTAP5-11	0.967061																		1
KYNU	1																		0.813996
LAMP3										0.670319									1		0.662392
LAMP5			0.731245							0.738165							1		0.810634
LAPTM4B	1																		0.785282
LARGE2								1
LCK	1
LDB2	0.867984	1
LDHD	1																		0.997312
LDLRAD4	0.774564																		1
LEAP2	1																		0.943516
LEFTY2	1				0.800863					0.736428									0.792998
LFNG	0.64781															1			0.742862
LGALS12	1
LGALS3										0.586962									1
LGI4	0.966196																		1
LHFPL4	0.775073																		1
LIFR			1																0.861924
LIMS2	1																		0.891703
LINGO1										1
LIPH										1											0.821443
LMCD1			0.721222	0.700712	1					0.924236									0.948933		0.88154
LMNTD1			1
LMO2																			1
LMO3		1								0.934703											0.784689
LOXL3	0.872834																		1
LOXL4	0.999069									0.830645									1
LPA	0.941853									1									0.953669		0.901741
LPAR3	1									0.934264
LPGAT1	0.902602																		1
LPIN1																			1
LPL	1									0.627488									0.647393
LPO	1																		0.998109
LRATD2					1											0.946338
LRIG3	0.943922		0.871726	0.956011						0.810275									1
LRP10	0.86342																		1
LRP11	1																		0.979975
LRP1B																					1
LRRC2										1											0.795711
LRRC32			0.774007																1
LRRC4	1																		0.939751
LRRC55																			1
LRRC7				1
LRRK1	1																		0.989237
LRRN3				1						0.584568							0.580809		0.568207		0.771612
LRRN4	1																		0.999721
LYN	0.859023									0.742481									0.846805		1
LYPD3	1																		0.924823
LZTS1																			1
MACC1	1																		0.908756
MAGI3			1
MAML3	1			0.752952	0.771146														0.969678
MAN1A1			0.967818	0.855573															1
MANEA				1
MAP2	1
MAPK10	0.850365			0.866788				0.775547		0.724818									1		0.787591
MAPK4										1
MAT1A										1
MATK	1																		0.65531
MCC	1																		0.977593
MCCC1																			1
MCF2L2	0.846527																		1
MCOLN2																				1
MCUB			1																		0.906263
MEDAG	1																		0.913349			0.666444
MEGF11	0.829657									1									0.86868
MEGF9	0.99713																		1
MEIOB	1																		0.94676
MEPE	1																		0.906685
MERTK			1
METTL7A																			1
MFAP4										1
MFNG	0.968568																		1
MGAT5B	1																		0.793685	0.699318
MKX	1
MLKL																			1	0.920293
MMP14	0.846238																		1
MMP15																			1
MMP17										1
MMP25	1
MOB3B	1																		0.727364
MOBP	0.840359																		1
MOK	1
MPP7			0.869163	1
MSMB										1											0.845543
MSR1			1	0.740215	0.847358																0.728474
MT1M	0.624451																		1
MT1X	1																		0.837224
MT2A	1																		0.958531
MT3										1
MTTP			0.707383		0.677517					0.858389											1
MTUS1	0.784618																		0.982438			1
MYADM	1																		0.731404
MYCT1
MYEOV																					1	0.858096
MYH8	1
MYL9	0.860074																				1
MYLK3																			1
MYMX	0.808691								0.972397										1	0.880295
MYO7B	0.780629																		1
MYOCD	1				0.825889														0.991465
MYORG			0.993246	1					0.891741
NAAA										1
NALCN	0.896124				0.85969					1
NANOGP8																			1
NAV2	0.81828			0.95538						1									0.654912
NBPF12	1
NBPF20		1
NCALD	1		0.881896
NCAN	0.770616																	0.802702				1
NCR1	1																		0.754992		0.833841
NDNF																			1
NECAB2	1																		0.988349
NECTIN3																			1
NEGR1																1
NELL1	1																		0.824026
NELL2	1		0.760875	0.908366						0.885714									0.999228		0.54955
NETO1	1
NEXN																			1
NFASC																			1
NGFR	0.938475																		1
NID2																					1
NKAIN1	1
NKX1-2			1			0.995113
NLRC5			1					0.864688
NLRP7	0.995705																		1
NMNAT2																			1
NMRK1																					1
NOD1																					1
NOG	0.87265																	1	0.906015
NPAP1						1
NPC1L1																1
NPHS1	1
NPNT	1																		0.804878
NPPA	1																		0.9925
NPPB																		1	0.981589
NPPC	1
NPR3	1
NPTX1																			1
NPW																0.932029				1		0.711188
NRP1	1
NRXN2	0.935294																		1
NSG1	0.952977		0.73109																1
NTM										0.929788									1
NTN1	1			0.865634
NTN4	0.776005		0.671347							0.941289									1
NTRK1	0.690418																		1
NTRK3										1
NUAK1														1							0.976789
NUDT4	1																		0.894118
NUTM1	1																		0.852692
NXN					1
NXNL2	1								0.727162									0.634584	0.811582
OAF	1																		0.630372
OAS3	1
OLFM1																			1
OLFM3																			1
OLFML1	1
OLFML2B	1																		0.741814
OLFML3				1
OLR1	1
OPALIN										1
OPRD1									0.936674										1
OPTC										1											0.920878	0.930851
OR10A3										1
OR10A6	0.802942		1							0.735622									0.918859
OR51M1	1																		0.775624
OR52A1	1
OR52N2	1
OSCAR										0.721849											1
OSGIN1																			1
OVCH2	1
OXTR	1		0.796073																0.610599
P2RX2																			1
P3H2	0.990788																		1
PAH																			1
PALLD				0.982045															1
PALM3	1																	0.652585	0.644713
PARVG																			1
PCBD1	0.582155																	0.63765	0.736126	1
PCBP3	1
PCDH10	1																		0.942881
PCDH18	0.969592			0.856212	0.902259											0.938749			1
PCDH7	1																				0.912045
PCSK1																1
PCSK2																			1
PDE10A				1		0.836147
PDE3A	0.985257									1
PDE4D	0.92381				0.815152														1
PDIA2																			1
PDYN	0.805509			1															0.886204		0.868084
PDZK1																			1
PDZRN4																			1
PELI2										0.990829					0.906526						1
PERP	0.83786		1
PGBD5										0.912463									1
PHC1																			1
PHF24	1																		0.943881
PHYHIP	0.853562							1											0.707124
PIK3R5		0.968992								0.860817		0.832276	0.825229						0.990839		1
PIPOX	1
PIWIL2	1																		0.903614
PKHD1L1	0.808367																	1
PKLR	1																		0.661056	0.671673
PLA1A	1																		0.583023
PLA2G12B	0.806999								0.562717										1	0.777547
PLA2G2A	1																		0.949548
PLA2G4C										1								0.888412
PLAC8	0.713832																		1
PLAC9	1																				0.718716
PLCE1	1
PLCXD3	1
PLEK2	1
PLEKHA2	1
PLEKHF1										1
PLEKHG6	1																				0.740637
PLEKHM3																			1
PLPP4																				1
PLPPR4				0.977782															1
PLPPR5	0.85708		0.780563	0.991645						1							0.736588				0.704485
PLSCR4										1
PLXNA2	0.868085						0.798363							1
PLXNA4						1
PMAIP1	1
PMEPA1	0.702766			1						0.692979									0.707447
PNPLA3	1																		0.982143
PON1																			1
POSTN	1					0.952381													0.99729
POU5F1B	1
PPARGC1A	0.704757													1					0.692251
PPARGC1B																			1
PPFIA2			1																0.881103
PPFIBP2	1																		0.946332
PPIP5K1	1
PPM1E									1
PPP1R17	1									0.818182									0.899793		0.826791
PPP1R3C																			1
PPP4R4
PRAG1	0.770765																		1		0.686686
PRKCA																			1
PRKCB																					1
PRMT8	0.934552																		1
PRND																			1
PROKR2	1
PROM1																			1
PROS1	1		0.993108
PRR16				1
PRSS1				1
PRSS51	1
PSTPIP1	1																		0.821293
PTGER2			1		0.652202															0.769849
PTGES	1
PTGFR																					1
PTGIS																					1
PTGR1	1
PTGS1				1
PTH1R	1																		0.836285
PTPRM	1		0.801865							0.573481									0.907235
PTPRO			1																0.953064
PTPRZ1	1		0.682638							0.762808									0.90038		0.662713
PTX3	1
PVALB																		1
QPCT	1
QRFPR										1
RAB32			1
RAB42	1
RAB6D		1
RAI1	1																		0.987943
RAMP2																				1
RAMP3																			1
RAPGEF5	1			0.906321						0.939052
RASAL1	1
RASD2	1
RASGEF1B				1
RASGRF1																			1
RASGRP1	0.721838																		0.663625		1
RASGRP3				1	0.638064
RASL11A	1
RASSF10	0.609383			0.991331	0.689954														0.585926	1
RASSF5	1																		0.915389
RBFOX3	1
RBM24	1
RBP7	1
RCN3															0.843757				0.794111		1
RDH12																					1
RELN	0.828988																		1
RFTN2																			1
RGS10	1
RGS7	1
RHBDL2																			1
RHBDL3	1																		0.80847
RHOBTB3																					1
RIPK2	0.541743		0.718232	0.545427																	1
RIPOR1	1																		0.93371
RIPOR2	0.998291		0.651453							0.671624									1		0.79641
RIPOR3																1
RND3			1
RNF125										1
RNF144B										1
RNF152	0.775251																		1
RNF175	1			0.71773															0.829722
ROR2																			1
RPRM	1																		0.814535
RSPO2	0.779669																		1
RTL1																			0.900202		1
RTN4RL2
RUBCNL	1																		0.823942
RYR1	0.814607							0.730337		0.940863									0.940863			1
S100A10	1
S100A16	0.763785															0.592586			1
S100A2										1											0.874581
S100A4	0.960111																		1
S100Z	1
S1PR3										0.806338									1
SACM1L																			1
SACS	1			0.745409															0.726424		0.940554
SAMD11	0.682091							0.951585						0.772065					0.947301	1	0.934876
SAMD15	1																		0.71532
SAMD3	1
SAMD5																			0.969377			1
SAMHD1	1																		0.830016
SCARA5																					1
SCD5	1				0.747438														0.903734
SCG2				1
SCG3					1														0.963356
SCGB3A2																			1
SCIN																			0.815407	1
SCN2A																			1
SCN4A	1																		0.984691
SCN4B	1
SCN5A	1
SCN7A			0.763498	1						0.749917											0.763498
SCN9A					0.89722					0.874052									1
SCNN1G																			1
SCUBE1	1
SDC1																			1
SEC14L2	0.996862																		1
SEC14L4	0.849725																		1
SEL1L3	1																		0.985401
SELENOP	1		0.599773					0.71859											0.874929
SEMA3D	1
SEMA3E	1									0.787125
SEMA6D			0.939069	1
SERHL2																			1
SERINC3	0.960719																		1
SERPINA10																			1
SERPINB6																			1
SERPINB9																			1
SERPINE2		0.77027	0.92532	1
SERTM1	1																		0.845992		0.981956
SETD7	0.843912																		1
SEZ6L	1																		0.890167
SFRP2								1											0.982527
SFRP5	1				0.915452														0.872206
SGK1	0.97891									1									0.916937
SH2D5		0.917072		0.92983						1											0.856318
SH3BGR	0.980965																		1
SHANK2	1																		0.765998
SHB	0.70401				0.698779							0.699651							1	0.954664	0.709241
SHC2																					1
SHD																			1
SHISA2										0.821645							0.897505				1
SHISA3																					1
SHISA7	0.860899		1	0.630619															0.591603
SHISAL1	1																		0.859864
SIT1	1																					0.890784
SLA																					1
SLAMF1	1
SLC12A1	1
SLC15A3	1
SLC17A6	0.591843									0.773039									1
SLC1A1		0.771659	0.837004	0.842144	0.922907																1
SLC1A3	0.854235																		1
SLC22A7	1																		0.692127
SLC24A4																			1
SLC25A12	1									0.977175
SLC28A2
SLC2A1	1																		0.685657
SLC2A14	1				0.93148														0.991856	0.983151
SLC2A3												1
SLC30A3																				0.862188		1
SLC30A4																			0.808604		1
SLC34A2	1				0.796223								0.684496
SLC35A3										1
SLC35F3	1
SLC38A4				0.725956	1					0.865006									0.789108	0.809965	0.892816
SLC39A8				1
SLC43A1	0.9109															0.587082			1	0.545848	0.680219	0.654844
SLC46A3										0.844955	1
SLC4A11	1																		0.89498
SLC4A4																1
SLC5A2	1																		0.888729
SLC5A5	1																		0.835821
SLC5A9	1																		0.661062
SLC6A15																			1
SLC6A20	1																		0.814503
SLC6A3
SLC6A4																			1		0.802288
SLC7A5	1
SLC7A7	0.979883		0.787172	0.681633															1
SLC7A8	1																		0.907246
SLCO2A1	0.982561																		1
SLCO4A1																					1
SLFN11																1
SLFN5	1		0.943385			0.907962													0.998789
SLITRK3				1
SMAP2				0.666113						1									0.799211		0.632683
SMIM24	1							0.804746											0.854915
SMIM3	1
SMOC1									0.794193							0.95047			0.795901	1	0.710504	0.551665
SMPD1	0.908205																		1
SMTNL2
SNCAIP										1
SNTG2
SORBS2				1						0.786347									0.953882
SORCS1	0.871328		0.738837													0.70329			1
SORCS3	1																				0.924091
SPAM1	1
SPATA12	0.868528																		1
SPATA16	1																		0.823301
SPATA7	1
SPATA9	0.993228																		1
SPINK2	1																		0.998455
SPN								1
SPNS2																			1
SPOCK1																					1
SPOCK3			1	0.803566
SPON1																			1
SPRED2																			1
SPRR3																			1
SPSB1	0.998236																		1
SPTSSB										1
SPX		0.839418		1
SRGAP3			1
SSTR2	0.930283																		1
SSUH2	0.834578																		1
ST3GAL5	1																		0.868232
ST3GAL6	0.966074																		1
ST6GALNAC2																						1
ST6GALNAC3	0.921281																		0.949511		1
ST8SIA4	0.910572															1
ST8SIA5	0.581894																		1
STARD9										0.71875										1
STC1	0.870175		1																0.947368
STEAP1	1																		0.95122
STEAP1B	1
STEAP2	0.809599									0.973774									1
STK31																			1
STK32B	1																		0.917859
STMN2																			1	0.795945
STX11									1
STXBP6	0.918398		1																0.805638		0.946217
SULF1											1
SULF2	1
SULT2A1																						1
SUSD2																		1
SVOP	0.903636																					1
SYK																			1
SYN3	1	0.64136		0.875354															0.959207
SYNE1	1			0.875937															0.846327		0.982384
SYNE3	1
SYNPO2																			1
SYNPR			1
SYT12	1
SYT13	1																		0.956822
SYT16				1												0.850209
SYT17	0.996036																		1
SYT2																			1
TAC1	0.954943																		1
TAC3	1
TACR1																			1
TACR3				1
TAFA4	1																		0.721769
TAGLN																						1
TAGLN2	0.978858																		1
TAP1	1
TAP2	0.812028																		1
TBC1D12	1
TBC1D9				1						0.911195									0.985409
TBXAS1	1																		0.918384
TCERG1L	1
TCL1A								1
TDRD5	0.806871			0.83519	1
TDRD7										0.972889									1
TENM2
TENM4																			1
TESC	0.577089																		1
TESPA1	0.941479																		1
TEX101										0.779796									1
TEX15	1																					0.885659
TGFA	0.78709																		0.735557			1
THY1										1
TICAM1	0.61918																		1			0.734318
TIE1	0.750678																		1			0.661986
TIMP3	0.924523																		1		0.653228
TIMP4	1
TIPARP	1
TLCD3B	1																		0.810144
TLCD4										0.613263		1									0.957746
TLE2	0.973143																		1
TLE6										0.81557									1		0.902773
TLR3									1
TMC1	0.894429																		1
TMC7	1					0.651569													0.932295
TMEFF2																					1
TMEM106A														1					0.797317
TMEM114										1											0.999151
TMEM132C	0.996521																		1
TMEM135																					1
TMEM14B																				1
TMEM150C										1
TMEM151B	0.677906																		1
TMEM158																			1
TMEM163																			1
TMEM171			0.724083	0.938596															1
TMEM178B																			1
TMEM191B	0.613724																		1		0.823439	0.804549
TMEM200B	0.932292																		1
TMEM253																					1	0.962461
TMEM26	1																		0.984532
TMEM86A	1
TMOD1	0.814585									0.72721									1		0.670107
TNC	1		0.93029
TNFRSF10C	1																		0.904651	0.987209
TNFRSF11B											1
TNFRSF1B	0.884729																		1
TNFRSF21			1
TNFRSF8	1																		0.861482
TNFSF11	1
TNN																			1
TNNC2	1		0.906162																0.629852
TNNT2	1																		0.892887
TNR																			1
TNRC18	0.857507																		1
TOM1L2	0.906106			0.749862								0.636414							1
TP53INP2																			1
TP53TG5	0.858522																		1
TPK1	1																		0.936455
TPO	0.936492																		1
TRABD2B	0.798527																		1
TRDN	1
TREML2	1
TRH	1
TRIB2				1
TRIM14	0.898847																		1
TRIM22	1
TRIM73	0.850696									0.991986									0.999578		1
TRIM9										0.809891									1
TRMT44																				1
TRMT9B		0.801672	1																0.927812
TRPA1	1		0.915872	0.877331						0.820141									0.875259
TRPM2			1
TRPM3																			1
TRPM6	1																		0.999733
TRPV3	0.887306																				0.803735	1
TSKU	1																		0.978045	0.912386
TSPAN11															0.715714				1		0.792857
TSPAN5	1
TSPAN8	1			0.720035
TTBK1																			1
TTC22	1
TTLL6	1															0.655573
TTN										0.876033						1			0.888002		0.958678
TTPA	0.647236																		1
TTYH1	0.99134																		1
TUBA4A	1
UBE2L6	0.955125		1	0.680143															0.971613
UBE2QL1				1															0.921735
UCMA	0.690246																		1	0.739895
UGP2										1
UGT8	0.86805		0.938313																1
UNC13A	0.794038																	0.849883	1
UNC13C	1			0.808268															0.71875		0.607422
UNC50																1		0.712839
UNC79	1																		0.912508
UPK1B																1
UPK3B			1
USH1G			1
USP2	1																		0.796398
VAMP5																						1
VANGL1	1
VASH2	1
VCAM1			1
VIL1																					1
VSTM1																						1
VSTM2B																			1
VWA3B																			1
VWA5B1	1
VWDE	1									0.720762									0.984814
VWF																			1
WDR86	0.698903																		1
WDR93	0.97093																		1
WFDC2	1
WIF1																			1
WLS	0.987758																		1
WNT3																					1
WNT5A	0.936																		1
WNT8A	1
WSCD1										1
YPEL2				0.810349						1
YPEL5	1																		0.979984
ZDHHC14	0.96687									1									0.870096
ZDHHC2	0.970176																		1
ZNF365	1
ZNF385C																			1
ZNF703							0.825167															1
ZSWIM5	1																	0.963847	0.915643

## Sheet: RnP
Gene	CTCF	EOMES	FOXA1	FOXA2	GATA4	GATA6	HNF1B	HNF4A	KLF5	NANOG	OTX2	POU5F1	PRDM1	SMAD2	SMAD4	SOX17	SOX2	SP1	SRF	STAT3	TCF4	THAP11
AASS				1					0.824903	0.859922	0.824903								0.944553
ABCC4		0.719119	0.929976			0.922895	0.928403		0.828482	0.830842	0.490165	0.981117		0.910307	0.486231	1	0.776554	0.986625	0.626279	0.955153	0.948072
ABCC8					1														0.810375
ABCC9							0.975118									1
ABI3BP											1
ABLIM3				1				0.956067
ABR							0.622905			0.609737	0.589385		0.712291						1
ACAP1	0.962748						1					0.830298	0.847682									0.744205
ACER2			0.974227					0.918814				1					0.890464			0.939433
ACKR3	0.606643	0.912587	0.820804					0.59528				1	0.625							0.888112
ACOX3	0.932596									0.987928									1
ACOXL																			1
ACSBG1				0.974227			0.976289					1
ACSL1		0.721823	0.339728	0.944045		0.545963	0.993605		0.930456		0.997602	0.924061		0.972822	0.370104	0.941647		0.69944	0.559552	1	0.864908	0.444444
ACSL6	1
ACSM3							1					0.893254
ACSM4			1		0.528478	0.448179	0.412698	0.753501			0.464052	0.430439					0.580766	0.620915		0.932773	0.762838
ACSS1	0.944377	1	0.875453		0.945586	0.83555	0.871826				0.921403	0.921403		0.927449	0.834341	0.934704	0.893591	0.879081
ACTC1																					1
ACTN2	0.997812	0.642232		0.940919	1		0.935449	0.649891	0.938731	0.984683	0.894967		0.929978		0.971554	0.984683	0.787746		0.968271		0.490153	0.601751
ADAM19	1
ADAM28															1
ADAMTS14							1
ADAMTS16																			1
ADAMTS18			1
ADAMTS2				0.740132							0.873904		0.942982		1				0.864035
ADAMTS20							1
ADAMTS9							0.746487		1
ADAMTSL1	0.550265	0.864198	0.865961	0.335097	0.802469	0.47619		0.714286		0.372134	0.313933	0.626102	0.677249	1	0.398589	0.216931		0.922399	0.435626	0.684303	0.305115	0.869489
ADAMTSL5								1
ADAP2																						1
ADCK1						0.556147	1							0.910939		0.608422
ADCY10										1
ADCYAP1R1												0.649674					1
ADD2			0.991111	0.764444				1		0.868889	0.736667		0.705556	0.805556					0.82	0.792222	0.918889	0.916667
ADGRA2						0.797291										1
ADGRD2	1
ADGRF2	0.837329	1	0.875856				0.669521	0.896404		0.782534	0.605308	0.932363	0.645548			0.768836				0.884418
ADGRF3										1
ADGRF4	0.72007	0.93662	0.90757	0.700704			0.854754	0.96743	0.459507	1		0.96743	0.848592			0.90581		0.559859		0.945423
ADGRG1	1
ADGRG3	0.868078	1	0.969055	0.625407	0.736156	0.37785	0.234528	0.801303	0.438111	0.211726	0.908795	0.874593	0.542345	0.602606	0.991857		0.527687	0.332248	0.395765	0.960912	0.685668	0.778502
ADGRG5			0.865725				1											0.728339
ADGRG6							1
ADGRG7			1
AFAP1L2										1											0.891403
AGFG2							1
AGPAT3	0.726787																		1
AHNAK	0.93074						1
AHSP			0.746552			0.548276	0.537931	0.682759		0.774138						0.87069			0.560345			1
AJAP1			1		0.964565
AK5							1
AKAP1											0.796029								1
AKAP6	0.810088						1
AKNAD1											1
ALDH1A1		0.90311	0.727273				0.86244				1	0.861244	0.850478					0.755981	0.720096	0.7189	0.800239
ALDH1L2	0.791762	0.678871	0.261632	0.954233		0.974066	1	0.324943	0.919146	0.930587	0.227307	0.402746	0.857361	0.424104			0.536232	0.511823	0.984744		0.638444
ALK		1
ALKAL2														0.845455	0.925253							1
ALOX15	1
ALOX5											1
ALPG				0.994511							1	0.965233							0.94968
ALPK2									1
ALPK3	1
ALPL											1
AMBP											1
AMHR2	0.999521	0.786398		0.980843	1				0.948755	0.954023		0.988506						0.826149	0.993295		0.79454	0.996169
ANGPT2				1
ANK1				0.87795	1		0.968307			0.95617	0.962913		0.894134						0.993931
ANKDD1A																						1
ANKRD1	0.72549	0.84492	0.564171	0.877897	0.672014	0.798574		0.557932	1		0.995544		0.953654			0.909091			0.97861	0.986631		0.804813
ANKRD13B											0.873103			1
ANKRD18B											1
ANKRD24	0.915254		0.80113	1	0.334463	0.637288	0.974011		0.846328	0.863277	0.964972	0.901695	0.899435		0.918644	0.528814		0.675706	0.946893	0.463277		0.952542
ANKRD34A		1					0.691446															0.60777
ANKRD34B	0.974386				1													0.962647
ANKRD55		1
ANKRD6	0.952308						1
ANKRD7															1
ANKS1B	0.567736		0.569519				0.882353	0.644385		0.493761	0.917112		0.909982	0.858289	0.665775	0.4082		0.870766	0.7041	0.327094	1	0.85918
ANO1								1		0.923469
ANXA2	1
ANXA2R				1
ANXA3		0.904399												0.927738	1							0.944794
AOC1	0.917289				1
APLP2	0.98		0.871579	0.654737		0.566316	0.969474		0.567368	0.767368	0.966316	0.968421	0.908421						1	0.654737
APOBEC3F																			1
APOBEC3G	1
APOE	0.891566												1		0.876076
APOL2			1							0.75	0.921099						0.639184	0.565603	0.874113	0.717199
APOL3							1				0.843478				0.944928
APOLD1							1
AQP12B			0.752358										0.832547							1
ARC				1			0.727936		0.846052
ARG1															1
ARHGAP24	0.855278				0.949273	0.587467	0.973517	1				0.672883
ARHGAP29							1		0.766155
ARHGAP42											1			0.871273
ARHGDIG																1
ARHGEF15	0.630517			0.787516	0.904792					0.840479			0.742119						1		0.822825
ARHGEF19					0.736902		1
ARL4D							0.96337		0.78022		0.974359	0.852869	0.949328	0.949328				0.818071		0.909646	1
ARMC12					1
ARMC7							1
ARRB1											0.991826											1
ARRDC4					1
ARSJ			0.841879							1
ASS1	1				0.861884		0.95182
ASTN1	1
ATAD3C	0.851432											1
ATP10A		0.812866	0.830409	0.842105		0.680312		0.779727	0.738791	0.793372	0.676413	0.851852	0.873294	0.71345			0.896686		0.810916	1	0.97271	0.734893
ATP1A2										1
ATP2A3		0.975752							1
ATP2B2														1		0.964539
ATP4A					1
ATP8B3	0.908088		0.777311		0.860294	0.845063	0.981092	0.984244								1				0.784139
ATXN1							0.89305							1
AZGP1		0.70114	0.890065			0.776059	0.392508	0.753257		0.517101	1	0.747557		0.513029	0.407166		0.767915		0.645765	0.868893	0.486156
B3GALT1	1
B3GALT2	1
B3GNT2	0.954462										0.748472								1
B3GNT3	0.835413						0.876755					0.670827			0.729329	0.703588						1
B4GALT4	1						0.895147
BAALC	1						0.758109
BCAN							1
BCL2L14	1
BCL7C											1
BDKRB2	0.887993	0.886201	1	0.945341	0.935484		0.858423		0.517025	0.729391	0.887097	0.629032	0.47491	0.595878	0.790323				0.986559	0.358423	0.413082
BDNF							0.811265								1							0.590909
BEGAIN											1
BEST2	0.96217											1
BHMT											1
BICDL2	0.990044			0.769911	0.681416		1		0.846239	0.623894			0.951327		0.858407
BMP2	0.722574	0.389241	0.781646	0.813291	0.620253	0.537975	1		0.444093	0.494726	0.684599	0.577004	0.724684		0.260549			0.487342	0.896624	0.39346	0.315401	0.407173
BMPER							1
BNIP3						0.904412	0.886029	0.840074								1		0.831801
BRDT				0.653902		0.906792						0.401012		1	0.556358			0.479046				0.75289
BTBD11							0.831978			1
BTBD17	1									0.830123					0.703444	0.767659
BTG2							1
BTN3A1							1
BTN3A2					1
C1QL1	0.890506			0.735967			1		0.876646
C1QTNF2												1					0.727934
C1R											1
C2				1
C3																			1
C7					1
CA4					0.79824														1
CABCOCO1	0.911888	0.444056		0.470629	1	0.726573	0.871329	0.883916			0.940559	0.934965		0.620979	0.657343		0.472028	0.897902			0.901399
CABP1										1
CABS1			0.739887				0.792568				1
CACNA1A	0.905213			0.930941	0.941097		0.955315		0.801625	0.893703	0.906567		0.892349	0.809749	1				0.86933
CACNA1E	1	0.793307	0.952756	0.78937		0.34252		0.944882	0.706693	0.612205	0.566929	0.909449	0.755906	0.505906	0.856299	0.389764	0.893701	0.511811	0.759843	0.783465	0.830709	0.425197
CACNB4							1
CACNG7							1
CADPS							0.863586							1
CALB1		0.941071	0.834821		0.963393	0.916964		1			0.920536			0.935714	0.859821						0.916071
CALCA											1
CALCB										1
CALCR								1
CALCRL						0.809935						0.818575										1
CALHM6				0.742964			1		0.737336							0.820513
CAMK2D	0.79079	0.856168		0.830017			1						0.811825
CAMK2N2							1
CAMKMT															1
CAMKV															1
CAPN11	1
CAPN12										1									0.882135
CARMIL3							1
CASQ2										1
CASTOR3	0.929885									0.968966					1	0.993103			0.872414
CAVIN3											1
CBR3											1
CBX8	1
CCBE1					0.898923														1
CCDC110	0.72003	0.88088	0.875569		0.426404			0.667678		0.562215	1	0.531866							0.455994	0.509105
CCDC141										0.826506											0.960643	1
CCDC144A											1
CCDC172	0.767191									0.979371				0.856582		0.702358			1	0.727898	0.928291
CCDC184	1	0.843421	0.634211				0.721053				0.569737	0.535526					0.509211
CCDC33					0.822825									1
CCDC81	0.98714									1									0.809553
CCER2	1				0.891283					0.761019		0.927522
CCIN					0.949344											1
CCKBR	0.957092				1							0.829956
CCL26							1	0.917254							0.987676	0.834507				0.901408
CCM2L							0.730817				1
CCNA1	0.880872	0.95302	1	0.961409	0.852349	0.793624		0.889262	0.802013		0.894295	0.845638	0.901007	0.895973			0.682886	0.780201	0.674497	0.813758	0.724832
CCNI2			0.923077					0.847633								0.860947			1
CD163	0.510423	0.885634	0.546479									0.902535			1	0.564507				0.652958		0.934648
CD177											1
CD247							1						0.838836									0.707646
CD300A															1
CD300E		0.934039					0.747557							0.976384	0.989821			1			0.69259
CD34		1					0.95915					0.937909				0.94281				0.955882
CD38	0.873874	0.698198		0.609234	0.859234	1	0.336712		0.618243	0.586712	0.425676	0.530405	0.432432	0.510135		0.774775	0.766892		0.797297	0.539414	0.601351
CD4	0.786044						0.934256	0.752018		1			0.602653
CD47	0.862989		0.787367	0.986655	0.927046	0.708185	0.948399	0.8621	1		0.850534		0.955516		0.882562				0.869217	0.741103		0.751779
CD48							1
CD53			0.669962	0.760456		1		0.844867	0.487452	0.430418	0.892776	0.51711							0.831179
CD80		0.70818											0.918202	0.85409						1
CD82						0.98659					1						0.89272
CDC42EP1					0.866634		1								0.988101
CDC42EP5				0.730849									1		0.708075		0.881988
CDH1	0.679779				1					0.792271						0.962043		0.57902	0.883368		0.438923
CDH11											1
CDH12	0.675019	0.905847	0.671222					1			0.806378
CDH2							1
CDH22				1					0.769024
CDH23	0.387131			0.46519			1	0.57173	0.518987		0.518987	0.370253	0.855485	0.669831	0.656118	0.718354		0.847046		0.410338	0.578059	0.558017
CDH4	1	0.759979				0.965407
CDH7															1
CDH9						0.827517					0.87338					1			0.920239	0.842473
CDK14											1										0.870987
CDK5R2				0.993576					1
CDKL2											0.781275								0.776029			1
CDKN1A											1
CDKN2A	1											0.856004
CDKN2B												0.960024			1
CDRT4											0.877886					1
CEACAM1					1
CELA3B		0.988493	1					0.743383			0.672037		0.713464	0.855006			0.779056
CELF2					1						0.662				0.668			0.998667				0.811333
CELF4							1
CELF5	1
CER1							1
CERS3				1	0.825301			0.879518	0.959839
CFAP221	0.799438													0.896907	1
CFAP92							0.795031				1		0.808341						0.842059
CHGA	0.860366						1
CHGB							0.734667				1	0.954667								0.714667
CHL1											1
CHML							1
CHP2	0.769305	0.295367	0.278958	0.953668	0.781853		1	0.266409	0.694981	0.367761	0.718147	0.800193	0.319498		0.842664	0.870656		0.271236	0.76834	0.553089		0.435328
CHRNA1				0.867354			1		0.927782	0.972734	0.949153	0.94031		0.988209						0.924097	0.912307
CHST11	1										0.765478
CHST8							1
CHST9	0.986735						1
CKM						0.955713										1
CLC			0.722365		0.807198						1								0.924807
CLCF1																1
CLDN11																			1
CLDN24	0.956306	0.829196									1				0.944389	0.685204
CLDN4							1
CLEC14A														1
CLEC20A															1
CLEC2L									1
CLMP	0.776665						1												0.7997
CLPSL2	1	0.660182			0.819715		0.856031								0.750324
CLSTN2							1					0.873077	0.880769					0.934615				0.976923
CNGA1			0.857434	0.94501	0.811609	0.851324	0.95112	0.863544	0.90835		0.965377	1		0.850306	0.974542	0.94501		0.949083	0.907332	0.931772		0.912424
CNGA3			1
CNGA4						0.851461	0.992542				0.965196											1
CNMD	0.70069						0.782948			1	0.731912								0.923747
CNN1		0.832533													1
CNR1										1									0.967922
CNTFR										0.814384						1
CNTN2							1			0.951708
CNTN4			0.938919		0.617071					0.711825	1			0.900548					0.729052		0.981989
CNTNAP2	0.929668			0.744885	0.587596	0.757673				0.884271	0.827366		1			0.936701			0.946292		0.638747
CNTNAP5																1
COBL					1														0.913043
COL13A1	0.946667				0.815556		0.927778				0.925556	0.642222			0.901111	1		0.734444	0.892222	0.746667	0.991111	0.776667
COL14A1							0.912316			1									0.941098
COL22A1		0.934694	0.510204		0.530612	1	0.704082			0.559184	0.773469	0.783673	0.804082	0.391837		0.985714			0.836735	0.936735	0.897959
COL23A1																						1
COL27A1	1
COL2A1			1									0.833333							0.940278
COL4A1							1
COL5A1	1
COL5A2	0.932921		0.933397	0.591817	0.748335		0.97431			0.586108	0.710276	0.799715	0.785918						1
COL6A2	0.975093																		1
COL6A3														1
COL8A2										1							0.886911
COLCA2					0.885863										1			0.989624
COLEC10																						1
COLEC12							1
CP																			1
CPB1															1
CPE	0.997791						1
CPNE5		1
CPNE7							1
CPNE9	1	0.883915	0.735964	0.898331	0.822458		0.900607			0.685888		0.669196		0.717754								0.813354
CR2				1									0.885673						0.815485
CRABP1							1
CRB2											1
CRHBP											1
CRIP1		0.804505		0.923572															1
CRIP3	0.939265						1
CRPPA		0.854638							1
CRTAC1	0.310014	0.377229	0.979424	0.522634		0.680384	0.314129	1		0.788752		0.576132	0.828532	0.865569	0.296296		0.279835	0.903978	0.855967	0.780521	0.323731	0.366255
CRYBG2							0.952767						1
CRYGD		0.857651	0.976868	0.895018	0.857651	0.870107		0.768683	0.83452	0.809609		1	0.939502	0.800712				0.711744	0.825623	0.903915	0.772242
CSF3R							1				0.964471			0.873427
CSMD2										1
CSMD3	0.823287	0.681255	1		0.941371						0.792733	0.744013			0.555739	0.544178		0.721718	0.620974		0.791908
CSRP2			0.90674							1									0.815047
CST1							1
CST2														1
CTDSP1	0.876771						1			0.922096		0.703258							0.881728
CUZD1	1				0.932886
CXCL12	0.669118	0.904412		0.563725	1		0.84232			0.587418	0.726307
CXCR2																			1
CXCR4							1
CYP1A1	0.637026	0.858601	0.928571	1		0.858601	0.526239	0.954811	0.90379	0.880466		0.841108	0.928571	0.827988	0.881924		0.950437	0.897959	0.911079	0.913994	0.851312
CYP27A1																			1
CYP2A13	1
CYP2B6																	1
CYP2S1	0.521739	0.561116		0.889253		0.684167			0.773585	1	0.911403		0.671862	0.578343					0.986874		0.542248
CYP3A4							1
CYP3A43											1
CYRIA						0.844444					1		0.833745
DAAM2	0.929085											1
DAB1											1								0.928058
DACT2																			1
DAZL	1										0.912313	0.900498
DBNDD2							1
DCHS2			0.885033											1
DDB2	0.71224	0.619792		0.903646	0.949219		1	0.802083	0.816406	0.4375	0.661458	0.675781	0.59375		0.917969	0.880208	0.485677	0.46875	0.994792	0.393229	0.31901	0.707031
DDX47	1	0.941919	0.902357		0.970539	0.789562	0.864478				0.754209	0.941919		0.946128	0.984848	0.988215				0.944444	0.779461
DENND2B	0.955407		0.536232	0.959866	0.867336	0.812709			0.734671	0.962096	0.552954	0.788183	0.942029	0.616499		0.829431	0.434783	0.616499	1		0.501672
DEPTOR										1	0.587931										0.717816
DET1							1
DGCR6	1
DIO3																			1
DIRAS2																			1
DISP2							1
DISP3																					1
DKK1	1
DKK2							1
DLC1	0.836842	0.589474													0.969006	0.604094			1
DMTN		0.810407					1	0.695574	0.750598							0.973684
DNAH11										0.95848		0.824771							1
DNAH12																		1
DNAJB2	0.471294								1		0.80377	0.857755	0.921165	0.584404	0.858612			0.792631				0.652099
DNAJC22														1
DNAJC6	0.901212		0.690587	0.498602		0.993476	0.622554			0.896552	0.650513	1	0.888164	0.507922		0.566636			0.955266	0.48835		0.591799
DNM3																	1
DNMT3B	0.678531						0.737853			0.827684									1
DNMT3L			0.909178					0.896272	1							0.878107
DOC2A				1	0.709474		0.904211		0.992632		0.753684				0.944211				0.857895
DOCK10														1
DOCK2	0.771218		1				0.984317			0.842251
DPEP3		0.831731	0.792067					0.621995				1			0.697115					0.814303	0.777644
DPYD		0.656906					0.978453		1		0.945856	0.907735			0.835359	0.944751				0.536464	0.950829
DPYSL2	1
DRAXIN														1
DRC3																			1
DRD2		0.731429			0.753469						0.96											1
DSC3	1																0.61462				0.745614	0.884795
DSCAM																1
DTNA	0.822633									0.621784	1
DUSP10	1
DUSP4	0.945862			0.481052	0.839907		0.946636	0.399845		0.648105	0.866203	0.396752	0.771075		0.650425				1			0.70611
DUSP8	0.664688	0.667656		0.986647	0.701039		1	0.738131	0.827893	0.500742	0.971068	0.408012	0.913205			0.988131		0.402819	0.894659			0.400593
DYNAP								1
DYNC1I1											1
EBI3											1
ECE2																						1
ECEL1							1				0.839191	0.818956			0.722045	0.702875	0.891374				0.766773
ECM1	1					0.789147	0.894574
ECM2			1
ECRG4										1									0.946111
EDIL3						0.789912				1
EDNRA	0.558296	0.625561	0.997758	0.949552	0.5213		0.823991		0.922646	0.496637	0.893498	0.945067	0.658072	1	0.882287	0.868834	0.581839	0.90583	0.797085	0.867713	0.936099	0.81278
EDNRB						1
EFCAB8							0.844961		1		0.898363			0.770026		0.724376				0.836348
EFEMP1										1					0.937811					0.930348
EGF							1
EGFLAM				0.947151							0.941371								1
ELAVL2				0.800467		1				0.908985					0.627771				0.950992		0.649942	0.942824
ELL2					1
ELMO1											1								0.80562
ELN	0.86855						1
ELOVL2							1		0.861411
EML6	0.897014															1
ENOX1				1
ENPEP							0.961186				1
EPHA2	1
EPHA4																			1
EPHB1	1				0.884387										0.71799
ERBB4							1
ERVMER34-1	0.84686								0.817874	1					0.975362							0.861353
ERVW-1								1
EVA1A																						1
EXPH5	1										0.723348
EXT1							1
EYA2		0.634826		1	0.98806		0.61194		0.923383	0.514428	0.99602	0.981095	0.943284	0.932338					0.841791	0.884577	0.762189	0.797015
F2RL2	1	0.655242			0.877016	0.828629		0.590726	0.647177	0.727823		0.91129		0.659274			0.616935	0.683468	0.967742	0.602823	0.556452
FAM107A	0.919771	0.971347	1					0.886819			0.737822	0.818052								0.700573		0.670487
FAM110C		0.716745	0.985915	1				0.852895					0.85446
FAM124B	0.899642						0.937276			1
FAM135B					1
FAM13C	0.331976	0.57332	0.872709				0.507128	0.841141	0.610998		0.710794	0.954175	0.302444	0.472505	0.803462				0.309572	1	0.820774	0.319756
FAM162B	0.745455	0.945455			0.674459				0.971429	0.804329				0.673593	1			0.915152
FAM163A	1
FAM163B	1
FAM167A							1				0.984384	0.827646
FAM174B	0.977376						1						0.960569
FAM184A		0.976057																				1
FAM205C	0.483502		0.815488			0.899663	0.916498		0.437037			0.765657		1	0.961616	0.993266	0.729293			0.978451		0.888889
FAM20A	1
FAM214A							0.711864									0.827119			1	0.712712	0.937288
FAM214B	0.956989			0.956989	1	0.721966	0.924731		0.920891	0.945469	0.983103	0.938556	0.962366						0.993088	0.75576		0.938556
FAM222A		1
FAM81A			0.585987	0.66879			0.642038		0.780892		0.836943	0.733758			0.994904	1				0.736306
FAM89A	0.934568					0.92037				1				0.880864		0.770988			0.954938
FAS										1
FBLL1															1		0.908475
FBXL16	1		0.574661				0.887701			0.740847
FBXO34	1		0.739176	0.89018	0.79831	0.691658			0.508976	0.891235	0.733897	0.627244	0.822598			0.588173			0.94509		0.526927
FCGBP															1		0.940468
FCGR2A	0.75641	0.996337	0.901099	0.882784	0.736264	0.630037	0.937729	0.74359	0.895604	0.699634	0.813187	0.694139	0.71978	0.767399	0.831502	0.904762	0.935897	0.679487	1	0.750916	0.880952	0.613553
FCRL5			0.967742					1				0.956989
FERMT1						1			0.915929	0.792035									0.79941
FERMT2													0.843612						1
FGF10							1				0.859942
FGF19										1
FGF2							0.830723				1
FGF21													1
FGF4																		0.978881			0.88815	1
FGF5															1
FGF8	1
FGFBP3		1									0.98072
FGR		0.795712	1		0.871375		0.955864	0.754098	0.849937		0.936948	0.965952		0.952081	0.892812	0.972257				0.887768		0.933165
FIBCD1	1				0.817196		0.900852
FIBIN						1
FILIP1L															0.769499	1
FLNB							1							0.839011	0.656647
FLRT3	0.903155						1
FLT1	0.953919				0.979572					1	0.914964
FMN1	0.639432	0.486679	0.507993	0.921847	0.396092	0.78508		0.683837	0.756661	0.410302	0.344583	0.246892	0.587922	0.795737	0.827709	0.218472	1	0.728242	0.893428	0.417407	0.476021	0.488455
FMN2		0.726448			0.935799	1			0.673412									0.780879				0.697837
FN1							1
FOLR1	0.993066			0.956857			1												0.976888
FREM1	0.803485										0.793474								1
FSHR							1
FST	0.819277	0.724745	0.830399				1				0.978684	0.860982								0.78684		0.757183
FXYD5	0.974319			0.974319	0.953261		0.90036			0.961993		0.829481							1
FZD8															1	0.967742
GAB2														1
GABRA2							1
GABRB2	0.857344	0.99227			1	0.791286	0.870696	0.756149			0.652846		0.598032	0.716093		0.458187			0.47435			0.436402
GABRD		0.910646		1	0.760456	0.664449			0.788973
GABRP	0.958333			0.720139	0.871528		0.909028	0.766667		0.961806		0.979167	0.975						0.849306	1
GABRR1				0.96					1
GADD45A											1
GALNT14	1									0.893309					0.901447
GALNT3																			1
GALNT9	0.814891	0.924863	0.625683					0.632514			0.94877	1								0.871585	0.995219	0.788934
GALR1											1
GAPT		1
GATM																			1
GBP2		1
GBP4								0.824117						0.954697				1
GCNT1						0.789757	1							0.84726							0.904762
GDAP1L1							1
GDF6	0.625235	0.975518	0.80791	0.373823				0.535782				0.804143	0.484934		0.385122				0.453861	0.760829	0.562147	1
GFAP					1
GFRA1										1										0.914861
GFRA2	1
GFRA3			0.856536				1				0.707881				0.860783	0.856064	0.978292			0.945729
GIPR					0.915676	0.765405				0.683243							0.534054	1	0.797838
GJA5																						1
GLDC										1
GLIPR2	1
GLP1R	1
GLS2	0.915706	0.951009			0.950288				0.771614		0.909942	0.892651			0.90562					0.745677	1	0.92219
GLT1D1								0.988703						0.816128	0.932217	0.657187	0.80561		1
GMPR	0.918058			0.703085	0.673748		1	0.457258	0.481538	0.318665	0.803237	0.403642	0.572585						0.53566			0.45827
GNAO1	0.957769			0.898008			0.823904					0.787251							1
GNG4							1
GOLGA6A																					1
GOLGA6D											1
GPA33											1
GPAT2							1									0.772606			0.823138
GPNMB				0.790918			0.681173		1			0.809839								0.919584		0.588458
GPR151					0.922084	0.956091					0.857081				0.715454			0.845889			1	0.923375
GPR153														1
GPR183		0.923365										1								0.95552
GPR37L1											0.9875				0.868182							1
GPR39	0.984187		0.915244	0.970904	0.919039		0.961417		1		0.970272	0.98988	0.897533						0.988615	0.814674
GPR4										1									0.929041	0.893561	0.939553
GPR78																						1
GPRC5C	1
GPSM2		0.891856			0.785047	0.985314				0.897196			1	0.875834		0.913218			0.855808	0.732977	0.914553
GRAP2							0.673254								1	0.525033	0.52108	0.683794	0.857049			0.781291
GREB1			0.957909				1					0.90835		0.940258
GREB1L							0.862574									1
GRIA1												1					0.755435
GRID2					0.972527		0.997253			1				0.878205
GRIK3	0.904956	0.894094			1	0.864902		0.886626			0.987101
GRIP2				1
GRK1						0.795149	0.905154				0.742313			1
GRM1																				1
GRM4										1
GRP		0.964555	0.855898		0.737943	0.839628	1		0.67577					0.973852	0.908774			0.897153			0.987798
GSTA2			0.923141		0.711779							1						0.796992
GTF2H4											1
GUCY1A1		1
GULP1	0.848413		1	0.798413	0.70873					0.612698	0.57381	0.697619							0.796825	0.660317
GYPE																					0.988353	1
H2AC12		1
H2AC16																				1
H2BC13				1
H3C8	0.814841										1									0.994236	0.980548
HACD2																			1
HAS2	1
HAS3													0.765288		1		0.850719
HCK	0.774527	0.546472	0.634251		0.796902		1				0.780551
HCN1																			1
HCN4										1
HDC					1		0.850554
HGF	1																		0.819522
HHLA1																			1
HIPK2							0.886216												1
HLA-DQA1		1
HLA-DQB1	1
HLA-DRB1	0.573643		0.797745				1	0.55673	0.752643		0.86117	0.764623		0.573643						0.591261	0.677942
HLA-F							1
HMCN1											1
HMCN2	0.847242	0.328147	0.889675	1	0.684583	0.421499	0.958982		0.943423	0.841584	0.899576	0.862801	0.796322	0.769448	0.957567	0.859972		0.838755	0.841584	0.872702	0.526167	0.908062
HOGA1		1
HPCA							0.88197					1
HPDL	0.738994																		1		0.761792
HRH3										0.827212									1
HS3ST2	1	0.854827									0.937984	0.816772
HS3ST5	1
HSD17B14											1
HSD17B6	0.97126			1
HSH2D										1				0.806739
HSPG2							1												0.993276
HTR1A	0.809348					1					0.99631		0.933169			0.850348			0.9795
HTR6				0.768481		0.523152			0.487409	0.728676	0.805849		0.668562		1				0.95857
HTR7									1
HTRA1															1
HTRA3																1
HYAL4		1
ICAM3										1
IDO1	0.903457		0.519243	0.836269	0.710372		1			0.623614	0.700587	0.977821							0.97456
IER3																			1
IFIT1																			1
IFITM1	1
IGDCC3	0.712787						0.620328		0.856393	0.777049		0.895738		1	0.921311	0.801311	0.597377	0.70623			0.921311
IGFBP5							1
IGFL3														0.942068				1
IGSF10					0.737463	0.884956				1									0.757129		0.827925
IGSF21	1			0.693069		0.663366	0.931683				0.655446	0.878218	0.676238							0.924752
IL15		0.636585	0.901829					1								0.84939						0.89878
IL1A																			1
IL1R1	0.967511		0.944383				0.860683	0.986784	0.959251			0.954846				1				0.942181
IL1RL1								0.992243			1			0.992948
IL21R				1
IL33					1
IL4I1							0.880597															1
IL6R										1
IL6ST							1
IL7R			0.948092													0.917557				1		0.949618
INF2																			1
INHBA																	1
INHBB																						1
INHBE															1
INKA2					1					0.861089
INPP4A	1																		0.900723
INPP5D							1			0.860288					0.818798	0.797629
INSYN1	0.992525																1
IP6K3															0.812363	1
IQGAP2		0.976285		0.940711						1
ISLR					0.962733																1
ISLR2											1
ITGA5	1		0.842324		0.830913		0.868257			0.587656	0.865664	0.710062	0.594398						0.971473
ITGA9					0.763963								1
ITGAV	1
ITGB3		0.876382	1								0.711011	0.6316
ITLN2	0.921943	0.896791		0.774501	1		0.80399				0.891587				0.924545
ITPRID1		0.836053	1									0.85089								0.706973		0.735905
ITPRIPL2							1
JAG1							0.986207						1
JAKMIP1																				1
JPH2															1
JPH4	0.953882			0.80502		0.516054	0.973147		0.665499	0.86223	0.929947	0.723292	1						0.849971			0.806772
KCNA1																			1
KCNA3	1	0.816888					0.840607			0.804554		0.849146				0.698292	0.560721		0.629032	0.606262	0.717268	0.421252
KCNA5				0.847726					1
KCNF1									1							0.990588
KCNG1							1				0.915143
KCNH2	0.87695		0.935875				1			0.986713	0.861352	0.82149
KCNH6	1		0.872061				0.761411
KCNH7						1
KCNH8	1
KCNIP1							1									0.758103
KCNJ13										1
KCNJ2							1
KCNJ3		0.793014	0.818887	1		0.758085	0.305304	0.826649	0.640362	0.742561		0.769728	0.834411	0.54075			0.40621	0.587322	0.74903	0.852523	0.900388	0.294955
KCNK1		0.840456	0.933523				0.94207	1	0.719848	0.528015		0.926876	0.716049	0.966762	0.777778	0.765432			0.62868	0.939221	0.882241	0.750237
KCNK12	0.99725				0.444995		0.90429	0.488999					1	0.640264					0.60121			0.709571
KCNK17							1
KCNK2	1		0.798337	0.883576		0.897089		0.902287		0.989605		0.955301			0.890852	0.961538				0.989605
KCNMA1	1						0.911271
KCNN2	1
KCNN3	1
KCNQ4	0.762438						1															0.96952
KCNS1	0.90056														1
KCNS3			0.835815							1
KCNV2								1
KCTD8	1														0.844023
KDR										1
KIAA0319											1
KIAA0895		0.925573		0.771947	0.881679	0.853053	1			0.653626	0.86355	0.572519	0.813931			0.585878		0.798664				0.857824
KIF26B							1		0.996162							0.767031
KIF5A	0.956522		0.287747	0.959684	0.87668	0.756522	0.935968	0.61502	0.990514	0.895652	0.940711	0.959684	0.934387		0.460079		0.573123	0.637154	1			0.899605
KIFAP3	0.897671			0.653493	0.899083		0.895554	0.609739	0.677488	0.792519	0.942131	0.431898	0.978123	0.378264	0.712773				1		0.410021	0.475653
KIFC3	0.714212										1								0.929461
KIRREL3														0.98041				1
KISS1R				1
KIT											1								0.873823
KLHDC7A	0.366883	0.630952				0.582792		0.595779	0.48539	0.785714	1		0.391775	0.957251		0.482684				0.438312	0.95184	0.79329
KLHL1																		1
KLHL14	0.762264		0.723585					0.708491				0.691509				0.640566		1
KLHL6							1												0.989071
KLK10	0.855168						0.710938			0.705529												1
KLK13	1									0.797112	0.683032	0.7213	0.769675	0.897473					0.952347			0.857762
KLK6		1
KLK7		1
KLK8		0.979499			0.996583				1											0.960137
KLRG1				0.721573		0.964931							0.901169					0.726886	1
KLRG2	1
KNDC1							1
KRT19														1					0.86202		0.765292
KRT20								0.942837			1									0.953168		0.785124
KRT7											1
KRT8	0.883046		0.852221		0.929284		0.762466			0.907525	1	0.904805	0.990027						0.958296
KRTAP5-11					0.954667													0.964			1
KYNU	0.764706			0.788732			0.840099					1
LAMP3		0.892903	0.865806	0.651613		0.873548		0.872258		0.858065		0.900645	0.908387	0.969032	0.810323	0.614194			0.974194	0.807742	1
LAMP5			0.804322				0.545561	0.9375									1		0.646612	0.474299
LAPTM4B	1						0.723883												0.575699
LARGE2	0.953794			0.877432	0.985895					0.942121			0.94893						1		0.798638
LCK							0.686099			1
LDB2							0.855311				1
LDHD	0.895341			0.849394	0.847479		0.828334			0.922144									1
LDLRAD4																			1
LEAP2					0.821332											1
LEFTY2	0.980896			1			0.888955												0.985672
LFNG																1
LGALS12	0.978209								1
LGALS3				0.851297	0.627745		0.770459		0.602794		0.696607								1			0.761477
LGI4				0.796003			1		0.706078		0.753539	0.68776			0.629475
LHFPL4							1				0.817606		0.858451
LIFR							1
LIMS2																					1
LINGO1							1
LIPH	0.844786				1					0.776071									0.670574
LMCD1					0.733091		0.856727		0.600727		0.521455			1		0.629818			0.683636	0.679273	0.917091
LMNTD1			1
LMO2		0.765065		1		0.589626	0.933638		0.790236				0.427155						0.536232
LMO3							1
LOXL3						1
LOXL4	0.999591		0.784314				0.997141				0.75		0.910948						1
LPA				1					0.709302
LPAR3	1									0.959584
LPGAT1							1
LPIN1							1
LPL	1														0.985089
LPO	0.92545				0.9503					1
LRATD2															1
LRIG3	0.754163		0.80999	1			0.989226		0.702253	0.6905	0.852106	0.803134							0.890304
LRP10																			1
LRP11	1			0.894396	0.925428		0.67346		0.482168			0.589162	0.886522	0.770264					0.84252
LRP1B						0.719241	0.957461				1									0.829188	0.793194
LRRC2		0.827773			1	0.798918					0.84761			0.703336				0.843102				0.916141
LRRC32											0.770186				1			0.979037
LRRC4					1
LRRC55						0.830817								1								0.884956
LRRC7											1
LRRK1	0.955612			0.797695	0.830986					0.925309									1		0.733248
LRRN3				0.882029		0.918704			0.94621	0.919927			0.753056	1	0.970049		0.958435		0.92176
LRRN4	1	0.981229		0.967008		0.947099			0.873151		0.959044	0.962457							0.931172
LYN			0.650397					0.744608			1							0.809308
LYPD3	0.989729	0.963585	0.898226	0.349206	0.985994		0.281979	0.279178	1	0.888889	0.585434		0.979458	0.932773	0.96732	0.948646	0.796452	0.928105	0.886088	0.943978	0.947712	0.553688
LZTS1		0.688824			1	0.840339													0.731183			0.719453
MACC1	1		0.923479		0.770438		0.76913					0.773708							0.802485	0.737083
MAGI3							1
MAML3	0.868369			0.871807	1						0.769646	0.948919							0.828094
MAN1A1							1
MANEA	1			0.88941	0.815684					0.866622									0.934987
MAP2							1
MAPK10	0.759438	1		0.927129			0.786655	0.770852	0.777875	0.944688			0.80158	0.750658					0.96137		0.90518
MAPK4															1
MAT1A										1					0.650993
MATK							1
MCC	1				0.990007														0.884011
MCCC1															0.893997				1
MCF2L2	1
MCOLN2				0.920552			0.650033		1										0.715036
MCUB			0.835664		0.676573									1
MEDAG										1					0.727461		0.750259					0.82487
MEGF11													1
MEGF9	1												0.833411						0.942764
MEIOB							0.936975						1
MEPE			0.836257	1				0.855472						0.803676
MERTK	0.841948						1
METTL7A				0.651137	1					0.962583
MFAP4										1
MFNG									1
MGAT5B			1																	0.912109		0.96582
MKX	1
MLKL										1
MMP14							1												0.791703
MMP15						0.754777													1
MMP17														1
MMP25											1
MOB3B	0.379155	0.339155						0.614085	0.416901	1	0.719437	0.535211	0.393803					0.991549		0.803944		0.412394
MOBP									1
MOK	0.957087		0.842653	0.979194			0.96684		0.792588			1		0.863459						0.970741	0.788036
MPP7					1						0.845232								0.924114		0.864703
MSMB							1
MSR1		0.67866	0.813896	0.491315	0.745658			0.558313			0.797767	0.671216	0.516129		0.718362	0.44665				0.813896	0.598015	1
MT1M											1
MT1X										1
MT2A										0.774446	1											0.842243
MT3										0.858696							0.715675		1
MTTP																0.847484	1
MTUS1		0.513365	0.816038	0.408019		0.378145	0.40566	0.85456	0.533019	0.945755	0.946541	0.812893	0.632862						0.366352	1		0.459906
MYADM	0.809561						1
MYCT1								1
MYEOV																1
MYH8							0.992798									0.924383	1
MYL9	0.876603					1																0.713141
MYLK3											0.83261								1		0.989341
MYMX		0.69469	0.446903	0.877581	0.777286		0.983776	0.430678	0.421829				0.469027	0.466077	0.352507	0.417404		1	0.59587	0.306785	0.765487	0.710914
MYO7B				1
MYOCD	1										0.715297								0.910724
MYORG	1		0.951939	0.966685	0.922447		0.960677		0.514473	0.907155	0.826324	0.942654			0.720918				0.980339	0.814855
NAAA			1
NALCN																1
NANOGP8	0.901218	0.894452	0.878214	0.928281	0.958051	0.918809	0.312585	0.895805	0.859269	0.447903		0.520974	1	0.853857		0.564276	0.556157	0.453315	0.774019	0.859269	0.738836	0.553451
NAV2							1
NBPF12	1			0.792887	0.906555
NBPF20		1
NCALD	1												0.97619
NCAN							1
NCR1								0.67656	1
NDNF																			0.78003			1
NECAB2							1
NECTIN3											1
NEGR1											0.843519				1			0.780556		0.734259
NELL1	0.955914	1					0.817204					0.944086						0.791398			0.858065	0.935484
NELL2	0.920442	1	0.512707	0.923757	0.990055		0.650829	0.477348		0.928177	0.955801	0.879558		0.839779	0.746961			0.734807	0.929282	0.80442		0.729282
NETO1	0.778399	0.753259	0.995345	0.908752	0.77933		1		0.92365	0.837989			0.979516						0.975791
NEXN	0.999438																		1
NFASC																			1
NGFR											1
NID2											1
NKAIN1	1				0.584887	0.950932					0.834151				0.52208	0.632973						0.723258
NKX1-2		1			0.723445						0.973206			0.636364	0.912919
NLRC5			0.914146				1													0.958049
NLRP7	1																		0.743165
NMNAT2											1
NMRK1																			1
NOD1					1		0.85984			0.818446
NOG		1
NPAP1													1
NPC1L1																1
NPHS1										1
NPNT																					1
NPPA	0.573991	1	0.596413	0.541106	0.408072	0.515695	0.26009	0.681614	0.44843	0.556054	0.251121	0.689088	0.765321	0.506726	0.364723	0.150972	0.403587	0.852018	0.609865	0.629297	0.342302	0.204783
NPPB																				1
NPPC	1
NPR3	0.66911					0.809424		1	0.906806		0.8				0.801047	0.671204
NPTX1		0.666667	0.793103	0.898194		0.569787	0.821018	0.926108	0.635468	0.788177		0.507389	0.914614	0.607553	0.650246		0.651888	0.840723	1	0.638752	0.472906
NPW	0.821397		0.921309				1
NRP1							1
NRXN2							0.987061						1
NSG1							1			0.981154
NTM										1
NTN1							1
NTN4										1									0.975928		0.960883
NTRK1		0.769988		0.852839			0.921784		1				0.865585			0.871379
NTRK3							1			0.743927
NUAK1												1
NUDT4	0.609904			0.617724			0.921807		0.471764		1	0.725456	0.574283	0.889661					0.516073	0.765421	0.774978	0.457863
NUTM1					0.920095	0.956487						1
NXN	0.701061				0.890068		0.828351				1			0.601736					0.654773			0.650916
NXNL2	0.993915				1																0.836714
OAF		1											0.888889
OAS3											0.868173				0.934087				1		0.968927	0.956685
OLFM1	1		0.960035	0.971329		0.96351	0.92702		0.883579	0.930495	0.966116	0.996525	0.954822	0.716768	0.632493	0.403997	0.450043		0.936577	0.95656	0.443093	0.979149
OLFM3									1
OLFML1					1													0.912014
OLFML2B					0.916838		1								0.768994
OLFML3							1						0.989818
OLR1	0.653744	0.513656		0.843172		0.860793			0.903084	0.77533			0.789427	0.432599	0.814097		1	0.488106	0.999119		0.635242
OPALIN																1
OPRD1			0.687744	0.479313		0.572209	1		0.971897	0.856362							0.480874		0.779079		0.410617
OPTC														1
OR10A3					0.737425		0.699915		0.672634	0.551577	0.801364	0.845695				0.887468	0.461211	0.57289		1	0.895141	0.70503
OR10A6		0.9136	0.8632	0.648			1	0.6864					0.8048	0.7072						0.5808
OR51M1										0.960894								1
OR52A1	0.948629						0.727713															1
OR52N2					1
OSCAR																					1
OSGIN1																				1
OVCH2									1
OXTR							1
P2RX2										1
P3H2	0.824351		0.824351	0.621756		0.996008	0.96507	0.981038		0.621756					0.881238	0.983034		0.659681	1		0.806387
PAH																			1
PALLD		0.929584			1
PALM3	1	0.772608										0.646134	0.59502	0.726737
PARVG										1									0.979374
PCBD1											1
PCBP3							1
PCDH10	0.862734					0.686916									0.889603	1			0.686332
PCDH18	0.952048	0.364635		0.885115	0.916084		1	0.985015	0.59041	0.326673	0.96004	0.470529	0.86014	0.561439	0.741259	0.596404	0.375624	0.542458	0.984016		0.44955
PCDH7							1
PCSK1												1
PCSK2											1
PDE10A					1
PDE3A	0.949124		0.851543	0.88824		0.870726	0.75563		0.702252	0.853211	0.925771	0.914929					0.681401		1	0.740617
PDE4D	0.87182				0.857143		1				0.875734								0.950098
PDIA2							0.864248		1							0.78883
PDYN										0.989123							0.827255					1
PDZK1										0.956612	0.992424			0.966253							1
PDZRN4																			1
PELI2	1			0.676252	0.958256		0.649351			0.836735		0.75603	0.77551			0.632653		0.663265	0.950835		0.810761
PERP	0.933361						1
PGBD5				1
PHC1							1				0.853084											0.981289
PHF24	0.998082		0.964834	0.921355			0.964834	0.939898	1	0.863171		0.982097				0.993606	0.820332	0.939258	0.733376	0.907928
PHYHIP	0.996607						0.905004	1		0.715861									0.633588	0.630195
PIK3R5		0.951087	0.963043				0.88587	0.895652		0.944565	0.942391	0.891304	0.801087	1	0.651087	0.788043			0.965217	0.91087	0.898913	0.898913
PIPOX							1
PIWIL2	0.585221	0.727056									0.865316	0.781883	0.854589	0.989273	0.779499			0.709178		0.896305	1	0.837902
PKHD1L1			0.722739								0.786569								0.660904		1
PKLR	0.950591	1			0.904404
PLA1A	0.843962		1
PLA2G12B																			1
PLA2G2A											1
PLA2G4C							0.896163				0.570475		0.732694									1
PLAC8			0.918284											0.881512				1
PLAC9	1
PLCE1	1						0.933862			0.628968	0.672619	0.722222							0.564815
PLCXD3	1
PLEK2	0.80582	1		0.533862	0.783069		0.642328			0.67672					0.508466				0.648677
PLEKHA2							1
PLEKHF1	1									0.736044	0.679005	0.918083		0.99818					0.817961
PLEKHG6					1
PLEKHM3														0.941926								1
PLPP4		1
PLPPR4										1			0.964881						0.885714
PLPPR5				1						0.882066		0.893762
PLSCR4													0.98279						1
PLXNA2							1
PLXNA4							1					0.83683
PMAIP1							1
PMEPA1	1			0.79829	0.944668		0.777666	0.796278			0.91499		0.918511						0.966298
PNPLA3	0.925403		0.804435	1	0.658266		0.938508		0.616935	0.746976		0.970766							0.873992	0.600806
PON1		1		0.869792									0.870833						0.904167
POSTN	0.939618	0.95687	0.963648		0.740604	0.858287	0.983364	0.985213		0.978435	1	0.92976					0.973506		0.908195	0.945779		0.919901
POU5F1B	1
PPARGC1A	0.967568	0.9861		0.679537	0.878764	0.508108		0.926641			0.99305	0.473359	0.616988	0.639382	0.82471			0.522008	1
PPARGC1B										1
PPFIA2									1
PPFIBP2	0.97874										1								0.821185
PPIP5K1	1
PPM1E										1							0.954894		0.961702
PPP1R17											1
PPP1R3C											1
PPP4R4							1
PRAG1																			1
PRKCA	0.952499																		1
PRKCB			0.757112	0.842451			0.733042											1			0.940919
PRMT8													1
PRND			0.856988									0.910076		0.817985						1
PROKR2	1	0.738239	0.557901									0.683957					0.64234
PROM1	0.880631	0.695946	0.725225	0.538288	0.704955	0.790541				0.906532	1	0.870495		0.521396	0.640766	0.789414	0.663288	0.524775	0.601351	0.896396	0.456081	0.836712
PROS1	1		0.749644				0.852537					0.609294	0.48459
PRR16																	1
PRSS1				0.977783			0.788012		1
PRSS51										1								0.897425
PSTPIP1		1
PTGER2	0.898254		1					0.799544
PTGES				0.922535		0.814554			1				0.869327						0.86698
PTGFR							1
PTGIS	0.719048			0.814286			1	0.746667	0.521905		0.834286		0.671429						0.513333
PTGR1											1
PTGS1				0.782388															0.883997			1
PTH1R									1
PTPRM	0.801273		0.700318				1												0.781719
PTPRO										0.930754			0.924644							1
PTPRZ1		0.786982		0.84497			1							0.92426
PTX3														1
PVALB											1
QPCT							1
QRFPR															0.972805			1
RAB32																						1
RAB42	1
RAB6D							1						0.86029
RAI1							1
RAMP2			1
RAMP3		1			0.848676
RAPGEF5	0.806094	0.909141						1			0.897507
RASAL1	1				0.837416			0.805494						0.778768
RASD2							1
RASGEF1B	1	0.858744	0.767937		0.874439
RASGRF1										0.830723									1		0.683818
RASGRP1			0.87056			0.463576	1					0.464178		0.66767		0.429862				0.598435	0.778447
RASGRP3											1
RASL11A	0.922693																1
RASSF10		0.464539	0.730496	0.502128			0.893617	0.575887					0.669504			1				0.5
RASSF5	0.644853			0.775					0.576471		0.875735		0.589706		1				0.444853
RBFOX3	0.864307						1					0.753196
RBM24							0.987352									1
RBP7	0.887283						1
RCN3			0.912012							1
RDH12			1
RELN					0.974664	1												0.855107
RFTN2			0.836297												1
RGS10	0.767972					0.572954	1	0.754448		0.6	0.780783				0.565836	0.911032	0.691103	0.788612
RGS7	0.850438		0.674622									1								0.759745
RHBDL2												1										0.864469
RHBDL3							0.920554				0.781341	1
RHOBTB3							1
RIPK2	0.833234	0.941423			0.918709						0.794381			0.919307	1				0.830245		0.80514	0.793784
RIPOR1	1						0.802346			0.555425	0.822287		0.884457			0.582405			0.714956
RIPOR2	0.916382		0.741468	0.852389	0.638225		0.977816			0.805461	0.926621	0.837884	0.714164						1		0.546928
RIPOR3			0.619816				1	0.678571			0.599078		0.738479	0.889401				0.801843		0.701613		0.895161
RND3			0.844278									1	0.815197							0.937148
RNF125							1
RNF144B										1
RNF152		0.935764		0.958333		1	0.888889			0.960069									0.973958
RNF175							1
ROR2							1				0.841379								0.917816
RPRM	1				0.803499						0.786003		0.872813
RSPO2			1			0.866352													0.992138
RTL1											1
RTN4RL2	0.963673		0.914228			0.752775	0.989909				0.715439	0.864783								0.687185		1
RUBCNL	1			0.71364	0.810098			0.536549											0.691032	0.670686	0.579503	0.816127
RYR1											1
S100A10	1
S100A16	0.929068			1		0.805981	0.950626		0.943672	0.761474	0.940195	0.764951	0.700278						0.761474
S100A2	1		0.880129		0.777152		0.827031
S100A4											1
S100Z																1						0.901348
S1PR3							1
SACM1L	0.835294				0.73									0.894118					1
SACS				0.662387											1						0.792296
SAMD11									0.978039		1										0.921859
SAMD15	0.898769				1
SAMD3	0.953061	0.88898			0.999592		0.813878								0.973878				1			0.686531
SAMD5		0.936634														1
SAMHD1	0.908217	0.854895			0.949301	0.625874		0.833916	0.966783	1	0.632867			0.940559	0.906469	0.825175	0.843531		0.560315	0.918706	0.821678	0.570804
SCARA5						0.825521															1
SCD5	0.909639					1
SCG2				1
SCG3					1						0.921801
SCGB3A2			0.697957							1									0.828863
SCIN										1									0.919153
SCN2A				0.799679		0.654647			0.726763		0.694712				0.653846				1
SCN4A	0.969965	0.470848	0.95318	0.928445		0.946113	0.911661		0.853357	0.885159	0.931979	1	0.814488		0.709364				0.992049	0.930212		0.676678
SCN4B					0.918542	1
SCN5A	1
SCN7A																1
SCN9A		0.64554		0.908451	0.438967	0.714789	0.551643	0.330986	0.491784	0.504695	0.631455	1	0.374413	0.557512			0.462441	0.474178	1
SCNN1G																			1
SCUBE1	1
SDC1											1
SEC14L2			1
SEC14L4						0.91646		0.676592			0.717122	0.600496				1						0.914806
SEL1L3	1			0.915004	0.858832		0.535107			0.518108	0.768662		0.606061						0.627494
SELENOP											1
SEMA3D							0.898224				1					0.734271
SEMA3E	1
SEMA6D			0.852488	1	0.723341		0.646919	0.443128	0.792654	0.324052	0.543246	0.880332		0.326422						0.957938	0.339455
SERHL2																			1
SERINC3	0.736957						1						0.621739						0.755901
SERPINA10	0.746996				1		0.886515		0.668224
SERPINB6	0.94997	0.722122				0.709464	0.930681				1		0.951175	0.711875	0.64135				0.871007		0.925859	0.660036
SERPINB9	0.667595					0.597029	0.716496						1						0.924482			0.660786
SERPINE2							1				0.78039
SERTM1					0.970348		1
SETD7	0.553191	0.623325	0.279748	0.570528	0.851064		0.865248		0.246651		0.695035	0.496454		0.345154	0.520095	0.338849			1	0.397163	0.471237	0.304965
SEZ6L	0.991618	1
SFRP2				1
SFRP5	1	0.461255	0.54797	0.739852	0.919742		0.747232	0.78321					0.995387						0.671587
SGK1										1
SH2D5													0.829881						1
SH3BGR	1			0.848866			0.939547					0.958438							0.934509
SHANK2	1
SHB																1
SHC2							1
SHD							1
SHISA2					1
SHISA3				0.710853			0.8285			0.913836	1										0.843413	0.590721
SHISA7												1		0.902605
SHISAL1	1		0.649147			0.850512				0.898294					0.899659	0.769966	0.860751	0.657338	0.683959		0.605461
SIT1	1											0.623128										0.711204
SLA																		1
SLAMF1	0.890662	1			0.791962	0.804965
SLC12A1															1				0.761287
SLC15A3	1										0.784722
SLC17A6						1
SLC1A1					0.90597		1									0.789552
SLC1A3				0.702326		0.429457			0.418088			0.560724		1						0.899742
SLC22A7			0.851992				0.967742					0.90038			0.782732					0.754269		1
SLC24A4	0.640678	0.449718	0.416949		0.661017		0.718644		0.848588	0.954802	0.821469		0.535593				0.851977		1			0.507345
SLC25A12	0.807627											0.851695								1
SLC28A2		0.826733									1				0.899576
SLC2A1						1
SLC2A14	0.941281	0.651246	0.866548	0.989324	0.302491	0.715302	0.97153	0.505338	0.870107	0.439502	1	0.77758	0.651246	0.725979	1	0.935943	0.38968	0.558719	0.818505	0.782918	0.724199	0.845196
SLC2A3											1
SLC30A3	0.702222		0.908889	0.813333			0.983333		0.861111		1	0.743333	0.873333		0.772222				0.87			0.845556
SLC30A4												1
SLC34A2	1
SLC35A3															1
SLC35F3	1						0.963295					0.845024
SLC38A4											1							0.981858
SLC39A8							1				0.919297
SLC43A1	0.621622	0.683131		0.94315		0.697111	0.922647		0.814539	0.923579			1						0.862069
SLC46A3							1
SLC4A11	1			0.788004	0.788004		0.898656			0.685109									0.765253
SLC4A4		0.939459		0.909189	0.527568			0.91027	0.731892		0.812973		1			0.816216					0.587027
SLC5A2	0.590909	0.640152	0.848485					0.943182			1	0.738636
SLC5A5							1
SLC5A9									1
SLC6A15							0.954225				1		0.930986									0.941549
SLC6A20														1
SLC6A3	0.719484																					1
SLC6A4		0.757933													1				0.902085
SLC7A5	0.721463						1
SLC7A7	0.87175	0.861352	0.890815	0.797227	1	0.953206	0.824957	0.856153		0.904679	0.89948	0.960139	0.750433	0.866551	0.94974	0.847487	0.870017	0.639515	0.902946	0.918544	0.894281	0.668977
SLC7A8											1
SLCO2A1	0.918803	0.474969	0.807692	0.673993	0.619658		0.857753				1	0.547009		0.836996					0.935287			0.741758
SLCO4A1										1
SLFN11					1
SLFN5	0.996536																		1
SLITRK3				0.868421															1
SMAP2				0.668092			0.816082			0.740804	0.863986		1						0.863131
SMIM24	0.680111	0.730181	0.52573				1			0.531293		0.890125		0.616134		0.716273				0.831711	0.926287	0.752434
SMIM3							1							0.881279
SMOC1							1
SMPD1							1
SMTNL2			1
SNCAIP								0.89672			0.881368									1
SNTG2							0.925837													1
SORBS2				0.764706		0.36727	0.962293		0.35181	0.498492	1		0.873303						0.627451
SORCS1	0.773156																		1
SORCS3	0.853353											0.725129		0.781135							1
SPAM1	0.904043								1
SPATA12		0.942004	0.970123	0.86116	0.659051	0.521968		1	0.650264		0.71529	0.692443	0.775044	0.811951				0.481547	0.572935	0.956063	0.83304
SPATA16															1	0.751051
SPATA7	0.998038									1
SPATA9				0.971061			1								0.926045
SPINK2		0.818061										1			0.636122
SPN							0.903313	1
SPNS2						0.717182				0.752401	0.681964				0.917823	1			0.850587
SPOCK1		0.932665					1
SPOCK3			0.826296				0.954894		0.670825		0.955854	0.760077		0.920345	0.898273	0.909789		1		0.911708	0.87524	0.788868
SPON1		0.663182								0.837727				0.681818					1
SPRED2	0.932388	0.884406		0.896401	1		0.923664	0.966194	0.994547	0.707743	0.997819	0.945474	0.943293	0.934569	0.981461			0.527808	0.907306	0.89313	0.717557	0.459106
SPRR3		1
SPSB1																			1
SPTSSB										1
SPX	0.941928		1	0.506388				0.729384	0.518002			0.648084	0.826945	0.620209	0.909408	0.623693	0.659698	0.787456			0.513357
SRGAP3							1				0.940375
SSTR2															1							0.943646
SSUH2		1
ST3GAL5	0.977231						1
ST3GAL6				0.91954			1												0.926724
ST6GALNAC2															1
ST6GALNAC3							0.807824				0.61359							0.739876			1	0.627316
ST8SIA4									1
ST8SIA5				0.801595		0.708873	0.99003		0.663011	0.77667			0.514457	0.413759			0.865404		1		0.55334
STARD9										0.557072		0.763394								1
STC1						1
STEAP1					1	0.907728
STEAP1B	0.771474				1		0.938534
STEAP2	0.69127			0.87296	0.707594		0.8978		0.774308	0.955997	0.800568		0.942512						1
STK31										1									0.877675
STK32B							1							0.833984		0.742523
STMN2					0.945302	0.964469	0.794764							0.673679	0.777934	1
STX11			0.860996		0.796681							0.735477								1
STXBP6	0.921734		1				0.972908			0.774834		0.995786							0.732089		0.860927
SULF1							1
SULF2	0.903478						1								0.926515
SULT2A1		0.988273	0.813433								0.985075	0.928571								1		0.993603
SUSD2															1
SVOP																						1
SYK					1														0.76643
SYN3	1			0.913958	0.878904		0.932441			0.821542									0.886552
SYNE1							1
SYNE3	1
SYNPO2			0.851852		0.994364	0.574074		1	0.727053	0.813205			0.747182	0.575684
SYNPR																	1	0.998667
SYT12							1			0.703591												0.885409
SYT13	0.945701	0.791855		0.803167	0.960407		1	0.949095		0.441176	0.495475	0.656109	0.372172	0.885747	0.721719	0.751131		0.785068	0.802036	0.34276		0.451357
SYT16				0.876464			1		0.903981		0.672131		0.720141	0.704918		0.877635
SYT17							0.93238	0.672897			0.946124	0.662452		0.804838						0.763606	1
SYT2				0.849967		0.832122			0.878387	0.89425	0.988103		0.727032						1
TAC1													1
TAC3	0.716967						1							0.948198
TACR1																			1
TACR3											1
TAFA4	0.839151									1
TAGLN	1	0.868571				0.54961								0.499221							0.748052	0.486234
TAGLN2	0.898946			0.838313		0.850615				0.878735	0.849736	0.808436	0.903339						1
TAP1				0.76631	1					0.919182
TAP2											1		0.784452
TBC1D12	0.842513									0.880379									1
TBC1D9							0.915698												1
TBXAS1	1
TCERG1L	0.922339										1											0.917546
TCL1A		0.960591			1
TDRD5	0.614853	0.858377	0.791883		1	0.52418		0.733161		0.866149	0.713299			0.581174				0.772021
TDRD7										0.934842			0.857014						1
TENM2							1
TENM4							1												0.744448
TESC											1								0.977344
TESPA1		0.723011	0.71733	0.768466	0.900568	0.822443		0.680398	0.607955				0.785511	1				0.850852
TEX101										1
TEX15										1
TGFA	0.63078				0.768806		1					0.619738	0.906832						0.531401	0.715666		0.808834
THY1										1
TICAM1	0.884331						0.863823					0.85808	1						0.925349	0.842494	0.817063	0.78589
TIE1		0.8861	0.627413	1		0.828185	0.637066	0.637066	0.973938				0.739382	0.780888					0.908301		0.542471	0.580116
TIMP3	0.576714		0.649619	0.646355	1		0.799782		0.490751	0.575626	0.741023	0.91839		0.798694					0.735582	0.735582
TIMP4					1
TIPARP						1
TLCD3B	1						0.735347
TLCD4																				1
TLE2	1
TLE6										1
TLR3				1
TMC1	0.814751			0.542882	0.977702	0.765866	0.698971	0.627787		0.662093			0.891081				0.911664	0.510292	1		0.836192	0.409949
TMC7	0.666389		0.801501				0.998332				0.70392	1								0.929108
TMEFF2												1
TMEM106A							1
TMEM114	0.838471	0.897657		0.909988			0.930949		0.933416	0.642417	0.705302	1	0.817509			0.859433	0.747226		0.964242	0.840937	0.683107
TMEM132C	0.910078	0.992248	0.866667	0.762791	0.731783	1	0.984496	0.88062	0.88062	0.922481		0.776744	0.962791	0.87907	0.826357	0.869767	0.905426	0.813953	0.778295	0.990698	0.821705
TMEM135			0.883189				0.931334	0.913181	0.904499		0.928966	0.950276		0.920284						1	0.955012
TMEM14B	0.868596			0.874623		1				0.977697									0.942134
TMEM150C							1												0.841599
TMEM151B										1									0.81306
TMEM158				1					0.959122
TMEM163	0.924968	1	0.936611	0.957309		0.981889	0.693402	0.918499	0.934023	0.934023	0.586028	0.912031	0.818887	0.896507	0.917206	0.880983	0.902975	0.891332	0.930142	0.939198	0.940492	0.899094
TMEM171					1														0.85493			0.764789
TMEM178B							0.899848				1
TMEM191B		0.982993	0.911565	1	0.687075			0.931973	0.721939				0.459184	0.615646					0.783163	0.921769	0.732993	0.864796
TMEM200B																1
TMEM253	0.224026	0.314935	0.670455	0.464286	0.452922	0.371753	0.891234	0.607143		0.748377	0.592532	0.688312	0.547078	0.662338		0.605519	0.61526		0.797078	0.87987	1	0.659091
TMEM26						1
TMEM86A				0.99197			0.998394		0.955032		0.816916	0.979657		0.817452	0.86242	0.981263		0.988223		1	0.960385
TMOD1							0.853234			0.821517					0.96704	1			0.847015
TNC	0.914937		0.951974				1
TNFRSF10C	0.702938		0.607182	0.265506	0.819369	0.963003	1			0.667029	0.434168	0.723613	0.35691	0.808487			0.730141	0.929271	0.489663	0.577802		0.733406
TNFRSF11B	0.991749						1				0.915017
TNFRSF1B	0.397622	0.824306	0.88111	0.923382	0.959049	0.902246	0.853369	0.77675	0.996037	0.698811	0.836196	0.569353	0.895641	0.845443	0.844122	0.797886	0.936592	1	0.858653	0.392338		0.879789
TNFRSF21	0.710498		0.870626				1		0.519618	0.546129	0.913043	0.819724							0.815482	0.677625
TNFRSF8	1									0.8793				0.572233					0.70419
TNFSF11							1
TNN	0.85444		0.611354	0.749636	1		0.73508	0.68559			0.905386	0.736536	0.673945	0.740902			0.918486		0.608442	0.705968	0.887918
TNNC2														1
TNNT2											1
TNR												0.887896							1
TNRC18							0.841749								1
TOM1L2	1			0.771594	0.943455					0.9813	0.885574	0.92431		0.557435					0.990205
TP53INP2							1
TP53TG5		1
TPK1	0.877165	0.741732	0.848819	0.889764	0.99685		0.968504		0.96063	0.817323	0.977953	0.993701	0.962205	0.935433	0.929134	0.744882	0.43937	0.973228	0.861417	0.959055	1	0.907087
TPO																0.77425						1
TRABD2B			1				0.790244				0.809756								0.897561
TRDN	0.964486	0.698131		0.640187	1								0.905607	0.680374		0.703738
TREML2					1
TRH							1
TRIB2											1
TRIM14	0.774828		0.745329							1			0.876106		0.856441
TRIM22	1
TRIM73												1									0.975232	0.863777
TRIM9		0.809846		1	0.955598					0.927124							0.869208					0.805502
TRMT44																					1
TRMT9B							1												0.908612
TRPA1	1			0.803998	0.893393		0.97668			0.671849		0.852304			0.820655				0.908939
TRPM2	0.639613		0.691735			0.593448		0.791512		0.790022		0.62621	0.637379		1	0.914371
TRPM3		0.522831		0.680365		0.78653		0.444064		0.932648			0.557078	0.936073		0.495434			1	0.576484	0.857306
TRPM6										1
TRPV3							1
TSKU	0.930984	0.763583	0.962555	0.899413	0.959618	0.557269	0.857562		0.723201	0.917768		1		0.558003					0.950808	0.817915	0.643906
TSPAN11																						1
TSPAN5	1	0.922516	0.739289	0.969006	0.855971	0.770283				0.701914		0.998177			0.814038		0.696445		0.946217	0.881495
TSPAN8	1
TTBK1							1		0.582897	0.709133	0.894706								0.485748
TTC22		0.733766	0.667208		1		0.971591							0.727273				0.621753
TTLL6	0.835924						1					0.782383
TTN						0.550029	1			0.668812				0.943827		0.642481			0.602692	0.667057	0.806905
TTPA											1
TTYH1	0.966637		0.577847	0.973754	0.983096		0.983096	0.948399			0.895463		0.981762						1	0.77758
TUBA4A			1							0.927824
UBE2L6							0.923527			1
UBE2QL1				0.773188	0.671863		0.793453		1
UCMA			0.998493								1
UGP2	0.946764		1	0.762526			0.965553			0.965031		0.960856		0.859081					0.991127
UGT8							1
UNC13A	0.957711						0.941542		0.829602		1	0.828358
UNC13C							1
UNC50	1
UNC79							0.835533				1											0.932995
UPK1B	1		0.681306									0.818694							0.697072
UPK3B											1
USH1G	1
USP2	1		0.452279			0.666667		0.342593		0.830484		0.738604			0.521368	0.631766			0.389601	0.69302
VAMP5							1				0.750751								0.978979
VANGL1	0.890176						1
VASH2													1
VCAM1		0.943761	0.673989							0.850615		0.957821			0.681898					1
VIL1							1														0.97731
VSTM1																		1
VSTM2B										1
VWA3B		1					0.695192							0.848411
VWA5B1	1
VWDE	0.893939		0.695527	0.604618	0.923521		0.84127			0.668831	0.636364		1						0.80303
VWF																			1
WDR86													1
WDR93																			1
WFDC2					0.982432	1															0.902252
WIF1																			1
WLS	0.96925		0.962204	0.918001	0.652787		1		0.933376	0.922486	0.986547	0.970532				0.695067			0.973094	0.845612
WNT3							1
WNT5A		0.942779									1
WNT8A	0.783223	1			0.653654										0.791528	0.568937
WSCD1	1
YPEL2				0.667941			1		0.662685	0.624462	0.817965		0.638318						0.684185
YPEL5											1
ZDHHC14					1	0.936	0.897778									0.729778
ZDHHC2							1				0.928486		0.960337
ZNF365																	1
ZNF385C											1
ZNF703							1
ZSWIM5	0.985846		0.903647		0.773544		0.956451				1	0.860098	0.948285						0.832335		0.783887

## Sheet: CnP
Gene	CTCF	EOMES	FOXA1	FOXA2	GATA4	GATA6	HNF1B	HNF4A	KLF5	NANOG	OTX2	POU5F1	PRDM1	SMAD2	SMAD4	SOX17	SOX2	SP1	SRF	STAT3	TCF4	THAP11
AASS	0.793233		0.459184		0.459721					0.961869	0.997315										1
ABCC4	0.997753		0.942135																1
ABCC8	1																		0.95219
ABCC9	0.958678																		1
ABI3BP	0.981439		0.99826	0.851508						0.806555									1		0.832367
ABLIM3	1													0.524471					0.995366
ABR	0.964231																	0.747655	1	0.575573	0.54024
ACAP1	0.739798																		0.770088	0.779133		1
ACER2																			1
ACKR3										0.958074											1
ACOX3	0.97321																		1
ACOXL	1	0.894704	0.91028	0.885358						0.858567						0.842991			0.995016	0.625545	0.7919
ACSBG1	0.981787									0.514082									1		0.569846
ACSL1	0.668337									0.946894		0.938377		1					0.992234		0.964178
ACSL6	0.98539																		1
ACSM3	1																		0.96274
ACSM4	1							0.53703											0.98102		0.620767
ACSS1	0.990648									0.565293									1
ACTC1	0.672756																		1		0.970214
ACTN2	1																		0.942253
ADAM19	0.910701																		1
ADAM28	0.73456			0.738502	0.687254														0.762593		1
ADAMTS14	0.902715																		0.91267	1
ADAMTS16	0.916279									0.93732									1		0.933776
ADAMTS18	1		0.45037		0.673803	0.635267				0.464383									0.607629
ADAMTS2	0.969898																		1
ADAMTS20										1
ADAMTS9	0.869499	0.966616	0.89302	0.849772	0.849014	0.466616				0.979514						0.808801			0.861153		1
ADAMTSL1	0.81019			0.935073				0.860205		0.969556									0.929171		1
ADAMTSL5	1																	0.978358	0.990876	0.972841
ADAP2	0.988495																		1
ADCK1	0.85387																	0.68049	0.839257		1	0.68049
ADCY10									0.942857							0.964007					1
ADCYAP1R1	0.974439																		1
ADD2	0.615944		0.456507																			1
ADGRA2	0.920386									1									0.809275
ADGRD2	0.978661																		1		0.962123
ADGRF2			1	0.988786
ADGRF3	0.991031																		1
ADGRF4										1
ADGRG1	0.982635							0.916922											1
ADGRG3	0.954619																		1
ADGRG5	0.659129																		1
ADGRG6	1		0.649756	0.475447						0.711545									0.744065		0.404878
ADGRG7	1																		0.990972
AFAP1L2			1
AGFG2										1
AGPAT3	1		0.891392															0.961101	0.98575
AHNAK	0.862369																	0.831945	1
AHSP																					1
AJAP1	0.966763																		1
AK5																			1
AKAP1	1																		0.98506
AKAP6																			1
AKNAD1	1
ALDH1A1	1																		0.865055
ALDH1L2	0.968737																		1
ALK	1	0.796875		0.57875		0.869375				0.633125									0.701875
ALKAL2	0.815711									0.712973									1
ALOX15	0.744633																		1			0.651528
ALOX5	0.994167																		1
ALPG	0.982199																		1
ALPK2										1
ALPK3	1																		0.991116
ALPL	1																		0.979449	0.602529
AMBP	1																		0.95529
AMHR2	1
ANGPT2	1																		0.947434	0.971214
ANK1	0.986658			0.435624					0.537358	0.506004									1	0.567712	0.628753
ANKDD1A				0.981461						1
ANKRD1					1
ANKRD13B	1
ANKRD18B	1		0.873576	0.895596															0.940395
ANKRD24	0.971215																		1
ANKRD34A																					1
ANKRD34B	0.984076																		1
ANKRD55	0.936199			0.622565		1				0.834453									0.935527		0.809268
ANKRD6	0.991009			0.722611						0.943723							0.802531		1		0.960706
ANKRD7	1
ANKS1B	0.755509	1	0.806925	0.827912	0.951731	0.837356				0.781742				0.966422		0.916055			0.875131	0.919203	0.924449	0.991605
ANO1	1	0.774945	0.760532	0.764967						0.661863			0.670177						0.948448		0.974501
ANXA2	0.991168	0.782139	0.829735	0.803238						0.807164	0.78999								1		0.794897
ANXA2R	0.974316																		1		0.912386
ANXA3	0.981198																		1
AOC1	0.9542																		1
APLP2	0.864704																		1
APOBEC3F												1
APOBEC3G	1																		0.984382		0.985015	0.953145
APOE																						1
APOL2	1									0.511648									0.980105
APOL3	1																		0.983611
APOLD1	1		0.752289																0.977564			0.772894
AQP12B																		1
ARC	1
ARG1	0.575536					1				0.883315									0.590192
ARHGAP24	0.509792			0.877601	0.602815	0.591187				1		0.575887						0.55814	0.473072	0.467564	0.667687	0.613219
ARHGAP29								1
ARHGAP42	0.808174	0.835422	0.853406	0.856676						0.821798						0.856131			1		0.881744
ARHGDIG																						1
ARHGEF15	1																		0.989451
ARHGEF19	0.639545																		0.632071	1
ARL4D	0.633047																	0.983139	1
ARMC12																					1
ARMC7			0.946474	1
ARRB1	0.865025								0.712507	0.391058	0.4103								1		0.854556
ARRDC4																					1
ARSJ	0.614894	0.790426	0.944681	0.859574						0.98617	1	0.942553		0.840426		0.923404	0.862766		0.537234	0.790426	0.86383
ASS1																		0.987216			1
ASTN1	1											0.680934							0.981518
ATAD3C									0.992915											1		1
ATP10A	1		0.342451	0.365791						0.510576			0.445295						0.684537		0.779358
ATP1A2	0.994062									0.735946							0.754157		1	0.749406	0.77118
ATP2A3	1																		0.994838
ATP2B2	0.722685		1	0.962539				0.792404	0.924037	0.69667									0.684183		0.539542	0.623829
ATP4A	0.995112																		1
ATP8B3	1																	0.875925	0.923672
ATXN1	1							0.967541		0.775092									0.984576
AZGP1	1
B3GALT1				0.995575																	1
B3GALT2	0.697161		0.945741	1	0.974763											0.594322			0.720505
B3GNT2	0.993514																		1
B3GNT3																			1			0.624256
B4GALT4								1												0.943982
BAALC	0.950489																		1
BCAN	0.6885											0.9803					1		0.77641
BCL2L14	0.984658			0.795643															1
BCL7C	0.709158	0.398168														0.422344			1			0.889744
BDKRB2	0.690689									0.803571									1
BDNF	0.984746		0.557889	0.556139						0.810953									1		0.820955
BEGAIN	1																		0.889492
BEST2	1																		0.989613
BHMT	1																		0.941761
BICDL2	1								0.98743										0.984238
BMP2																1
BMPER	0.817655	0.928479	0.951675	1	0.955541					0.429768									0.827964	0.601804	0.430412
BNIP3	0.989573				0.817693					0.654558									1		0.612176
BRDT	0.685773																		1
BTBD11	0.934149									0.90932								1	0.971932
BTBD17	1																		0.99093
BTG2	0.966222									0.682378									1		0.619272
BTN3A1	0.995628																		1
BTN3A2	0.993808																		1			0.803096
C1QL1																					1
C1QTNF2			1	0.967176
C1R																1						0.983168
C2	1							0.982808										0.942693	0.999761	0.943649
C3	0.686301																		1
C7	1									0.790664									0.981503
CA4	1																		0.959272
CABCOCO1	0.997991													0.962504					1		0.99297
CABP1	0.926101		0.572714	0.661772				0.604927	0.635244	0.597821				0.595452	0.893889				1
CABS1										0.992343											1
CACNA1A	0.896243			0.722032		0.391119				0.670794						0.901793			0.872331	0.763023	0.762169	1
CACNA1E	0.974757		0.673786	0.685437	0.945631			0.39466											1	0.91165
CACNB4	0.987678									0.998379				0.603113					1		0.978599
CACNG7	0.705074		0.750477	0.978253					1									0.724151	0.748569
CADPS	1		0.923116	0.914403						0.784213							0.806766		0.95387	0.792414	0.949769
CALB1	0.993306																		1
CALCA	0.945235																		1
CALCB	0.624063		0.993217	1															0.780793	0.78829	0.746519
CALCR	0.967119																		1
CALCRL																			1
CALHM6	0.982299		0.610787		0.604123											0.590587			1
CAMK2D	0.954704	0.732869	0.83043	0.782811	0.795587					0.75029	0.775842	0.882695				0.829268	0.530778		1	0.71777	0.840883
CAMK2N2	1																		0.993357
CAMKMT	0.804321									0.961363		1				0.84919	0.955546		0.837142
CAMKV																			1
CAPN11																				0.967033	1
CAPN12	0.993187							0.648791	0.526593										1
CARMIL3	0.966011																		1
CASQ2	0.530198		0.962195	1															0.512218
CASTOR3														0.968548					1
CAVIN3	0.976555	0.501529	0.544852	0.545872	0.512742				0.497961	0.744648	0.721203								1		0.733435
CBR3	0.996864																		1
CBX8								1
CCBE1				1						0.926532
CCDC110																						1
CCDC141	0.956794			0.963066				0.494077		0.638328	0.680836	0.996516					0.662718		0.945645	1	0.672474
CCDC144A	1																		0.981783
CCDC172	1																		0.934473
CCDC184	0.994161																		1
CCDC33	0.897275																		1
CCDC81	1			0.572643															0.996673
CCER2																			1		0.99766
CCIN	0.99696																		1
CCKBR																			1
CCL26	0.612475																		1	0.840813
CCM2L	0.980007																		1			0.606235
CCNA1	0.553232									0.954153									0.995396		1
CCNI2	0.986439							0.912073		0.876203									1
CD163	1																		0.964087
CD177	1																		0.987559
CD247	0.885068																		1
CD300A	0.987277																		1
CD300E	0.970424																		1
CD34	1																		0.693152
CD38	1																		0.995798
CD4	0.616104																		0.608662	1		0.46079
CD47	1		0.704148	0.707969
CD48	1									0.570337									0.511723
CD53									1
CD80	1																		0.682989
CD82	0.91972			0.397091						1		0.764547	0.772091				0.785022	0.725216	0.952047		0.84375
CDC42EP1	0.943703																		1
CDC42EP5																				0.957746	0.876129	1
CDH1	1																		0.986248
CDH11	0.691299			0.67925						1									0.704685
CDH12	0.948178		0.747437							0.899203									0.920843		1
CDH2	0.792248	1								0.963824
CDH22	0.976791																		1
CDH23	1		0.478642	0.990084		0.774218		0.573608		0.680778							0.599924		0.993898		0.709382
CDH4	0.758112		0.628319	0.644248					0.938053	0.719174								0.905015	1	0.643068
CDH7										1
CDH9	0.661865									0.996967									1
CDK14	0.817273	0.960455	0.956818	0.962727	0.974091	1				0.630455									0.858182		0.696818
CDK5R2	1																		0.994458
CDKL2	0.748688																		0.772298		1
CDKN1A	1																		0.966319
CDKN2A	0.839623																		0.987101	1	0.989988
CDKN2B	1																		0.970243
CDRT4	0.550927		0.629425		0.64315					0.569949									1
CEACAM1	0.982301																		1
CELA3B	1																		0.989445
CELF2	0.984641		0.87548	0.962699	0.663193	0.687877				0.410861									1		0.890291
CELF4	0.434175		0.565527	0.589302						0.912036						0.938187			0.445765		1
CELF5	1																		0.938428		0.864149
CER1		0.979338	0.975084	0.969918						0.971741	0.928897			0.975691							1
CERS3	0.63099		0.692891																0.65615		1
CFAP221	0.894448																		0.991767	0.981212	1
CFAP92	1																		0.943858
CHGA	0.996121																		1
CHGB	1																		0.988387
CHL1	1																		0.99686
CHML	1		0.822739							0.758729											0.766338
CHP2	0.985393																		1
CHRNA1	1																		0.992138
CHST11	0.682955																		1
CHST8	0.868127				0.568084	0.582045													1
CHST9	1
CKM	0.813078																		1
CLC	0.72762																		1
CLCF1	0.969241																		0.93633	1	0.979565	0.921488
CLDN11	0.713312		0.992106	0.986365						1									0.710441		0.993541
CLDN24	0.492006									1									0.546158		0.982981
CLDN4	1																		0.99348
CLEC14A																					1
CLEC20A	0.987986																		1
CLEC2L			0.752405	0.747342	1
CLMP	1									0.676246									0.946628
CLPSL2										1
CLSTN2																			1
CNGA1	0.605549									1									0.605327		0.968701
CNGA3	0.973701									0.767376									1
CNGA4																1
CNMD			1																0.742324
CNN1	0.914475															1		0.96045	0.919494
CNR1	0.610384		0.509255							1									0.762077		0.598646	0.744921
CNTFR	0.812523																		1		0.949504
CNTN2	0.746																		1
CNTN4									1										0.715516
CNTNAP2			0.83441							1											0.927775
CNTNAP5					1	0.945644
COBL				1
COL13A1	0.762104			1						0.440265									0.765587		0.725183
COL14A1	0.511443		1	0.905733						0.828008									0.529798		0.360073
COL22A1	0.675634	0.599069	0.590274	0.630109	0.595447			1		0.561304									0.699948		0.636834
COL23A1	0.939854																		1
COL27A1	0.98763																		1
COL2A1	0.559428																		1
COL4A1					1
COL5A1	1																		0.996866
COL5A2	0.877702		0.918658	1						0.748009		0.712742				0.903299	0.715017		0.761092		0.724687
COL6A2										0.970052										1
COL6A3	0.983111																		1
COL8A2																				1
COLCA2	1																		0.982291
COLEC10		0.588376	1	0.919113						0.985021			0.573397								0.974236
COLEC12	0.762367		0.931781	0.943744										0.462334		0.548982			1		0.924022
CP	1				0.954771														0.961942
CPB1	0.542445									0.940175									0.537243	1
CPE										1
CPNE5	0.848029		0.636607	0.608216					0.502338							0.796927			0.822645		1
CPNE7																1					0.885039
CPNE9			1	0.988839
CR2	1
CRABP1			1
CRB2																			1
CRHBP	1									0.882883										0.894595	0.925676
CRIP1																		1
CRIP3	1																		0.998542
CRPPA				1																	0.998853
CRTAC1	0.937999									0.715777							0.761203		1		0.684469
CRYBG2	1																		0.984629
CRYGD	0.93237			1															0.902823		0.67761
CSF3R																				1
CSMD2	0.633844		0.676297	0.685142	0.704599	0.689269			0.540094	0.733491				0.70342				0.501769	0.89033		1
CSMD3										1	0.883667										0.827802
CSRP2	0.978017									0.797474									1		0.613658
CST1	0.782169	0.987132	0.744945	0.744026						1									0.796415		0.967831
CST2			0.942663	0.992602						0.978422											1
CTDSP1								1
CUZD1	0.988514																		1
CXCL12	1
CXCR2										0.971912											1
CXCR4			1
CYP1A1	0.575669			0.475941															1
CYP27A1	0.998443																		1
CYP2A13	1																	0.721579	0.982897			0.813129
CYP2B6	0.906425							0.478352										0.550978	1	0.677374		0.452863
CYP2S1	0.772765																	0.992481	1
CYP3A4	1																	0.70265	0.910823		0.521259
CYP3A43	1		0.850416	0.850416															0.982918
CYRIA	1
DAAM2	1																		0.979842
DAB1	0.788618	0.7741	0.80662	0.802555	0.813008			0.747967		0.528455						1			0.794425		0.486063
DACT2	1									0.653333									0.824368
DAZL	1									0.64389		0.597506					0.538155		0.996509		0.838903
DBNDD2	0.994364																		1
DCHS2	0.972997															0.989499			1
DDB2	0.710886																		0.978999	0.913896	1
DDX47	0.683485									1									0.67153
DENND2B	1		0.921613	0.743561	0.930011			0.932251	0.788354	0.928891			0.833707						0.968645		0.853303
DEPTOR	1
DET1	0.985926																		1
DGCR6	0.982742																		1
DIO3			1
DIRAS2										0.987088											1
DISP2									1
DISP3	0.998914													0.714441					1		0.992038
DKK1	1				0.836106	0.843741													0.595855	0.547587
DKK2	0.771186		1	0.860371	0.387813					0.322841									0.767554	0.404762	0.557304
DLC1	0.863352	0.495884	0.436286		0.985183					0.517287									1		0.770826
DMTN	0.727985																		1
DNAH11	0.984834																		1
DNAH12																					1
DNAJB2								0.976885											1
DNAJC22									1
DNAJC6	1																		0.984774
DNM3	1																		0.991706
DNMT3B	1																		0.999175
DNMT3L	0.988104																		1
DOC2A	1																		0.972245			0.71376
DOCK10	0.694151	0.921381	0.482263	0.684564	0.916587	0.823586				0.704698			0.797699			1			0.954938		0.884947	0.943432
DOCK2	0.961862									0.827353									1		0.821612
DPEP3	0.831394																		1
DPYD										1
DPYSL2	1																		0.984385
DRAXIN	1																		0.968857
DRC3	1
DRD2	1									0.921042									0.99937
DSC3	0.925586			0.875517															1
DSCAM		0.85899	0.883621	0.795566						0.831897				1		0.904557					0.805419
DTNA	0.982018		0.619933	0.598903	0.59616					0.96495									1		0.998781
DUSP10																			1
DUSP4										1
DUSP8	0.988001																		1
DYNAP				1												0.971921
DYNC1I1	0.530744									0.989967		0.96424					0.966555		0.528685		1
EBI3	1																		0.96619
ECE2	0.722294									0.949294								0.713094	0.699829		1
ECEL1	0.898262																		1	0.889142	0.916215
ECM1	0.986917																		1
ECM2			1
ECRG4	1																		0.985223
EDIL3	1		0.532527	0.541163	0.469775														0.604491
EDNRA				0.989679																	1
EDNRB	0.812654									0.462613				0.388113		1			0.815941	0.875651
EFCAB8	0.985646							0.758639				0.761829							1			0.707071
EFEMP1	1																		0.978314
EGF			1	0.955283
EGFLAM	0.891755		0.810226	0.432059	0.493321				0.677568	0.460157	0.873791					0.552741			1		0.938277
ELAVL2														0.974803					0.921341		1	0.939089
ELL2	0.983371																		1
ELMO1	0.979607	0.639476	0.98689	0.99126	0.554989	0.526584				0.396941		0.423889					0.93008		1	0.89512		0.806264
ELN																			1
ELOVL2	0.978007		0.634704																1
EML6	0.595243																		1
ENOX1	0.884379															1
ENPEP			0.955893										0.943543						0.992943		1
EPHA2	0.776193		0.565406					0.907626		0.959082				0.947303		0.983261			0.975821	0.958462	1
EPHA4	0.994401																		1
EPHB1	0.994697		0.696523	0.416618	0.446081	0.465527		0.493223		0.836771				0.33353			0.817914		1		0.924573
ERBB4	0.536464		0.421547	0.437569	0.673481					0.392265				0.604972		0.793923	0.379006		0.490608		1
ERVMER34-1	0.937974																		1
ERVW-1	0.830319																		1		0.98027
EVA1A	0.971524																		1
EXPH5	1																		0.986635	0.769001
EXT1	0.97833																		1
EYA2	0.835075		0.358582	0.376119	0.510448					0.693284				0.551866					0.873881		1
F2RL2										1
FAM107A	0.970068																		1		0.539909	0.965533
FAM110C																			1
FAM124B					1
FAM135B	0.71869	0.974181	0.977264	0.952987		0.950289										1			0.699037
FAM13C	0.878882	0.818323	0.756211		0.798913					0.735248		0.826863				1	0.79736		0.832298		0.791925
FAM162B	1
FAM163A																			1
FAM163B	0.8287																		0.837682			1
FAM167A	0.98151																		1
FAM174B	0.848311		1	0.981198						0.951243									0.844806	0.949968	0.976099
FAM184A																			1
FAM205C	1																		0.636958
FAM20A	0.980769																		1		0.571286
FAM214A										1		0.988689					0.988335				0.980558
FAM214B	0.916613																	0.960683	1	0.977965	0.984014
FAM222A	0.892666		0.684608	0.62858															1			0.623229
FAM81A	1																		0.99024
FAM89A	0.998211																		1
FAS	1																		0.982296
FBLL1	0.550966		0.99088	0.999732						1									0.507511
FBXL16	0.923042							0.860927											1
FBXO34	1																		0.984298
FCGBP	1							0.542062	0.843989							0.876721			0.997247	0.537473		0.882227
FCGR2A																			1			0.990717
FCRL5	0.980792																		1
FERMT1	1																		0.971338
FERMT2	1
FGF10																					1
FGF19	1																		0.919321
FGF2	1																		0.991573
FGF21	0.780018															1			0.761028			0.77359
FGF4	0.97056																		1
FGF5					1
FGF8	1																		0.964625
FGFBP3	0.993852																		1
FGR	0.874262																		1
FIBCD1	0.990863																	0.86769	1	0.700292		0.846491
FIBIN		0.467311	1	0.988029						0.503223	0.848066					0.551105					0.959024
FILIP1L	1
FLNB	0.996597		0.591275	0.966275				0.677599	0.972463										1
FLRT3	0.854789	0.555613	1	0.521627						0.716272									0.835221
FLT1	1		0.510576	0.519389						0.386604	0.547591	0.913043				0.408931	0.376616		0.990599	0.997062	0.583431
FMN1	0.530653									0.811725						0.80469	0.793635		0.511893	0.78258	1
FMN2	0.958009	0.844156	0.857576	0.844589	0.817316					0.427706						0.798268			1		0.451948
FN1	0.955918		0.851449	0.814614						0.86413									1	0.701691	0.827899
FOLR1	1																		0.98907
FREM1	0.580302		0.967761	1	0.726117					0.746229									0.589175		0.768412
FSHR	0.770634			1															0.761512
FST										1
FXYD5	1								0.641746										0.998586			0.662558
FZD8				1
GAB2	0.866954																		1
GABRA2	0.979893																		1		0.723869
GABRB2										0.990599											1
GABRD	0.772727																		1
GABRP	1																		0.995154
GABRR1	1
GADD45A	1																		0.996171
GALNT14	0.984821		0.743385	0.739897															1
GALNT3	0.979071																		1
GALNT9	0.716699		0.300845	0.492203						1								0.596816	0.989929		0.992203
GALR1																			1
GAPT	1																		0.990172
GATM	0.764759																		1
GBP2	0.854277		1	0.982313																	0.587381
GBP4	0.965593																		1
GCNT1										0.993803											1
GDAP1L1	1																		0.98189
GDF6								0.953183											1
GFAP	0.999774																		1
GFRA1																					1
GFRA2																					1
GFRA3	1																		0.996929
GIPR	0.70143			0.680153															1
GJA5	0.611972																		1	0.86852
GLDC	0.464122	0.52386	0.525274	0.518204	1				0.378226	0.778013									0.934252		0.950159
GLIPR2	0.629329									0.860515									1
GLP1R	1																		0.991476
GLS2	1																		0.980692			0.540391
GLT1D1	0.790115				0.992691					0.99826									0.794292		1
GMPR	0.826636																		1
GNAO1	0.661925									0.544794		0.549334					0.557809		0.660714		1
GNG4	0.94482																		1			0.729354
GOLGA6A	0.76319																		0.887423			1
GOLGA6D	0.857324								1										0.988343
GPA33	1									0.725879									0.97385		0.688007
GPAT2	0.966115																		1
GPNMB																1						0.97873
GPR151			1
GPR153	0.686947											0.865055							0.833593	1	0.856474
GPR183	1																		0.964969
GPR37L1	0.983206																		0.976663	1
GPR39	1																		0.98543
GPR4																			1			0.976646
GPR78																			1
GPRC5C	0.952719																		1
GPSM2	1
GRAP2	0.997459								0.711245	0.674079					0.641042				1	0.875794		0.807497
GREB1	0.9114	0.50905	1	0.973325															0.897745	0.860273	0.8698
GREB1L																			1
GRIA1										1
GRID2	0.99422	0.801541	0.252408	0.327553	0.825626			0.237958	0.466281	0.734104	0.50578	0.701349	0.390173	0.276493		1			0.945087	0.558767	0.810212
GRIK3	0.966336																		1
GRIP2	0.998265																		1
GRK1	0.831533									0.988337									0.827646		1
GRM1	1															0.885238
GRM4	0.865203			0.716865															0.867255		1
GRP	0.960556																		1
GSTA2	1																		0.99931
GTF2H4	1																		0.937902
GUCY1A1	0.85143									0.94159									0.841493		1	0.732671
GULP1																					1
GYPE	1																		0.983158
H2AC12	0.989047																		1		0.628398
H2AC16	1																		0.987316
H2BC13	0.478209		0.613312	0.656894						0.578843					0.690967				0.59271	1	0.544374
H3C8										0.625619											1
HACD2	0.946743																		1
HAS2										1
HAS3										0.913898											1
HCK	1													0.650675				0.668666	0.997376
HCN1	0.954697													0.901612					0.892162		1
HCN4	0.995544																		1
HDC																					1
HGF	0.824561	1	0.962786							0.997342									0.707071
HHLA1	1
HIPK2	1																		0.999122	0.879333
HLA-DQA1										1
HLA-DQB1	0.997405																		1
HLA-DRB1	0.989881																		1
HLA-F	0.989048									1									0.975228		0.970795
HMCN1	0.836172	0.593186	0.520541	0.570641	0.584168											0.594689			0.852204		1
HMCN2	0.982004																		1
HOGA1	0.938882																		1
HPCA	0.996845																		1
HPDL	0.807067							0.549075											1	0.625911
HRH3	1
HS3ST2	0.975338					0.954786													1
HS3ST5	0.632935	0.585097	0.684453	0.675253	0.766329					0.532659	0.607176		0.775529			1	0.517939		0.577737	0.483901	0.827967
HSD17B14	0.943203																	1	0.929004			0.816454
HSD17B6	0.617538																	0.99838		1
HSH2D	1																		0.999749
HSPG2	0.969358																	0.944578	0.99547		1
HTR1A		0.965926	1	0.968148												0.972963					0.987407
HTR6	0.986116																		1
HTR7										0.96392											1
HTRA1	0.978215																		1
HTRA3	0.995658																		1		0.868561
HYAL4	1
ICAM3	1																		0.987106	0.697489
IDO1	1				0.979916														0.99219
IER3	1																		0.543939
IFIT1			0.997265	1						0.793764
IFITM1	1									0.757499									0.817068
IGDCC3	1																		0.878417		0.665108
IGFBP5	1																		0.932606
IGFL3	0.842507																		0.838489		1
IGSF10			0.969497	1
IGSF21																			1
IL15	0.556196			0.604776	0.489502					0.61795								1	0.436805		0.490325
IL1A	0.914975									1									0.90736
IL1R1	1									0.865253
IL1RL1	1
IL21R	0.851375																		1
IL33																1
IL4I1	0.987633																		1
IL6R	1																		0.756708
IL6ST			0.794389							1				0.441683							0.917034
IL7R																					1
INF2	0.90948																		1
INHBA																					1
INHBB																				1
INHBE	1
INKA2	1								0.634515										0.994758
INPP4A	1		0.9571	0.931118	0.956495														0.971601
INPP5D	0.717658					0.672553													1
INSYN1	1								0.673403
IP6K3	1															0.728532			0.999635
IQGAP2	0.773503					0.695826													0.791652	0.602904	1
ISLR	1																		0.99644
ISLR2																					1
ITGA5	1																		0.956878		0.803457
ITGA9	0.689908	0.504587	0.502752	1	0.48685														0.625076		0.865443
ITGAV	0.819156															1			0.816127
ITGB3	0.993033																		1			0.56807
ITLN2	0.821665																		0.845094		1
ITPRID1	1		0.741607	0.757375						0.93235		0.772635				0.860122	0.726857		0.980163		0.701424
ITPRIPL2	0.887746																		1
JAG1	0.782705	0.402439	0.575018	0.580931						0.825573	0.389874								0.815595		1
JAKMIP1	0.795471	0.433174												0.649116					1
JPH2	1
JPH4	1																		0.983264
KCNA1	0.456257																		1			0.734751
KCNA3	0.986301			0.845064															1
KCNA5	0.974517	0.956757	0.890347	0.990734	0.904247			0.724324		0.433977									1		0.456371
KCNF1	1																	0.581643	0.944219
KCNG1																1
KCNH2	0.454733			0.507678															0.696539		1	0.509512
KCNH6			1							0.705812											0.980729
KCNH7	0.894063																		0.899884		1
KCNH8									0.999364												1
KCNIP1	0.992353									0.760234									1
KCNJ13	0.958175																		1
KCNJ2				1
KCNJ3	0.916392		0.840685	0.81896					0.861093	0.670178									1
KCNK1	0.988159	0.990312	1	0.984392	0.996233					0.867061									0.965016		0.875673
KCNK12	0.723055		0.487348	0.972821	0.472352		0.965323			0.94283							0.976101		0.987816		1
KCNK17	0.984004																		1			0.927349
KCNK2	0.856345		0.852354	0.857143															1
KCNMA1	0.800403		0.825605	1	0.714718	0.590726		0.533266	0.553427	0.649194				0.560484				0.573589	0.837702	0.554435	0.774194	0.497984
KCNN2	1									0.854008									0.982506		0.840331
KCNN3	1																		0.980448			0.769857
KCNQ4	0.911353																		1
KCNS1	0.614043																		0.668709			1
KCNS3	0.957843		1																0.931184
KCNV2	1
KCTD8																			1		0.987291
KDR	0.761002		0.577522	0.649966	0.568043	0.599188						0.74543	0.565335		1				0.723087
KIAA0319	0.880901																		1
KIAA0895	1																		0.958914
KIF26B	1					0.957018													0.961719
KIF5A	0.941446																		1
KIFAP3	0.960721																		1
KIFC3	0.965496								1							0.714198		0.905649	0.956031	0.711756	0.691298
KIRREL3	0.759338			0.868834		1
KISS1R	1																		0.963762
KIT	1																		0.987112
KLHDC7A	1		0.59773	0.926019	0.659521								0.35309	0.901639					0.966372
KLHL1	1																		0.96463
KLHL14	0.573295									0.918239									0.574262	0.486696	1
KLHL6	0.987162																		1
KLK10	0.736009								0.606557										1	0.58338
KLK13	1																		0.98244
KLK6	0.976123																		1
KLK7	0.945191																		1	0.709106
KLK8																			1
KLRG1	0.779324	0.975646	0.837475	0.831014						1						0.993539			0.818091
KLRG2	0.881318																		1
KNDC1	0.975103																		1
KRT19			1
KRT20			0.920863	1
KRT7	0.789525																		1
KRT8	1																		0.949206
KRTAP5-11	1																		0.987632
KYNU	0.976366																		1
LAMP3	0.843724									0.654475	0.648379								1		0.645331
LAMP5	0.708882		0.42818							0.983553							0.608004		0.724232		1
LAPTM4B	1															0.528657			0.99809
LARGE2								1
LCK	1																		0.998341
LDB2										1
LDHD	0.97376																		1		0.923664
LDLRAD4	0.914401					0.556227				0.391407				0.960725	0.975159				1	0.607586	0.596845
LEAP2	0.979459																		1
LEFTY2	0.693031				1					0.663209						0.436629			0.45705	0.422042	0.646029
LFNG	1															0.861116			0.98208
LGALS12	0.978213																		1
LGALS3	0.656501									0.684651									1	0.921917
LGI4	1																		0.994265
LHFPL4	0.956151																		1
LIFR	0.627685		0.778881	0.78861															1
LIMS2	1																		0.982747
LINGO1	0.784774									0.922261									0.775137	0.969804	1	0.684227
LIPH										0.756159											1
LMCD1	0.744261		1	0.972211	0.571083					0.959726									0.580346		0.422473
LMNTD1	0.739954		0.945465	1		0.907578				0.959816					0.675086				0.679679	0.842135	0.979908
LMO2																			1
LMO3		0.997385								1											0.992154
LOXL3	0.974513																		1
LOXL4	0.820799									0.998014									0.81236		1
LPA	0.968956									0.902657									1		0.920021
LPAR3	1									0.897104									0.956729
LPGAT1	1	0.668821	0.642973	0.63853	0.647819			0.607431											0.964863		0.521809
LPIN1	0.955665		0.903667	0.923372												0.782157			1		0.780241
LPL	0.856436									1									0.814975
LPO	0.847872								0.804431										1
LRATD2				0.879087	1											0.696167
LRIG3	0.643968		0.598341	0.559281						0.587625									0.618044		1
LRP10	0.951424																		1
LRP11	0.927492																		0.9415	0.91019	1
LRP1B																					1
LRRC2	0.518491									1									0.534237		0.957159
LRRC32	0.652874		1																0.68046
LRRC4	0.842007																		1
LRRC55																			1
LRRC7	0.972727		0.804278	0.827273	0.819251					0.81016									1		0.989305
LRRK1	1																		0.993003
LRRN3				0.982715																	1
LRRN4	1																		0.998241
LYN	0.880708									0.582192									0.91895		1
LYPD3	0.977018																		1
LZTS1	0.9456		0.797333							0.8096		0.8704		0.7344			0.8352		1		0.797333
MACC1	0.959519	0.685996	0.476477	0.429431	0.443654			0.448578		0.60558									1		0.587527	0.460613
MAGI3			1	0.93097					0.968905
MAML3	0.89215		0.455613	0.462949	0.339692	0.505503			0.372707	0.928833				0.586207	1	0.331621			0.808511	0.726339	0.928833
MAN1A1			0.918096	0.976844	0.65566	0.664237				0.928388						1			0.64494
MANEA			1	0.982921
MAP2	0.979933		0.593227	0.757525						0.63796							0.470318		1		0.56689
MAPK10	0.985963		0.897727	0.893048	0.714572	0.749332		0.893717		0.510027				0.47861					1	0.643717	0.666444
MAPK4	0.756598									1									0.64868
MAT1A	1									0.606821											0.649941
MATK	1																		0.953569
MCC	0.828314																		0.8457		1
MCCC1	1																		0.992503
MCF2L2									1										0.981096
MCOLN2																				1
MCUB	1		0.505243	0.518589				0.515729		0.527645											0.977598
MEDAG	0.982768																		1
MEGF11	0.999018		0.836935	0.794695						0.977898						0.524067		0.679764	1	0.709234		0.680747
MEGF9	1																		0.959564
MEIOB	1																		0.987311
MEPE	1																		0.965014
MERTK			1	0.972019
METTL7A	1																		0.994917
MFAP4										1
MFNG	1																		0.974116
MGAT5B	0.997139																		1
MKX	0.799745				1											0.943967			0.762178
MLKL																			0.945174	1
MMP14	1																		0.98909
MMP15	0.974934							0.634324											1
MMP17										1
MMP25	0.998621																		1
MOB3B	1																		0.949312
MOBP	0.968055									1									0.967651
MOK	1																	0.713311	0.995904
MPP7			1	0.977737
MSMB										0.994749											1
MSR1	0.844267		0.960147	1	0.900061					0.586757							0.622318		0.799509		0.761496
MT1M	1																		0.997085
MT1X	0.985829																		1
MT2A	0.971541																		1
MT3										0.978081											1
MTTP			0.987327		1					0.997228											0.968317
MTUS1	0.979536																		1			0.980084
MYADM	1																		0.993642
MYCT1	1
MYEOV																					0.846555	1
MYH8	1
MYL9	0.576259																		0.971463		1
MYLK3	0.894258									1								0.882888	0.947698
MYMX	0.9513								1										0.963064	0.948837
MYO7B	1																		0.975434
MYOCD	0.75986		0.457314		1														0.790814		0.542187	0.69346
MYORG			0.822773	0.819391					1							0.535513						0.946561
NAAA										1
NALCN					0.915025					1
NANOGP8																			1
NAV2	0.664626			1	0.498351	0.44748				0.967499						0.471032	0.992935		0.726331	0.562883	0.970325
NBPF12	1																		0.991505
NBPF20	1	0.711373														0.825107			0.727468			0.792382
NCALD	0.570707		0.77417	0.517316					0.642857	0.439394					0.585859	0.502886		0.608225	1	0.639971	0.562049	0.645743
NCAN	0.906023																	1	0.91582		0.729681	0.907112
NCR1	0.99673																		0.992371		1
NDNF	1																		0.998195
NECAB2	1																		0.870907
NECTIN3																			1
NEGR1																1
NELL1	0.957113																		1
NELL2	0.966872		1	0.885587						0.817964									0.951503		0.802254
NETO1	1					0.996099
NEXN			1																0.919517
NFASC	1	0.415954																	0.976647	0.877688	0.571561
NGFR	0.983732									0.892222									1
NID2	0.566566																				1	0.587952
NKAIN1	1								0.680425	0.453825								0.756514	0.968105
NKX1-2			0.794723			1
NLRC5	0.693005		0.626164					1						0.664359					0.812843
NLRP7	0.843694											0.441995							1			0.423383
NMNAT2	0.918392								0.763703	0.854446		1				0.88246	0.596224		0.914738			0.738124
NMRK1										1							0.938669				0.956341
NOD1																					1
NOG	0.925224																	1	0.980026
NPAP1						1
NPC1L1	0.674157															1			0.961971
NPHS1	1																		0.994549
NPNT	0.988867																		1
NPPA	0.98035																		1
NPPB																		0.985432	1
NPPC	0.990713							0.717413											0.971476	1
NPR3	0.881212									0.493788									1		0.965738
NPTX1																			1
NPW									0.738536							0.871547		0.714937		0.900241		1
NRP1	0.936833	0.9516	0.839212	0.289582	0.721903				0.837572	0.460213				0.710418		1			0.954881	0.634126	0.974569
NRXN2	0.966433			0.543587				0.916333	0.967435									0.971443	1		0.972946	0.997996
NSG1	1		0.797896																0.991515
NTM	1		0.469192	0.439899	0.457071					0.543434	0.570202		0.469697			0.495455			0.976768	0.468182	0.908081
NTN1	0.876867		0.990493	1															0.851969
NTN4			1
NTRK1	0.95251																		1
NTRK3	1																		0.907332
NUAK1	0.568067		0.987563	1						0.915294				0.627899					0.563025		0.938487
NUDT4	1																		0.981994
NUTM1	0.972922																		1
NXN	0.799061	0.784977	0.86385	0.80939	0.865728				0.701408	1						0.925822		0.816901	0.778404	0.696714	0.962441	0.551174
NXNL2	1								0.948639									0.881807	0.954827	0.918317
OAF	0.983796																		1
OAS3	1
OLFM1																			1
OLFM3	0.916																		1
OLFML1	0.98928																		1		0.898928
OLFML2B	0.980941																		1		0.637376
OLFML3				1
OLR1	1
OPALIN	0.813487			1	0.986634					0.955043
OPRD1									0.88919										1
OPTC										0.955078											1	0.687124
OR10A3										1
OR10A6	0.870622		0.790088							0.82011									1
OR51M1	0.988065																		1
OR52A1	1																		0.984792
OR52N2	1																		0.987876
OSCAR	0.837757									0.997538									0.826265		1
OSGIN1	0.988199							0.901939											1
OVCH2	1																		0.994501
OXTR	0.884236		1																0.904351
P2RX2	0.733837																		0.991604	1
P3H2	1									0.594196									0.931494
PAH	0.882653		0.92718	0.962894						0.500928									1		0.464286
PALLD	0.568161			0.881519						0.822964									1
PALM3	0.49618																	1	0.966469
PARVG	0.976702																		1			0.777878
PCBD1	0.974435																	0.964602	1	0.988528
PCBP3	0.767394	0.823988				0.448079				0.824507				0.655244				1	0.824507	0.548287	0.48027	0.575286
PCDH10	0.976248																		1
PCDH18	0.665984		1	0.594775	0.596824											0.956967			0.669057
PCDH7	0.976356									0.821975				1					0.987483		0.985535
PCSK1																1
PCSK2	1																		0.964173	0.946259	0.967334
PDE10A	0.888206		0.979514	1		0.941469													0.903131
PDE3A	0.919649									1						0.962915			0.530579		0.964216
PDE4D	1		0.993007	0.62704	0.798757	0.854701			0.686869	0.825952						0.804196			0.967366	0.525253	0.79021
PDIA2	0.98973																		1
PDYN	0.974199			0.8639															1		0.747151
PDZK1																			1
PDZRN4																					1
PELI2										0.7974					1						0.784402
PERP			1
PGBD5	0.826374		0.576264			0.563077				1							0.843956		0.863736
PHC1	0.889091																		1
PHF24	0.943029																		1
PHYHIP	0.841051							1											0.848561
PIK3R5	0.986786	0.971987								0.867865		0.874207	0.815539				0.836681		1		0.981501
PIPOX	0.975158													0.517206					1	0.528813	0.536143
PIWIL2	0.954654																		1
PKHD1L1	0.913401																	1
PKLR	1																		0.990099	0.893138
PLA1A	0.978921																		1
PLA2G12B	0.987186								0.919665										1	0.920158
PLA2G2A	0.993932																		1
PLA2G4C										0.755519								1		0.95256	0.500235
PLAC8	0.997647																		1
PLAC9																					1
PLCE1	0.88625		1	0.94125						0.833125									0.9175		0.92875	0.930625
PLCXD3	1																		0.864744
PLEK2	1
PLEKHA2	1																		0.980286
PLEKHF1										1
PLEKHG6	0.687439									0.704656									0.698109		1
PLEKHM3	0.957283		0.926402	0.92177				0.873906		0.611426					0.943387				1		0.902728
PLPP4	0.56701		0.479778	0.932197												0.710944		0.64314	0.660587	1
PLPPR4	0.924595		0.95081	1															0.931075
PLPPR5	1		0.825407	0.852941	0.813517					0.813517							0.707134				0.687109
PLSCR4										1
PLXNA2	0.937799	0.94067	0.529187	0.44689	1	0.939713		0.923445		0.635407				0.94067					0.991388	0.564593	0.96555
PLXNA4	1					0.901605
PMAIP1	1																		0.954143
PMEPA1			0.988756	1						0.892481
PNPLA3	1																		0.991471
PON1	1																		0.979886		0.810929
POSTN	0.891478					0.947403									0.661119				0.983356		1
POU5F1B	0.994709																		1		0.931217
PPARGC1A										0.766692				1							0.770044
PPARGC1B	0.991465	0.615363		0.420768														0.724324	1		0.659744	0.720057
PPFIA2	0.707415		1							0.509018									0.94489
PPFIBP2	0.975785		0.727952													0.922272			1
PPIP5K1	1																		0.983083
PPM1E									1
PPP1R17	0.915663									1							0.69754		0.885291		0.980171
PPP1R3C	0.958935																		1
PPP4R4	0.720726		0.718527	0.721825	0.739967					0.716877						1			0.662452	0.7768	0.79989
PRAG1																					1
PRKCA				1															0.67576	0.660221	1
PRKCB	0.709042					0.438772				0.681682									0.715716		1
PRMT8	0.919324							0.410395	0.503189										1		0.537946	0.654337
PRND	0.947822																		1
PROKR2	0.982001																		1
PROM1																			1
PROS1	0.807084		0.970588	1	0.976281														0.823213
PRR16			0.80792	0.740544	0.985816	1				0.781324											0.956265
PRSS1		0.98594	0.990334	1				0.996924					1
PRSS51	1		0.435644	0.384391															0.98544	0.70297
PSTPIP1	0.98335																		1
PTGER2			0.833256		0.830023															1
PTGES	1
PTGFR	1								0.534074										0.841494	0.50631	0.809692
PTGIS	0.439926								0.452951										0.4479	0.685008	1
PTGR1	1									0.587828
PTGS1				1
PTH1R	0.990852																		1
PTPRM	0.917222		0.757374	0.552807		0.395338			0.93863	0.871551						1	0.871075		0.862988		0.889629
PTPRO	0.712714		1																0.687156
PTPRZ1	0.967936		0.779559							0.742485							0.500501		1		0.650802
PTX3	1
PVALB																		0.991736			1
QPCT	0.779474								1	0.587895									0.979474		0.483158
QRFPR										1
RAB32			1
RAB42	0.643134							0.552754		0.538014								0.936773	1			0.894492
RAB6D		1
RAI1	0.963156			0.400765									0.420577		0.791449				0.964894	1	0.748697	0.428571
RAMP2																				1
RAMP3	0.625904																		1
RAPGEF5				1						0.999487
RASAL1	1
RASD2	1																		0.957781		0.744205
RASGEF1B				1
RASGRF1	0.876474																		1	0.588454	0.571695	0.831781
RASGRP1	0.978324																		1		0.728324
RASGRP3				1
RASL11A	0.974079																		1
RASSF10	0.969174			0.937731	1														0.996917	0.961776
RASSF5	0.973339				0.609761														1		0.758762
RBFOX3	0.884354			0.987631					0.680272					0.664193				0.719852	1	0.878169	0.789116	0.946815
RBM24	1																		0.876959
RBP7	0.999652									0.897632						0.970752			1
RCN3	0.979207														0.790698				1		0.987962
RDH12																					1
RELN	1																		0.978909
RFTN2	0.986755																		1
RGS10	1			0.951494															0.963188		0.583803
RGS7	0.97									0.675714									1		0.694762
RHBDL2																			1
RHBDL3	0.991396																		1
RHOBTB3												0.723446									1
RIPK2			1	0.966377																	0.609975
RIPOR1	0.982531																		1
RIPOR2	1		0.625935							0.618925									0.986449		0.974299
RIPOR3																1
RND3			1
RNF125										1
RNF144B										1
RNF152	1									0.6107		0.576551							0.979511
RNF175	0.815247			1															0.825085
ROR2	0.929438		0.755788		0.897464					0.615766									1	0.941014	0.93054
RPRM	0.956036																		1	0.779806
RSPO2	0.978609																		1
RTL1	0.999487																		1
RTN4RL2																		1
RUBCNL	1									0.718118	0.668872					0.668137			0.890849		0.667769
RYR1	0.894541							1		0.7505									0.870534		0.783938	0.902258
S100A10	0.91215																		1
S100A16	0.613007															0.944126			1
S100A2										1											0.975213
S100A4	0.984606																		1
S100Z	1
S1PR3	0.389602									0.956354									1	0.979461	0.664313	0.391528
SACM1L	0.560933		0.711079	0.705831						0.499417									0.937609		0.679009	1
SACS	1																		0.995505
SAMD11	1							0.922737						0.838852					0.97761	0.886156
SAMD15	1																		0.955264
SAMD3	1
SAMD5	0.63209																		0.964742		0.51303	1
SAMHD1	1																		0.980519
SCARA5																					1
SCD5					1
SCG2	0.62645		0.826566	0.87007						0.941995	0.819606						0.473898		0.652552	0.535383	1
SCG3	0.697685				0.440009														1
SCGB3A2	0.992242																		1
SCIN	0.564964																		0.586327	1
SCN2A	0.958515									0.93377									1
SCN4A	0.9671																		1
SCN4B	1									0.773585
SCN5A	0.744752			0.859362															0.782116		1
SCN7A	0.493923		0.777515	0.777178						1									0.474679		0.97029
SCN9A	0.841814				1					0.968766									0.811587		0.676071
SCNN1G	1																		0.974116
SCUBE1	0.974707		0.702907	0.718007				0.385428		0.509249									1	0.972065	0.473009
SDC1	0.979272														0.8989				1	0.848985
SEC14L2	0.972966																		1
SEC14L4	0.861385																		1
SEL1L3	0.819037																		1
SELENOP	0.740927		1					0.977554											0.758758
SEMA3D	1																		0.996056
SEMA3E										1
SEMA6D	0.994028																		1
SERHL2	0.983286																		1
SERINC3	0.940619							0.997952											1
SERPINA10																			1
SERPINB6																			1
SERPINB9																			1
SERPINE2		0.960845	0.954147	1
SERTM1	0.9962																		1		0.846081
SETD7	1		0.743312							0.500169									0.99492		0.488317
SEZ6L	1																		0.999683
SFRP2								1											0.638677
SFRP5	1				0.914143				0.498275										0.999617	0.487926	0.51054
SGK1	0.904168																		1
SH2D5		0.764214	0.793821	0.774083						0.941643											1
SH3BGR	0.982407																		1
SHANK2	1				0.522499	0.494971			0.526734	0.419799				0.574907				0.987295	0.925887	0.533616	0.707782	0.701959
SHB	0.984547											0.932829							0.89467	1	0.970356
SHC2																					1
SHD																			1
SHISA2	0.351552									1							0.986469		0.648713		0.973202
SHISA3	0.674076																		0.855777		1
SHISA7	1		0.922305	0.920122															0.989088
SHISAL1	0.865285							0.791152			0.823834								1
SIT1	0.905234																		0.91708			1
SLA	1									0.952441									0.971527		0.929912
SLAMF1	1		0.774124	0.836002						0.78148	0.767633			0.635223					0.977932		0.832973
SLC12A1	1
SLC15A3	0.942905																		1
SLC17A6	1									0.752601									0.997286
SLC1A1	0.479428	0.921178	0.901689	0.883066	0.567345					0.885665			0.89346						0.476397		1
SLC1A3	1																		0.9874
SLC22A7	0.990848																		1
SLC24A4	0.581434		0.713137																1
SLC25A12										1
SLC28A2	1
SLC2A1	1																		0.973414
SLC2A14	0.807863				1					0.487883									0.805391	0.801682
SLC2A3	0.509459									0.60473		1							0.515203		0.978378
SLC30A3																				1		0.99981
SLC30A4	0.980634																		1		0.994324
SLC34A2	0.832574				0.850456								1
SLC35A3										1
SLC35F3	1		0.837268	0.796374						0.504216									0.908094
SLC38A4	0.521057			0.478943	0.93414					0.959677					0.964158				1	0.884409	0.935036
SLC39A8				1
SLC43A1	0.986993															0.88179			1	0.8772	0.933818	0.891737
SLC46A3										0.971731	1
SLC4A11	1																		0.989669
SLC4A4																1
SLC5A2	0.817093																		1
SLC5A5	0.998068																		1
SLC5A9	1																		0.960788
SLC6A15	0.986331																		1
SLC6A20	1																		0.973778
SLC6A3																			1
SLC6A4	0.752807																		0.735197		1
SLC7A5	1		0.55492	0.571254															0.975909		0.568395
SLC7A7	0.999674		0.783546	0.707476															1
SLC7A8	1																		0.970427
SLCO2A1	0.952293															0.846524			1	0.864645
SLCO4A1	0.779441			0.667586					0.484049					0.510831				0.354076	0.780228	0.610477	1	0.393462
SLFN11																1
SLFN5			1		0.988482	0.961043
SLITRK3			0.960075	1
SMAP2	0.663204			0.647624						0.988834									0.689691		1
SMIM24	0.946025							1	0.416849					0.611233					0.966083			0.470824
SMIM3	0.97359								0.525696										1
SMOC1	0.529772								0.936004							0.973289			0.936561	1	0.902059	0.978854
SMPD1	1																		0.99902
SMTNL2	0.482908																		0.57387	0.63934		1
SNCAIP	0.894208		0.709811	0.747045						0.94208									1		0.675532
SNTG2																			1
SORBS2	0.932655			0.807655		0.485465				0.921512				1				0.910853	0.963663	0.96657		0.483527
SORCS1	0.587879	0.473535	1	0.497778												0.854141			0.574949		0.484848
SORCS3																		1				0.963707
SPAM1	0.974972																		1
SPATA12	0.972618																		1
SPATA16	1																		0.964801
SPATA7	1
SPATA9	1																		0.972992
SPINK2	0.992193																		1
SPN	0.779975	0.629172	0.588381	0.598269	0.625464	0.645241		0.846724	0.672435	0.692213						0.653894	0.677379	0.647713	0.778739		0.808405	1
SPNS2	1																		0.998481
SPOCK1	0.985742																	0.970836	0.955282		1	0.997408
SPOCK3	0.858025		1	0.990946															0.850206
SPON1	0.983879		1	0.839277															0.964827
SPRED2																			1
SPRR3	0.978371																		1
SPSB1	1																		0.961822
SPTSSB										1
SPX		0.998854		1	0.987969
SRGAP3	0.893547		1	1															0.916975
SSTR2	1																	0.589139	0.993143
SSUH2	1																		0.990718
ST3GAL5	0.979952																		1
ST3GAL6	1																		0.751525
ST6GALNAC2																						1
ST6GALNAC3	1																		0.979697
ST8SIA4																1
ST8SIA5	1																		0.966021
STARD9	0.71385		0.948606	0.969948						1									0.747822	0.949042	0.940767
STC1	0.635431		1							0.553694				0.578317					0.863543		0.567031
STEAP1	1																		0.981132
STEAP1B	1			0.659091						0.543062						0.669458			0.980463		0.644737
STEAP2	0.922622									0.985201									0.945455		1
STK31	1																		0.973178		0.967814
STK32B	1																		0.989722
STMN2	0.978132																		1	0.811466
STX11									1
STXBP6	0.935993		0.886118	1				0.798005											0.859518	0.896093	0.881962	0.980881
SULF1	1	0.774426	0.750164		0.796066					0.767213	0.775082					0.790164	0.777049		0.96		0.788852
SULF2																			1
SULT2A1	0.608911																		0.642079		0.59802	1
SUSD2																		1
SVOP	0.971335																		1
SYK	1									0.744304						0.749873			0.978734		0.73519
SYN3	0.87138	1	0.656405	0.74563															0.876076
SYNE1	0.799466		0.639344	0.716737						0.752192									0.81891	0.707968	1
SYNE3	1
SYNPO2																			1
SYNPR			1
SYT12	0.97293																		1		0.571232
SYT13	1																		0.98971
SYT16	0.49207		0.979426	0.788684	0.592799					0.843549						0.63952			0.512645		1
SYT17	0.987426																		1
SYT2	0.755908																		0.710758	0.371076	0.497354	1
TAC1	1																		0.958581
TAC3	1																		0.941508		0.723944
TACR1												0.994313							1
TACR3			0.957354	1
TAFA4	1																		0.983947
TAGLN																						1
TAGLN2	0.973359																	0.949807	1			0.96834
TAP1	1
TAP2	1																		0.997774
TBC1D12	1
TBC1D9	0.559272		0.778652	1	0.648303					0.677816	0.70241								0.578947		0.666011
TBXAS1	1																		0.982686
TCERG1L	0.973496																		1
TCL1A								1		0.602799
TDRD5	0.801893			1	0.825237														0.733754
TDRD7	0.745022				0.745022					1									0.960173		0.969264
TENM2	0.729553	0.91385	0.535442	0.61723	1	0.899673			0.613959	0.912759			0.459106	0.689204		0.950927		0.504907	0.719738		0.938931	0.711014
TENM4	0.680272		1	0.870748						0.691076									0.683073		0.680272
TESC	1																		0.978704
TESPA1	0.980348									0.699419									1		0.709245	0.765074
TEX101	1																		0.973784
TEX15	1			0.665181																		0.785359
TGFA	0.85793																		0.845208		0.680237	1
THY1	1									0.357945									0.946495		0.71054	0.596041
TICAM1	0.547271																		1			0.682108
TIE1	1																		0.991743			0.705505
TIMP3	0.907194																		0.910072		1
TIMP4	1									0.63592									0.980467
TIPARP	1
TLCD3B	0.880515																		1
TLCD4										0.978906		0.957812									1
TLE2	0.57392															0.945183			1		0.944352	0.587417
TLE6																			1		0.982219
TLR3	1								0.964401										0.996116
TMC1	0.985958																		1
TMC7	0.955038					1													0.929913
TMEFF2																					1
TMEM106A	0.902554													1					0.901467		0.756022
TMEM114			0.635758	0.613409						1									0.517832		0.951498
TMEM132C	1																		0.972308
TMEM135	0.843572																		0.86917		1
TMEM14B																				1
TMEM150C		0.83088	0.83541	0.844092						1
TMEM151B	1																		0.832587
TMEM158	0.808856	0.519619																	0.803251		1
TMEM163																			1
TMEM171			0.959723	1
TMEM178B										0.667471									1
TMEM191B	0.960374																		1		0.772152	0.730325
TMEM200B	0.967877																		1
TMEM253																					0.971251	1
TMEM26	0.998252		0.813352																1	0.587207	0.613072
TMEM86A	1																		0.616186
TMOD1	0.90566		0.978357	0.976693	1					0.580466									0.865705	0.786903	0.807436
TNC	0.992221		0.84014	0.836639						0.834695									1		0.5317
TNFRSF10C	0.975832																		0.981258	0.981504	1
TNFRSF11B	0.632911			0.485814						0.95897	0.954605								0.667831		1
TNFRSF1B	1																		0.99207
TNFRSF21			0.999309	1
TNFRSF8	0.996167																		1
TNFSF11	1		0.585609	0.551471															0.684349		0.715861
TNN																			1
TNNC2	0.965698		1																0.988804
TNNT2	0.992039																		1
TNR	0.811189															1			0.833204
TNRC18	0.995082								0.350304	0.447498	0.449812								1		0.766561
TOM1L2	0.832228			0.779945								0.449083						0.97659	1	0.498244		0.475615
TP53INP2	1																		0.93607		0.950733
TP53TG5	0.968502																		1
TPK1	1																		0.988894
TPO	0.987217																		1		0.559161
TRABD2B	0.986261																		1
TRDN	1		0.69628	0.661282						0.665443
TREML2	1
TRH	1									0.515574									0.79219
TRIB2				1
TRIM14	0.710635																		1
TRIM22	0.982929																		1
TRIM73	1																		0.993005
TRIM9	1									0.580831									0.968052
TRMT44																			0.998916	1
TRMT9B	0.474457	0.957722	0.97475	1	0.954786	0.796829										0.993541		0.468585	0.450382		0.632413
TRPA1			1
TRPM2			1	0.700661						0.372307		0.439242		0.735995				0.344441		0.327205	0.624246
TRPM3	1									0.785585		0.789569							0.974285		0.800072
TRPM6	1																		0.997606
TRPV3	0.791974																	0.724543			1	0.714169
TSKU	0.985178																		0.994253	1
TSPAN11	0.742597			0.460137											0.957631	0.462415			0.763098		1
TSPAN5	1
TSPAN8				1
TTBK1	0.533812																		1
TTC22	1																		0.973229
TTLL6	0.875193															1
TTN	0.89358		0.595864	0.716932				1		0.767773						0.961654			0.881947		0.794485
TTPA	0.999261																		1
TTYH1	0.967132																	0.495862	1		0.720974	0.734216
TUBA4A	0.973939																		1
UBE2L6	0.969009		1	0.98999															0.998075
UBE2QL1	0.49649		0.829823	0.843137									0.828855						1
UCMA	1																		0.992785	0.685907
UGP2										0.76875											1
UGT8	1		0.956643																0.988811
UNC13A	0.687431																	0.987943	1
UNC13C	0.831646			1																	0.97057
UNC50																1		0.97763
UNC79	0.969583									0.471667				0.52125					1		0.573333
UPK1B																1				0.686865
UPK3B			0.964753							1
USH1G			1
USP2	0.986049																		1
VAMP5																						1
VANGL1	0.970617													0.97656					1
VASH2	1							0.687077								0.681818			0.690083	0.702855	0.711119
VCAM1			1	0.725565																	0.707895
VIL1																					1
VSTM1																						1
VSTM2B	0.968023																		1
VWA3B																			1
VWA5B1	0.973398																		1
VWDE	0.973264									0.701663									1
VWF	1																		0.96646
WDR86	1																		0.952509
WDR93	0.941248																		1
WFDC2	0.988986																		1
WIF1	0.470811		0.900462	0.925242						0.679546			1			0.653507			0.819824	0.572029
WLS	0.963286																		1
WNT3	0.50618									1		0.509054							0.687554		0.985341
WNT5A	0.979038									0.439733									1		0.634588
WNT8A	1								0.981872
WSCD1										1
YPEL2	0.45283		0.740881	0.722013	0.52956					1
YPEL5	1																		0.973
ZDHHC14	0.973237			0.695831						0.692743									1		0.691199
ZDHHC2	0.740627		1	0.592193															0.712378
ZNF365	1
ZNF385C	0.492694													1		0.578991		0.759581	0.73973		0.592776	0.600772
ZNF703	1													0.962694		0.671027			0.972384		0.671512	0.646802
ZSWIM5																		1
