# Supplementary material for: Deciphering lineage-relevant gene regulatory networks during endoderm formation by InPheRNo-ChIP
Source: Brief Bioinform. 2024 Nov 13;25(6):bbae592. doi: 10.1093/bib/bbae592 (PMC11558691; doi:10.1093/bib/bbae592)
Supplement: TableS4_bbae592 [file tables4_bbae592.xlsx]

## Sheet: ReadMe
Tab 2: AUPR-TF Level Performance This table focuses on the Area Under the Precision-Recall Curve (AUPR) and other metrics at the TF level. TF-level analysis involves constructing separate ground truth gene regulatory networks (GRNs) for each transcription factor and its respective target genes based on the perturb-seq study. This approach allows for the assessment of each transcription factor net…

## Sheet: TF-level
TF	Algorithm	AUROC Score	AUPR Score	Random AUROC	Random AUPR	ratio(AUROC, randPred)	diff(AUROC, randPred)	ratio(AUPR, randPred)	diff(AUPR, randPred)	Optimal Threshold	Optimal Precision	Optimal Recall	F0.5 (wt optThres)	F1 (wt optThres)	F2 (wt optThres)	MCC Score (wt optThres)	P@10	P@20	P@30	P@40	P@50	P@60	P@70	P@80	P@90	P@100	# targets in Genga	Algo_abbre
FOXA2	InPheC-RnCnP_varyT_sgQ	0.607639	0.40676	0.5	0.021616	1.21528	0.107639	18.8175	0.385144	0.956011	0.171429	0.75	0.202703	0.27907	0.447761	0.20998	0.1	0.1	0.166667	0.15	0.12	0.1	0.0857143	0.1			271	InPheC RnCnP
FOXA2	InPheC-RnP_varyT_sgQ	0.678141	0.250279	0.5	0.021616	1.35628	0.178141	11.5784	0.228663	0.813291	0.121495	0.928571	0.147059	0.214876	0.398773	0.197624	0.1	0.2	0.133333	0.125	0.12	0.15	0.128571	0.1125	0.111111	0.11	271	InPheC RnP
FOXA2	MerlinP-Score (CsNA)	0.768133	0.211279	0.5	0.021616	1.53627	0.268133	9.77419	0.189663	0.148439	0.182796	0.708333	0.214646	0.290598	0.449735	0.271288	0.1	0.2	0.3	0.25	0.22	0.2	0.171429	0.175	0.166667	0.17	271	MERLIN+Prior Config 1
FOXA2	PGG-P-Score (CsNA)	0.762396	0.210929	0.5	0.021616	1.52479	0.262396	9.75797	0.189313	0.129617	0.182796	0.653846	0.213568	0.285714	0.431472	0.251483	0.2	0.25	0.266667	0.225	0.2	0.166667	0.171429	0.175	0.177778	0.17	271	PGG+Prior Config 1
FOXA2	InPheC-CnP_varyT_sgQ	0.524886	0.192845	0.5	0.021616	1.04977	0.0248856	8.92138	0.171229	0.44689	0.0994764	1	0.121328	0.180952	0.355805	0.0805456	0.2	0.1	0.1	0.1	0.1	0.0833333	0.1	0.1	0.1	0.09	271	InPheC CnP
FOXA2	grnboost2-median (CsNA)	0.622833	0.105269	0.5	0.021616	1.24567	0.122833	4.86996	0.0836532	11.7252	0.0714286	0.934211	0.0876111	0.13271	0.273498	0.0886855	0.1	0.2	0.2	0.25	0.2	0.2	0.171429	0.15	0.144444	0.13	271	GRNBoost2 Config 3
FOXA2	grnboost2-mean (CsNA)	0.62099	0.104902	0.5	0.021616	1.24198	0.12099	4.85298	0.083286	12.8733	0.0736067	0.921053	0.0902062	0.136319	0.278884	0.0965279	0.1	0.3	0.2	0.225	0.22	0.183333	0.171429	0.1625	0.144444	0.14	271	GRNBoost2 Config 1
FOXA2	InPheRNo_1745DEallTF-rawScore	0.519604	0.0952935	0.5	0.021616	1.03921	0.0196036	4.40847	0.0736775	0	0.0590842	1	0.0727802	0.111576	0.238949	0	0.2	0.1	0.133333	0.125	0.14	0.116667	0.1	0.0875	0.0777778	0.07	271	InPheRNo Config 2
FOXA2	panda_lr0.1-force (CsNA)	0.676358	0.0914064	0.5	0.021616	1.35272	0.176358	4.22864	0.0697904	-0.776044	0.0932836	0.986842	0.113913	0.170455	0.338448	0.183058	0.1	0.05	0.0666667	0.075	0.06	0.1	0.0857143	0.1125	0.1	0.09	271	PANDA Config 1
FOXA2	panda_lr0.01-force (CsNA)	0.673342	0.089988	0.5	0.021616	1.34668	0.173342	4.16302	0.0683719	-0.918593	0.0928218	0.986842	0.113362	0.169683	0.33723	0.181729	0.1	0.05	0.0666667	0.075	0.08	0.1	0.1	0.1	0.1	0.09	271	PANDA Config 3
FOXA2	KBoost_defaultPrior-score (CsNA)	0.506378	0.088884	0.5	0.021616	1.01276	0.00637789	4.11195	0.067268	7.16772e-20	0.0606061	1	0.0746269	0.114286	0.243902	0	0.1	0.05	0.0333333	0.1	0.08	0.0833333	0.0714286	0.075	0.0666667	0.06	271	KBoost Config 3
FOXA2	KBoost_fuzzyPrior-score (CsNA)	0.493298	0.0836944	0.5	0.021616	0.986596	-0.00670181	3.87187	0.0620784	0.000647347	0.0607029	1	0.0747443	0.114458	0.244216	0.0101519	0.2	0.2	0.2	0.15	0.12	0.116667	0.1	0.0875	0.0888889	0.08	271	KBoost Config 1
FOXA2	iRafNet_default-importance (CsNA)	0.510187	0.0681264	0.5	0.021616	1.02037	0.0101868	3.15166	0.0465104	0	0.0606061	1	0.0746269	0.114286	0.243902	0	0.2	0.1	0.1	0.075	0.06	0.0666667	0.0571429	0.05	0.0444444	0.05	271	iRafNet Config 1
FOXA2	genie3-mean (CsNA)	0.465318	0.0607355	0.5	0.021616	0.930636	-0.0346819	2.80975	0.0391195	0.0186311	0.0610442	1	0.0751582	0.115064	0.24532	0.0215959	0	0.1	0.166667	0.125	0.12	0.116667	0.1	0.0875	0.0777778	0.07	271	GENIE3 Config 1
FOXA2	InPheRNo_1745DE22TF-rawScore	0.498705	0.0597946	0.5	0.021616	0.99741	-0.00129513	2.76622	0.0381786	0	0.0590842	1	0.0727802	0.111576	0.238949	0	0.1	0.05	0.0666667	0.05	0.04	0.0333333	0.0714286	0.0875	0.0777778	0.07	271	InPheRNo Config 1
FOXA2	genie3-median (CsNA)	0.46333	0.0596215	0.5	0.021616	0.92666	-0.0366701	2.75821	0.0380055	0.0184125	0.0610442	1	0.0751582	0.115064	0.24532	0.0215959	0	0.15	0.133333	0.1	0.12	0.1	0.1	0.0875	0.0777778	0.07	271	GENIE3 Config 3
FOXA2	InPheRNo_1616DEChIP22TF-rawScore	0.494644	0.0586527	0.5	0.021616	0.989288	-0.00535587	2.71339	0.0370367	0	0.0606061	1	0.0746269	0.114286	0.243902	0	0	0.05	0.0666667	0.05	0.04	0.05	0.0571429	0.0625	0.0555556	0.06	271	InPheRNo Config 3
FOXA2	InferelatorV3_tfa_bbsr-score (DiNA)	0.755795	0.056998	0.5	0.021616	1.51159	0.255795	2.63684	0.0353819	0.202604	0.0816327	0.571429	0.0985222	0.142857	0.25974	0.165476	0	0.05	0.1	0.075	0.08	0.0666667	0.0571429	0.05	0.0555556	0.05	271	InferelatorV3 Config 2
FOXA2	NetREX_defaultPrior-Rank (DiNA)	0.572261	0.0546237	0.5	0.021616	1.14452	0.072261	2.527	0.0330076	7284	0.0482993	0.986111	0.0596438	0.0920882	0.201934	0.0466213	0.1	0.05	0.1	0.075	0.08	0.0666667	0.0571429	0.05	0.0444444	0.05	271	NetREX Config 2
FOXA2	MerlinP-Score (DiNA)	0.600176	0.051687	0.5	0.021616	1.20035	0.100176	2.39114	0.030071	0.081694	0.0449438	0.933333	0.0555115	0.085758	0.188425	0.0701059	0	0	0	0	0.02	0.05	0.0571429	0.0625	0.0666667	0.08	271	MERLIN+Prior Config 2
FOXA2	PGG-P-Score (DiNA)	0.614011	0.0498224	0.5	0.021616	1.22802	0.114011	2.30488	0.0282064	0.150322	0.0457143	0.827586	0.0563645	0.0866426	0.187207	0.0745137	0	0	0	0	0.02	0.0333333	0.0571429	0.0625	0.0555556	0.06	271	PGG+Prior Config 2
FOXA2	NetREX_defaultPrior-Rank (CsNA)	0.284482	0.0468916	0.5	0.021616	0.568965	-0.215518	2.1693	0.0252755	2074	0.0681818	1	0.0837989	0.12766	0.267857	0	0.1	0.05	0.0333333	0.025	0.04	0.0333333	0.0285714	0.025	0.0222222	0.02	271	NetREX Config 1
FOXA2	InferelatorV3_tfa_LASSO-score (CsNA)	0.529782	0.0451022	0.5	0.021616	1.05956	0.0297822	2.08652	0.0234862	0.119138	0.0405844	1	0.050221	0.0780031	0.174581	0.0201961	0	0.05	0.0666667	0.05	0.06	0.05	0.0571429	0.05	0.0444444	0.04	271	InferelatorV3 Config 3
FOXA2	InferelatorV3_tfa_LASSO-score (DiNA)	0.529782	0.0451022	0.5	0.021616	1.05956	0.0297822	2.08652	0.0234862	0.119138	0.0405844	1	0.050221	0.0780031	0.174581	0.0201961	0	0.05	0.0666667	0.05	0.06	0.05	0.0571429	0.05	0.0444444	0.04	271	InferelatorV3 Config 4
FOXA2	InferelatorV3_tfa_elasticnet-score (CsNA)	0.541304	0.0427277	0.5	0.021616	1.08261	0.0413043	1.97667	0.0211117	0.14303	0.0419847	0.956522	0.0519113	0.0804388	0.178571	0.0662006	0.1	0.05	0.0666667	0.05	0.04	0.05	0.0571429	0.05	0.0444444	0.04	271	InferelatorV3 Config 5
FOXA2	InferelatorV3_tfa_elasticnet-score (DiNA)	0.541304	0.0427277	0.5	0.021616	1.08261	0.0413043	1.97667	0.0211117	0.14303	0.0419847	0.956522	0.0519113	0.0804388	0.178571	0.0662006	0.1	0.05	0.0666667	0.05	0.04	0.05	0.0571429	0.05	0.0444444	0.04	271	InferelatorV3 Config 6
FOXA2	grnboost2-median (DiNA)	0.582191	0.04077	0.5	0.021616	1.16438	0.0821907	1.8861	0.019154	1.44286	0.0282209	0.9	0.0350017	0.0547257	0.125379	0.0413479	0.1	0.15	0.133333	0.125	0.12	0.1	0.0857143	0.075	0.0888889	0.08	271	GRNBoost2 Config 4
FOXA2	grnboost2-mean (DiNA)	0.57871	0.0403944	0.5	0.021616	1.15742	0.0787098	1.86873	0.0187784	0.0760152	0.0252886	1	0.0314122	0.0493298	0.114828	0.0185283	0.1	0.15	0.133333	0.1	0.1	0.1	0.1	0.0875	0.0777778	0.08	271	GRNBoost2 Config 2
FOXA2	panda_lr0.01-force (DiNA)	0.53411	0.0270902	0.5	0.021616	1.06822	0.0341103	1.25324	0.00547414	0.000637392	0.0246595	1	0.0306355	0.0481321	0.112228	0.00603879	0	0	0	0	0	0	0	0	0.0111111	0.01	271	PANDA Config 4
FOXA2	genie3-median (DiNA)	0.509826	0.0269635	0.5	0.021616	1.01965	0.00982552	1.24739	0.0053475	0.000361816	0.0249322	1	0.0309722	0.0486514	0.113356	0.017704	0.1	0.05	0.0333333	0.05	0.04	0.0333333	0.0285714	0.025	0.0333333	0.03	271	GENIE3 Config 4
FOXA2	genie3-mean (DiNA)	0.512639	0.0269615	0.5	0.021616	1.02528	0.0126394	1.24729	0.0053455	0.000219853	0.0248441	1	0.0308634	0.0484836	0.112992	0.0149361	0.1	0.05	0.0333333	0.025	0.04	0.0333333	0.0285714	0.025	0.0333333	0.04	271	GENIE3 Config 2
FOXA2	panda_lr0.1-force (DiNA)	0.527408	0.0264751	0.5	0.021616	1.05482	0.0274079	1.22479	0.0048591	0.00708913	0.0248157	1	0.0308284	0.0484296	0.112874	0.0140213	0	0	0	0	0	0	0	0.0125	0.0111111	0.01	271	PANDA Config 2
FOXA2	iRafNet_default-importance (DiNA)	0.492334	0.0241953	0.5	0.021616	0.984668	-0.00766592	1.11932	0.00257927	0	0.0246239	1	0.0305916	0.0480644	0.11208	0	0	0.05	0.0333333	0.025	0.02	0.0166667	0.0142857	0.0125	0.0111111	0.01	271	iRafNet Config 2
FOXA2	InferelatorV3_tfa_bbsr-score (CsNA)			0.5	0.021616												0	0	0	0	0						271	InferelatorV3 Config 1
FOXA2	KBoost_fuzzyPrior-score (DiNA)			0.5	0.021616																						271	KBoost Config 2
FOXA2	KBoost_defaultPrior-score (DiNA)			0.5	0.021616																						271	KBoost Config 4
SMAD2_C2-refC0	InPheC-RnCnP_varyT_sgQ	0.75	0.666667	0.5	0.024766	1.5	0.25	26.9187	0.641901	1	0.333333	1	0.384615	0.5	0.714286	0.408248	0.2										373	InPheC RnCnP
SMAD2_C2-refC0	MerlinP-Score (CsNA)	0.790387	0.383215	0.5	0.024766	1.58077	0.290387	15.4735	0.35845	-0.00772972	0.20202	0.97561	0.240096	0.334728	0.552486	0.316893	0.7	0.45	0.4	0.375	0.32	0.283333	0.242857	0.2125	0.233333	0.21	373	MERLIN+Prior Config 1
SMAD2_C2-refC0	PGG-P-Score (CsNA)	0.79631	0.373952	0.5	0.024766	1.59262	0.29631	15.0994	0.349186	-0.020656	0.195	0.975	0.232143	0.325	0.541667	0.304487	0.6	0.45	0.366667	0.325	0.3	0.283333	0.257143	0.2375	0.244444	0.23	373	PGG+Prior Config 1
SMAD2_C2-refC0	InPheC-RnP_varyT_sgQ	0.498193	0.154112	0.5	0.024766	0.996386	-0.00180723	6.22274	0.129346	0.499221	0.0595238	1	0.0733138	0.11236	0.240385	0.0535595	0	0	0.0666667	0.05	0.08	0.0833333	0.0714286	0.0625	0.0555556	0.06	373	InPheC RnP
SMAD2_C2-refC0	grnboost2-median (CsNA)	0.720203	0.152506	0.5	0.024766	1.44041	0.220203	6.1579	0.12774	17.8164	0.129338	0.780952	0.155244	0.221922	0.388994	0.203631	0.5	0.25	0.233333	0.2	0.16	0.166667	0.142857	0.1375	0.177778	0.17	373	GRNBoost2 Config 3
SMAD2_C2-refC0	grnboost2-mean (CsNA)	0.729377	0.147867	0.5	0.024766	1.45875	0.229377	5.97059	0.123101	19.6369	0.140411	0.780952	0.167964	0.238026	0.408367	0.224579	0.4	0.3	0.3	0.225	0.18	0.15	0.142857	0.1375	0.144444	0.14	373	GRNBoost2 Config 1
SMAD2_C2-refC0	panda_lr0.1-force (CsNA)	0.695311	0.118201	0.5	0.024766	1.39062	0.195311	4.7727	0.0934346	-0.702034	0.110059	0.885714	0.133429	0.195789	0.367589	0.18424	0.1	0.15	0.166667	0.175	0.18	0.15	0.185714	0.175	0.166667	0.15	373	PANDA Config 1
SMAD2_C2-refC0	panda_lr0.01-force (CsNA)	0.687053	0.114927	0.5	0.024766	1.37411	0.187053	4.64054	0.0901614	-0.750221	0.104651	0.857143	0.126939	0.186528	0.351562	0.163845	0.1	0.15	0.166667	0.175	0.18	0.15	0.157143	0.1625	0.155556	0.15	373	PANDA Config 3
SMAD2_C2-refC0	KBoost_fuzzyPrior-score (CsNA)	0.616653	0.10969	0.5	0.024766	1.23331	0.116653	4.42905	0.0849238	0.00120715	0.0683149	1	0.0839597	0.127893	0.268268	0.0238267	0.1	0.1	0.133333	0.125	0.14	0.116667	0.114286	0.1125	0.111111	0.11	373	KBoost Config 1
SMAD2_C2-refC0	KBoost_defaultPrior-score (CsNA)	0.552859	0.103346	0.5	0.024766	1.10572	0.0528591	4.17289	0.0785796	8.6066e-20	0.0681818	1	0.0837989	0.12766	0.267857	0.0206145	0.1	0.05	0.0666667	0.05	0.06	0.0833333	0.0714286	0.0875	0.111111	0.11	373	KBoost Config 3
SMAD2_C2-refC0	InPheRNo_1745DEallTF-rawScore	0.544823	0.100776	0.5	0.024766	1.08965	0.0448228	4.06914	0.0760101	0	0.0678788	1	0.0834327	0.127128	0.266921	0	0	0.1	0.1	0.1	0.1	0.0833333	0.0714286	0.1	0.1	0.12	373	InPheRNo Config 2
SMAD2_C2-refC0	InPheRNo_1745DE22TF-rawScore	0.553441	0.09	0.5	0.024766	1.10688	0.0534408	3.63402	0.065234	0	0.0678788	1	0.0834327	0.127128	0.266921	0	0.1	0.1	0.133333	0.15	0.14	0.133333	0.114286	0.1375	0.155556	0.14	373	InPheRNo Config 1
SMAD2_C2-refC0	genie3-mean (CsNA)	0.621782	0.0895191	0.5	0.024766	1.24356	0.121782	3.6146	0.0647532	0.0546062	0.101611	0.780952	0.123012	0.179825	0.334148	0.140071	0	0.1	0.0666667	0.05	0.06	0.05	0.0714286	0.075	0.0888889	0.08	373	GENIE3 Config 1
SMAD2_C2-refC0	genie3-median (CsNA)	0.619734	0.0894401	0.5	0.024766	1.23947	0.119734	3.61141	0.0646741	0.0535965	0.0992736	0.780952	0.12027	0.176155	0.329053	0.133619	0.1	0.1	0.0666667	0.05	0.06	0.0666667	0.0714286	0.075	0.0888889	0.08	373	GENIE3 Config 3
SMAD2_C2-refC0	InferelatorV3_tfa_elasticnet-score (CsNA)	0.556679	0.0892566	0.5	0.024766	1.11336	0.0566792	3.60401	0.0644907	0.111565	0.0803493	1	0.0984589	0.148747	0.304032	0.0151084	0	0	0.0666667	0.05	0.04	0.0666667	0.0857143	0.1	0.111111	0.1	373	InferelatorV3 Config 5
SMAD2_C2-refC0	InferelatorV3_tfa_elasticnet-score (DiNA)	0.556679	0.0892566	0.5	0.024766	1.11336	0.0566792	3.60401	0.0644907	0.111565	0.0803493	1	0.0984589	0.148747	0.304032	0.0151084	0	0	0.0666667	0.05	0.04	0.0666667	0.0857143	0.1	0.111111	0.1	373	InferelatorV3 Config 6
SMAD2_C2-refC0	InPheC-CnP_varyT_sgQ	0.502128	0.0892176	0.5	0.024766	1.00426	0.00212766	3.60243	0.0644517	0.578317	0.128205	1	0.15528	0.227273	0.423729	0.188311	0.1	0.1	0.0666667	0.125	0.1						373	InPheC CnP
SMAD2_C2-refC0	InferelatorV3_tfa_LASSO-score (CsNA)	0.549545	0.0879751	0.5	0.024766	1.09909	0.0495445	3.55226	0.0632091	0.140686	0.0925926	0.944444	0.112972	0.168651	0.332551	0.0788395	0	0.05	0.0333333	0.075	0.08	0.0666667	0.0714286	0.0875	0.0777778	0.07	373	InferelatorV3 Config 3
SMAD2_C2-refC0	InferelatorV3_tfa_LASSO-score (DiNA)	0.549545	0.0879751	0.5	0.024766	1.09909	0.0495445	3.55226	0.0632091	0.140686	0.0925926	0.944444	0.112972	0.168651	0.332551	0.0788395	0	0.05	0.0333333	0.075	0.08	0.0666667	0.0714286	0.0875	0.0777778	0.07	373	InferelatorV3 Config 4
SMAD2_C2-refC0	InPheRNo_1616DEChIP22TF-rawScore	0.541216	0.0865735	0.5	0.024766	1.08243	0.0412163	3.49567	0.0618076	0	0.0687623	1	0.0845002	0.128676	0.269646	0	0.1	0.05	0.1	0.1	0.08	0.116667	0.114286	0.1125	0.111111	0.1	373	InPheRNo Config 3
SMAD2_C2-refC0	NetREX_defaultPrior-Rank (DiNA)	0.571618	0.0856758	0.5	0.024766	1.14324	0.0716176	3.45942	0.0609099	2814	0.0744879	1	0.0914077	0.138648	0.286944	0.0435742	0	0.05	0.1	0.075	0.06	0.05	0.0428571	0.0875	0.0888889	0.1	373	NetREX Config 2
SMAD2_C2-refC0	InferelatorV3_tfa_bbsr-score (CsNA)	0.541195	0.0832474	0.5	0.024766	1.08239	0.041195	3.36137	0.0584815	0.188798	0.0868545	0.973684	0.1062	0.159483	0.320069	0.0888259	0.1	0.1	0.0666667	0.075	0.06	0.0666667	0.0714286	0.075	0.0666667	0.06	373	InferelatorV3 Config 1
SMAD2_C2-refC0	iRafNet_default-importance (CsNA)	0.541399	0.0767989	0.5	0.024766	1.0828	0.0413985	3.10099	0.0520329	0	0.0678295	1	0.083373	0.127042	0.266768	0	0	0.05	0.0666667	0.05	0.06	0.05	0.0857143	0.075	0.0666667	0.09	373	iRafNet Config 1
SMAD2_C2-refC0	NetREX_defaultPrior-Rank (CsNA)	0.290022	0.062785	0.5	0.024766	0.580044	-0.209978	2.53514	0.0380191	9793	0.0995475	1	0.121413	0.18107	0.355987	0.0539776	0	0	0	0.025	0.02	0.0166667	0.0142857	0.025	0.0222222	0.03	373	NetREX Config 1
SMAD2_C2-refC0	grnboost2-median (DiNA)	0.624758	0.054026	0.5	0.024766	1.24952	0.124758	2.18146	0.02926	1.71165	0.0370857	0.886792	0.0458775	0.0711941	0.158855	0.0556387	0.1	0.15	0.166667	0.15	0.18	0.183333	0.171429	0.15	0.144444	0.14	373	GRNBoost2 Config 4
SMAD2_C2-refC0	grnboost2-mean (DiNA)	0.615659	0.0521434	0.5	0.024766	1.23132	0.115659	2.10545	0.0273774	0.606049	0.0335923	0.965409	0.0416282	0.0649255	0.14744	0.0366454	0.1	0.15	0.133333	0.15	0.14	0.133333	0.128571	0.15	0.133333	0.13	373	GRNBoost2 Config 2
SMAD2_C2-refC0	InferelatorV3_tfa_bbsr-score (DiNA)	0.619621	0.0517211	0.5	0.024766	1.23924	0.119621	2.08839	0.0269551	0.401816	0.0909091	0.354839	0.106796	0.144737	0.22449	0.129598	0.1	0.05	0.0666667	0.05	0.08	0.0666667	0.0714286	0.075	0.0777778	0.08	373	InferelatorV3 Config 2
SMAD2_C2-refC0	MerlinP-Score (DiNA)	0.485687	0.0507394	0.5	0.024766	0.971375	-0.0143126	2.04876	0.0259735	0.09618	0.0629371	1	0.0774527	0.118421	0.251397	0.0758969	0	0	0.0333333	0.025	0.02	0.0333333	0.0285714	0.025	0.0222222	0.03	373	MERLIN+Prior Config 2
SMAD2_C2-refC0	PGG-P-Score (DiNA)	0.464407	0.0490568	0.5	0.024766	0.928814	-0.0355932	1.98081	0.0242908	0.09618	0.0625	1	0.0769231	0.117647	0.25	0.0727778	0	0	0	0	0	0	0	0.0125	0.0111111	0.02	373	PGG+Prior Config 2
SMAD2_C2-refC0	iRafNet_default-importance (DiNA)	0.535519	0.0392353	0.5	0.024766	1.07104	0.0355189	1.58424	0.0144694	0	0.0310951	1	0.0385691	0.0603148	0.138277	0	0.1	0.1	0.1	0.1	0.1	0.116667	0.1	0.1	0.0888889	0.09	373	iRafNet Config 2
SMAD2_C2-refC0	genie3-median (DiNA)	0.541128	0.0387155	0.5	0.024766	1.08226	0.0411278	1.56326	0.0139496	0.000273949	0.0312622	1	0.0387747	0.060629	0.138937	0.0130125	0	0.05	0.0333333	0.025	0.02	0.0166667	0.0142857	0.0125	0.0222222	0.04	373	GENIE3 Config 4
SMAD2_C2-refC0	genie3-mean (DiNA)	0.540309	0.0387053	0.5	0.024766	1.08062	0.0403087	1.56284	0.0139393	2.08095e-06	0.0311012	1	0.0385765	0.0603261	0.138301	0.0017662	0	0.05	0.0333333	0.025	0.02	0.0166667	0.0142857	0.0125	0.0222222	0.04	373	GENIE3 Config 2
SMAD2_C2-refC0	panda_lr0.1-force (DiNA)	0.534981	0.0335052	0.5	0.024766	1.06996	0.0349814	1.35287	0.00873927	0.108304	0.0333259	0.9375	0.0412905	0.0643639	0.145886	0.0339982	0	0	0	0	0	0	0.0142857	0.025	0.0222222	0.02	373	PANDA Config 2
SMAD2_C2-refC0	panda_lr0.01-force (DiNA)	0.527579	0.0329481	0.5	0.024766	1.05516	0.0275788	1.33038	0.00818214	0.00185611	0.03118	1	0.0386735	0.0604743	0.138612	0.00952238	0	0	0	0	0	0	0	0.025	0.0222222	0.02	373	PANDA Config 4
SMAD2_C2-refC0	KBoost_fuzzyPrior-score (DiNA)			0.5	0.024766												0	0									373	KBoost Config 2
SMAD2_C2-refC0	KBoost_defaultPrior-score (DiNA)			0.5	0.024766												0	0									373	KBoost Config 4
SOX17	InPheC-CnP_varyT_sgQ	0.569231	0.332877	0.5	0.0239028	1.13846	0.0692308	13.9263	0.308975	0.436629	0.145631	1	0.175644	0.254237	0.460123	0.0692894	0.1	0.1	0.133333	0.15	0.18	0.166667	0.157143	0.15	0.144444	0.14	360	InPheC CnP
SOX17	InPheC-RnCnP_varyT_sgQ	0.410156	0.326798	0.5	0.0239028	0.820312	-0.0898438	13.672	0.302896	0.576015	0.205128	1	0.243902	0.340426	0.56338	0.0800641	0.1	0.15	0.166667	0.2							360	InPheC RnCnP
SOX17	PGG-P-Score (CsNA)	0.669155	0.161887	0.5	0.0239028	1.33831	0.169155	6.77274	0.137985	-0.0766809	0.123596	0.897959	0.149355	0.217284	0.398551	0.159612	0.3	0.15	0.2	0.225	0.26	0.233333	0.2	0.1875	0.177778	0.17	360	PGG+Prior Config 1
SOX17	MerlinP-Score (CsNA)	0.680574	0.151048	0.5	0.0239028	1.36115	0.180574	6.31925	0.127145	-0.114204	0.115169	0.931818	0.139646	0.205	0.385338	0.161234	0.2	0.15	0.166667	0.2	0.2	0.2	0.185714	0.175	0.177778	0.16	360	MERLIN+Prior Config 1
SOX17	grnboost2-median (CsNA)	0.685649	0.139916	0.5	0.0239028	1.3713	0.185649	5.85355	0.116013	13.5523	0.0959925	0.911504	0.116913	0.173693	0.337705	0.132688	0.3	0.3	0.233333	0.2	0.2	0.216667	0.214286	0.2	0.2	0.18	360	GRNBoost2 Config 3
SOX17	grnboost2-mean (CsNA)	0.690389	0.139286	0.5	0.0239028	1.38078	0.190389	5.8272	0.115383	18.9854	0.116531	0.761062	0.140294	0.202115	0.361345	0.159619	0.2	0.25	0.2	0.2	0.22	0.216667	0.214286	0.2125	0.211111	0.2	360	GRNBoost2 Config 1
SOX17	panda_lr0.1-force (CsNA)	0.677638	0.118271	0.5	0.0239028	1.35528	0.177638	4.94798	0.0943677	-1.13507	0.113872	0.973451	0.138295	0.203892	0.38787	0.202553	0.1	0.05	0.0666667	0.1	0.1	0.15	0.142857	0.15	0.166667	0.17	360	PANDA Config 1
SOX17	panda_lr0.01-force (CsNA)	0.67558	0.116322	0.5	0.0239028	1.35116	0.17558	4.86647	0.0924195	-0.901067	0.113898	0.964602	0.13829	0.203738	0.386799	0.200196	0.1	0.05	0.0333333	0.05	0.1	0.15	0.142857	0.15	0.166667	0.17	360	PANDA Config 3
SOX17	InPheRNo_1745DEallTF-rawScore	0.519331	0.10859	0.5	0.0239028	1.03866	0.0193309	4.54299	0.0846874	0	0.0763636	1	0.0936664	0.141892	0.292479	0	0.2	0.1	0.133333	0.125	0.12	0.133333	0.114286	0.1125	0.122222	0.12	360	InPheRNo Config 2
SOX17	InPheC-RnP_varyT_sgQ	0.407759	0.102873	0.5	0.0239028	0.815517	-0.0922414	4.3038	0.07897	0.150972	0.0522876	1	0.0645161	0.0993789	0.216216	0	0	0	0	0.025	0.04	0.05	0.0571429	0.05	0.0444444	0.04	360	InPheC RnP
SOX17	KBoost_defaultPrior-score (CsNA)	0.539198	0.0983089	0.5	0.0239028	1.0784	0.0391975	4.11286	0.0744061	2.74566e-19	0.0734243	1	0.090126	0.136804	0.283777	0.0226122	0	0.05	0.0333333	0.05	0.08	0.0666667	0.0571429	0.0625	0.0555556	0.05	360	KBoost Config 3
SOX17	genie3-mean (CsNA)	0.501284	0.0780813	0.5	0.0239028	1.00257	0.00128362	3.26662	0.0541785	0.014299	0.0730918	1	0.0897253	0.136227	0.282783	0.00713937	0.1	0.15	0.133333	0.125	0.1	0.1	0.0857143	0.075	0.0666667	0.09	360	GENIE3 Config 1
SOX17	genie3-median (CsNA)	0.498939	0.0774632	0.5	0.0239028	0.997877	-0.00106145	3.24076	0.0535604	0.014403	0.0730918	1	0.0897253	0.136227	0.282783	0.00713937	0.1	0.1	0.133333	0.125	0.1	0.1	0.0857143	0.075	0.0777778	0.09	360	GENIE3 Config 3
SOX17	iRafNet_default-importance (CsNA)	0.476267	0.0711344	0.5	0.0239028	0.952533	-0.0237335	2.97599	0.0472316	0	0.0729974	1	0.0896114	0.136063	0.2825	0	0.2	0.15	0.1	0.125	0.1	0.0833333	0.0714286	0.0625	0.0555556	0.06	360	iRafNet Config 1
SOX17	KBoost_fuzzyPrior-score (CsNA)	0.478702	0.0696483	0.5	0.0239028	0.957404	-0.0212981	2.91381	0.0457455	0.00124246	0.0730918	1	0.0897253	0.136227	0.282783	0.0123571	0	0.1	0.0666667	0.05	0.06	0.05	0.0428571	0.0625	0.0555556	0.07	360	KBoost Config 1
SOX17	InferelatorV3_tfa_bbsr-score (CsNA)	0.528899	0.0619921	0.5	0.0239028	1.0578	0.0288992	2.59351	0.0380893	0.188407	0.0778443	0.928571	0.0953079	0.143646	0.29148	0.104652	0	0	0.0333333	0.05	0.04	0.0333333	0.0428571	0.05	0.0666667	0.06	360	InferelatorV3 Config 1
SOX17	InPheRNo_1616DEChIP22TF-rawScore	0.460455	0.0607068	0.5	0.0239028	0.920911	-0.0395445	2.53974	0.036804	0	0.0740013	1	0.0908214	0.137805	0.285498	0	0	0.05	0.0333333	0.025	0.02	0.0166667	0.0285714	0.025	0.0555556	0.07	360	InPheRNo Config 3
SOX17	InPheRNo_1745DE22TF-rawScore	0.455157	0.0606231	0.5	0.0239028	0.910313	-0.0448434	2.53624	0.0367203	0	0.0763636	1	0.0936664	0.141892	0.292479	0	0	0	0	0	0.02	0.0333333	0.0285714	0.025	0.0222222	0.03	360	InPheRNo Config 1
SOX17	MerlinP-Score (DiNA)	0.496926	0.0600592	0.5	0.0239028	0.993853	-0.00307368	2.51264	0.0361564	0.0110277	0.0514403	1	0.063484	0.0978474	0.213311	0.0389376	0.1	0.15	0.1	0.075	0.06	0.0833333	0.0714286	0.075	0.0666667	0.06	360	MERLIN+Prior Config 2
SOX17	InferelatorV3_tfa_elasticnet-score (CsNA)	0.49878	0.0587528	0.5	0.0239028	0.997559	-0.00122035	2.45799	0.03485	0.112711	0.064117	1	0.0788818	0.120507	0.255148	0.0261945	0	0.05	0.0333333	0.025	0.04	0.05	0.0428571	0.0375	0.0333333	0.03	360	InferelatorV3 Config 5
SOX17	InferelatorV3_tfa_elasticnet-score (DiNA)	0.49878	0.0587528	0.5	0.0239028	0.997559	-0.00122035	2.45799	0.03485	0.112711	0.064117	1	0.0788818	0.120507	0.255148	0.0261945	0	0.05	0.0333333	0.025	0.04	0.05	0.0428571	0.0375	0.0333333	0.03	360	InferelatorV3 Config 6
SOX17	InferelatorV3_tfa_LASSO-score (CsNA)	0.452743	0.054676	0.5	0.0239028	0.905486	-0.0472569	2.28743	0.0307732	0.123177	0.0672372	1	0.082657	0.126002	0.264933	0.0571807	0	0	0.0333333	0.025	0.02	0.05	0.0428571	0.0375	0.0333333	0.03	360	InferelatorV3 Config 3
SOX17	InferelatorV3_tfa_LASSO-score (DiNA)	0.452743	0.054676	0.5	0.0239028	0.905486	-0.0472569	2.28743	0.0307732	0.123177	0.0672372	1	0.082657	0.126002	0.264933	0.0571807	0	0	0.0333333	0.025	0.02	0.05	0.0428571	0.0375	0.0333333	0.03	360	InferelatorV3 Config 4
SOX17	PGG-P-Score (DiNA)	0.48191	0.0489325	0.5	0.0239028	0.96382	-0.0180898	2.04715	0.0250297	0.0110277	0.0484848	1	0.0598802	0.0924855	0.203046	0.0386839	0	0.1	0.0666667	0.075	0.08	0.0666667	0.0571429	0.05	0.0444444	0.04	360	PGG+Prior Config 2
SOX17	grnboost2-median (DiNA)	0.632058	0.0473744	0.5	0.0239028	1.26412	0.132058	1.98196	0.0234716	1.58339	0.0350432	0.932432	0.0433962	0.0675477	0.152318	0.062197	0.2	0.1	0.0666667	0.075	0.08	0.0833333	0.0857143	0.075	0.0777778	0.08	360	GRNBoost2 Config 4
SOX17	grnboost2-mean (DiNA)	0.627032	0.0469887	0.5	0.0239028	1.25406	0.127032	1.96582	0.0230859	2.50747	0.036514	0.864865	0.0451658	0.0700698	0.156193	0.0627878	0.2	0.1	0.0666667	0.05	0.04	0.0666667	0.0714286	0.0625	0.0666667	0.06	360	GRNBoost2 Config 2
SOX17	NetREX_defaultPrior-Rank (CsNA)	0.149976	0.0429521	0.5	0.0239028	0.299953	-0.350024	1.79695	0.0190493	228	0.0765583	1	0.0939006	0.142228	0.29305	0.0149672	0	0	0	0	0	0	0	0	0	0	360	NetREX Config 1
SOX17	NetREX_defaultPrior-Rank (DiNA)	0.531255	0.0334984	0.5	0.0239028	1.06251	0.0312554	1.40144	0.00959562	63	0.0315373	1	0.0391133	0.0611462	0.140023	0.00493462	0	0	0.0333333	0.025	0.02	0.0166667	0.0142857	0.0125	0.0111111	0.02	360	NetREX Config 2
SOX17	iRafNet_default-importance (DiNA)	0.520667	0.0333752	0.5	0.0239028	1.04133	0.0206673	1.39629	0.0094724	0	0.0289573	1	0.0359365	0.0562848	0.129757	0	0.1	0.1	0.0666667	0.075	0.06	0.05	0.0428571	0.0375	0.0444444	0.04	360	iRafNet Config 2
SOX17	panda_lr0.01-force (DiNA)	0.504433	0.0307201	0.5	0.0239028	1.00887	0.00443286	1.28521	0.00681729	0.00820782	0.0291614	1	0.0361879	0.0566702	0.130576	0.0145947	0	0	0	0	0	0.0166667	0.0142857	0.0125	0.0111111	0.01	360	PANDA Config 4
SOX17	panda_lr0.1-force (DiNA)	0.490648	0.0303787	0.5	0.0239028	0.981295	-0.00935226	1.27093	0.00647594	0.00051021	0.0289714	1	0.0359539	0.0563114	0.129814	0.00417053	0	0	0	0	0	0.0166667	0.0142857	0.0125	0.0111111	0.01	360	PANDA Config 2
SOX17	genie3-median (DiNA)	0.489671	0.0291207	0.5	0.0239028	0.979341	-0.0103294	1.2183	0.00521793	8.98316e-05	0.0290335	1	0.0360304	0.0564287	0.130063	0.00869181	0	0	0	0.025	0.02	0.0333333	0.0285714	0.0375	0.0333333	0.04	360	GENIE3 Config 4
SOX17	genie3-mean (DiNA)	0.489142	0.0289906	0.5	0.0239028	0.978283	-0.0108584	1.21285	0.0050878	5.11714e-05	0.0290222	1	0.0360164	0.0564073	0.130017	0.00799375	0	0	0	0.025	0.02	0.0333333	0.0285714	0.025	0.0333333	0.04	360	GENIE3 Config 2
SOX17	InferelatorV3_tfa_bbsr-score (DiNA)	0.40873	0.0252414	0.5	0.0239028	0.81746	-0.0912698	1.056	0.00133863	0.001327	0.0269231	1	0.0334288	0.0524345	0.121528	0.0411723	0.1	0.05	0.0333333	0.025	0.02	0.0166667	0.0142857	0.0125	0.0111111	0.01	360	InferelatorV3 Config 2
SOX17	KBoost_fuzzyPrior-score (DiNA)			0.5	0.0239028												0	0									360	KBoost Config 2
SOX17	KBoost_defaultPrior-score (DiNA)			0.5	0.0239028												0	0									360	KBoost Config 4

## Sheet: edge-level
Algorithm	AUROC Score	AUPR Score	Random AUROC	Random AUPR	ratio(AUROC, randPred)	diff(AUROC, randPred)	ratio(AUPR, randPred)	diff(AUPR, randPred)	Optimal Threshold	Optimal Precision	Optimal Recall	F0.5 (wt optThres)	F1 (wt optThres)	F2 (wt optThres)	MCC Score (wt optThres)	P@10	P@20	P@30	P@40	P@50	P@60	P@70	P@80	P@90	P@100	Algo_abbre
InPheC-RnCnP_varyT_sgQ	0.519832	0.357877	0.5	0.016961	1.03966	0.019832	21.0998	0.340916	0.576015	0.136752	1	0.165289	0.240602	0.441989	0.062807	0.1	0.1	0.166667	0.15	0.12	0.1	0.085714	0.1	0.1	0.11	InPheC RnCnP
InPheC-RnP_varyT_sgQ	0.570666	0.184221	0.5	0.016961	1.14133	0.070666	10.8613	0.16726	0.588173	0.07047	0.954545	0.086491	0.13125	0.272021	0.051731	0.1	0.2	0.133333	0.125	0.12	0.15	0.128571	0.1125	0.111111	0.11	InPheC RnP
InPheC-CnP_varyT_sgQ	0.548984	0.252325	0.5	0.016961	1.09797	0.048984	14.8766	0.235364	0.436629	0.114865	1	0.139573	0.206061	0.393519	0.073688	0.2	0.1	0.1	0.1	0.1	0.083333	0.1	0.1	0.1	0.09	InPheC CnP
InPheRNo_1745DE22TF-rawScore	0.467773	0.0598	0.5	0.016961	0.935545	-0.03223	3.52567	0.042838	0	0.068575	1	0.084274	0.128349	0.26907	0	0.1	0.05	0.066667	0.05	0.04	0.033333	0.071429	0.0875	0.077778	0.07	InPheRNo Config 1
InPheRNo_1745DEallTF-rawScore	0.519694	0.100556	0.5	0.016961	1.03939	0.019694	5.92861	0.083595	0	0.068575	1	0.084274	0.128349	0.26907	0	0.2	0.1	0.133333	0.125	0.14	0.116667	0.1	0.0875	0.077778	0.07	InPheRNo Config 2
InPheRNo_1616DEChIP22TF-rawScore	0.471271	0.059961	0.5	0.016961	0.942542	-0.02873	3.53521	0.043	0	0.067961	1	0.083532	0.127273	0.267176	0	0	0.05	0.066667	0.05	0.04	0.05	0.057143	0.0625	0.055556	0.06	InPheRNo Config 3
InferelatorV3_tfa_bbsr-score (CsNA)	0.553917	0.058652	0.5	0.016961	1.10783	0.053917	3.45801	0.041691	0.188407	0.073654	0.928571	0.090278	0.136483	0.27957	0.115665	0	0	0	0	0	0	0	0.0125	0.022222	0.02	InferelatorV3 Config 1
InferelatorV3_tfa_bbsr-score (DiNA)	0.575234	0.036938	0.5	0.016961	1.15047	0.075234	2.17777	0.019976	0.001327	0.026667	1	0.033113	0.051948	0.120482	0.034587	0	0.05	0.1	0.075	0.08	0.066667	0.057143	0.05	0.055556	0.05	InferelatorV3 Config 2
InferelatorV3_tfa_LASSO-score (CsNA)	0.472699	0.049375	0.5	0.016961	0.945398	-0.0273	2.91105	0.032414	0.119138	0.054832	1	0.067613	0.103964	0.224845	0.027998	0	0.05	0.066667	0.05	0.06	0.05	0.057143	0.05	0.044444	0.04	InferelatorV3 Config 3
InferelatorV3_tfa_LASSO-score (DiNA)	0.472699	0.049375	0.5	0.016961	0.945398	-0.0273	2.91105	0.032414	0.119138	0.054832	1	0.067613	0.103964	0.224845	0.027998	0	0.05	0.066667	0.05	0.06	0.05	0.057143	0.05	0.044444	0.04	InferelatorV3 Config 4
InferelatorV3_tfa_elasticnet-score (CsNA)	0.512078	0.051224	0.5	0.016961	1.02416	0.012078	3.02007	0.034263	0.112711	0.052701	1	0.06502	0.100125	0.217628	0.021729	0.1	0.05	0.066667	0.05	0.04	0.05	0.057143	0.05	0.044444	0.04	InferelatorV3 Config 5
InferelatorV3_tfa_elasticnet-score (DiNA)	0.512078	0.051224	0.5	0.016961	1.02416	0.012078	3.02007	0.034263	0.112711	0.052701	1	0.06502	0.100125	0.217628	0.021729	0.1	0.05	0.066667	0.05	0.04	0.05	0.057143	0.05	0.044444	0.04	InferelatorV3 Config 6
KBoost_fuzzyPrior-score (CsNA)	0.49224	0.067517	0.5	0.016961	0.984479	-0.00776	3.98066	0.050556	0.000647	0.0675	1	0.082975	0.126464	0.265748	0.008802	0.2	0.2	0.2	0.15	0.12	0.116667	0.1	0.0875	0.088889	0.08	KBoost Config 1
KBoost_fuzzyPrior-score (DiNA)			0.5	0.016961												0	0									KBoost Config 2
KBoost_defaultPrior-score (CsNA)	0.528249	0.084237	0.5	0.016961	1.0565	0.028249	4.96646	0.067276	7.17e-20	0.067452	1	0.082917	0.126379	0.265599	0.00508	0.1	0.05	0.033333	0.1	0.08	0.083333	0.071429	0.075	0.066667	0.06	KBoost Config 3
KBoost_defaultPrior-score (DiNA)			0.5	0.016961												0	0									KBoost Config 4
MerlinP-Score (CsNA)	0.715582	0.175189	0.5	0.016961	1.43116	0.215582	10.3288	0.158228	-0.10457	0.113514	0.926471	0.137675	0.202247	0.380895	0.174039	0.1	0.2	0.3	0.25	0.22	0.2	0.171429	0.175	0.166667	0.17	MERLIN+Prior Config 1
MerlinP-Score (DiNA)	0.555326	0.053188	0.5	0.016961	1.11065	0.055326	3.13589	0.036227	0.001668	0.042835	1	0.052976	0.082151	0.182846	0.013174	0	0	0	0	0.02	0.05	0.057143	0.0625	0.066667	0.08	MERLIN+Prior Config 2
NetREX_defaultPrior-Rank (CsNA)	0.215876	0.0434	0.5	0.016961	0.431752	-0.28412	2.55879	0.026439	228	0.073065	1	0.089693	0.13618	0.282702	0.01115	0.1	0.05	0.033333	0.025	0.04	0.033333	0.028571	0.025	0.022222	0.02	NetREX Config 1
NetREX_defaultPrior-Rank (DiNA)	0.533103	0.035572	0.5	0.016961	1.06621	0.033103	2.09723	0.01861	63	0.033587	1	0.041634	0.06499	0.148044	0.005637	0.1	0.05	0.1	0.075	0.08	0.066667	0.057143	0.05	0.044444	0.05	NetREX Config 2
PGG-P-Score (CsNA)	0.705259	0.181619	0.5	0.016961	1.41052	0.205259	10.7079	0.164658	-0.07668	0.120782	0.906667	0.146111	0.213166	0.393975	0.174866	0.2	0.25	0.266667	0.225	0.2	0.166667	0.171429	0.175	0.177778	0.17	PGG+Prior Config 1
PGG-P-Score (DiNA)	0.55477	0.048187	0.5	0.016961	1.10954	0.05477	2.84104	0.031226	0.001668	0.04003	1	0.049542	0.076979	0.172526	0.012524	0	0	0	0	0.02	0.033333	0.057143	0.0625	0.055556	0.06	PGG+Prior Config 2
genie3-mean (CsNA)	0.48756	0.069346	0.5	0.016961	0.975121	-0.01244	4.08854	0.052385	0.014299	0.0675	1	0.082975	0.126464	0.265748	0.005084	0	0.1	0.166667	0.125	0.12	0.116667	0.1	0.0875	0.077778	0.07	GENIE3 Config 1
genie3-mean (DiNA)	0.501125	0.028024	0.5	0.016961	1.00225	0.001125	1.65226	0.011063	5.12e-05	0.026908	1	0.03341	0.052406	0.121466	0.007249	0.1	0.05	0.033333	0.025	0.04	0.033333	0.028571	0.025	0.033333	0.04	GENIE3 Config 2
genie3-median (CsNA)	0.485306	0.068835	0.5	0.016961	0.970612	-0.01469	4.05841	0.051874	0.014403	0.067524	1	0.083004	0.126506	0.265823	0.00719	0	0.15	0.133333	0.1	0.12	0.1	0.1	0.0875	0.077778	0.07	GENIE3 Config 3
genie3-median (DiNA)	0.50032	0.028103	0.5	0.016961	1.00064	0.00032	1.65692	0.011142	8.98e-05	0.026935	1	0.033443	0.052457	0.121576	0.00896	0.1	0.05	0.033333	0.05	0.04	0.033333	0.028571	0.025	0.033333	0.03	GENIE3 Config 4
grnboost2-mean (CsNA)	0.663729	0.124121	0.5	0.016961	1.32746	0.163729	7.31796	0.10716	13.1629	0.084021	0.915344	0.102671	0.153915	0.307282	0.109876	0.1	0.3	0.2	0.225	0.22	0.183333	0.171429	0.1625	0.144444	0.14	GRNBoost2 Config 1
grnboost2-mean (DiNA)	0.605702	0.042374	0.5	0.016961	1.2114	0.105702	2.49828	0.025413	0.755631	0.029296	0.95057	0.03634	0.056841	0.130405	0.033518	0.1	0.15	0.133333	0.1	0.1	0.1	0.1	0.0875	0.077778	0.08	GRNBoost2 Config 2
grnboost2-median (CsNA)	0.66045	0.124069	0.5	0.016961	1.3209	0.16045	7.31486	0.107107	12.6824	0.084099	0.920635	0.102776	0.154119	0.307965	0.111409	0.1	0.2	0.2	0.25	0.2	0.2	0.171429	0.15	0.144444	0.13	GRNBoost2 Config 3
grnboost2-median (DiNA)	0.610065	0.043117	0.5	0.016961	1.22013	0.110065	2.54212	0.026156	1.5558	0.031733	0.912548	0.039325	0.061334	0.139292	0.051592	0.1	0.15	0.133333	0.125	0.12	0.1	0.085714	0.075	0.088889	0.08	GRNBoost2 Config 4
iRafNet_default-importance (CsNA)	0.490361	0.069454	0.5	0.016961	0.980721	-0.00964	4.09487	0.052493	0	0.067452	1	0.082917	0.126379	0.265599	0	0.2	0.1	0.1	0.075	0.06	0.066667	0.057143	0.05	0.044444	0.05	iRafNet Config 1
iRafNet_default-importance (DiNA)	0.509102	0.029117	0.5	0.016961	1.0182	0.009102	1.71669	0.012156	0	0.026854	1	0.033344	0.052303	0.121246	0	0	0.05	0.033333	0.025	0.02	0.016667	0.014286	0.0125	0.011111	0.01	iRafNet Config 2
panda_lr0.1-force (CsNA)	0.678417	0.106641	0.5	0.016961	1.35683	0.178417	6.28733	0.089679	-0.77604	0.104486	0.973545	0.127195	0.188718	0.365515	0.192119	0.1	0.05	0.066667	0.075	0.06	0.1	0.085714	0.1125	0.1	0.09	PANDA Config 1
panda_lr0.1-force (DiNA)	0.504533	0.028009	0.5	0.016961	1.00907	0.004533	1.65133	0.011047	0.00051	0.026867	1	0.03336	0.052329	0.121301	0.003897	0	0	0	0	0	0	0	0.0125	0.011111	0.01	PANDA Config 2
panda_lr0.01-force (CsNA)	0.675358	0.104637	0.5	0.016961	1.35072	0.175358	6.1692	0.087676	-0.91859	0.10419	0.973545	0.126844	0.188235	0.36479	0.191316	0.1	0.05	0.066667	0.075	0.08	0.1	0.1	0.1	0.1	0.09	PANDA Config 3
panda_lr0.01-force (DiNA)	0.518025	0.028512	0.5	0.016961	1.03605	0.018025	1.68101	0.011551	0.000637	0.026878	1	0.033374	0.052349	0.121345	0.005123	0	0	0	0	0	0	0	0	0.011111	0.01	PANDA Config 4

## Sheet: Configs
Algorithm	Configuration Labels In Figure 4 and 5	Script Identifier	Input Data Modalities				Core Idea	Configuration Details				Post Processing	Phenotype Integration Strategy *
			Use RNA-seq	Use ChIP-seq As Prior Network	# TFs	# Genes As Input		Algorithm-specific parameters		Language	package
GENIE3	GENIE3 Config 1	genie3-mean (CsNA)	Yes	No, only for filtering DE genes	22	1.6k DE-ChIP	Random Forest Regression	For each dataset, the algorithm runs 20 times with different seeds		Python 3.11.9	https://github.com/aertslab/arboreto	compute mean score across 20 repeats	CsNA
	GENIE3 Config 2	genie3-mean (DiNA)				11k Voom-ChIP						compute mean score across 20 repeats	DiNA
	GENIE3 Config 3	genie3-median (CsNA)				1.6k DE-ChIP						compute median score across 20 repeats	CsNA
	GENIE3 Config 4	genie3-median (DiNA)				11k Voom-ChIP						compute median score across 20 repeats	DiNA
GRNBoost2	grnboost2 Config 1	grnboost2-mean (CsNA)				1.6k DE-ChIP	Gradient Boosting Machine (GBM)					compute mean score across 20 repeats	CsNA
	grnboost2 Config 2	grnboost2-mean (DiNA)				11k Voom-ChIP						compute mean score across 20 repeats	DiNA
	grnboost2 Config 3	grnboost2-median (CsNA)				1.6k DE-ChIP						compute median score across 20 repeats	CsNA
	grnboost2 Config 4	grnboost2-median (DiNA)				11k Voom-ChIP						compute median score across 20 repeats	DiNA
Inferelator Version 3	InferelatorV3 Config 1	InferelatorV3_tfa_bbsr-score (CsNA)		Yes, as binary matrix		1.6k DE-ChIP	regularized regression	Type of Regression: Bayesian Best Subset Regression (BBSR), with default parameters	# booststraps = 5 (default is 2, Inferelator's Example Code uses 5) crossvalidation = False (as no gold standard available)	Python 3.8.16	https://inferelator.readthedocs.io/en/latest/model_selection.html	None	CsNA
	InferelatorV3 Config 2	InferelatorV3_tfa_bbsr-score (DiNA)				11k Voom-ChIP							DiNA
	InferelatorV3 Config 3	InferelatorV3_tfa_LASSO-score (CsNA)				1.6k DE-ChIP		Type of Regression: Stability Approach to Regularization Selection (StARS)-LASSO, with default parameters					CsNA
	InferelatorV3 Config 4	InferelatorV3_tfa_LASSO-score (DiNA)				11k Voom-ChIP							DiNA
	InferelatorV3 Config 5	InferelatorV3_tfa_elasticnet-score (CsNA)				1.6k DE-ChIP		Type of Regression: Elastic Net (scikit-learn ElasticNetCV), with default parameters					CsNA
	InferelatorV3 Config 6	InferelatorV3_tfa_elasticnet-score (DiNA)				11k Voom-ChIP							DiNA
InPheRNo-ChIP (This Work)	InPheC CnP	InPheC-CnP_varyT_sgQ		Yes, p-values		1.6k DE-ChIP	Probabilistic Graphical Model (PGM)	InPheRNo-ChIP Ablation Study	Details are included in the Method Section	Python 3.11.7	https://github.com/Emad-COMBINE-lab/InPheRNo-ChIP		Integrative Approach
	InPheC RnCnP	InPheC-RnCnP_varyT_sgQ				1.6k DE-ChIP		InPheRNo-ChIP Ablation Study					Integrative Approach
	InPheC RnP	InPheC-RnP_varyT_sgQ				1.6k DE-ChIP		Final Model					Integrative Approach
InPheRNo	InPheRNo Config 1	InPheRNo_1745DE22TF-rawScore		No		1.7k DE		max_num_tf=22	l1_ratio=0.5 (default)	Python 3.6.13	https://github.com/KnowEnG/InPheRNo		Integrative Approach
	InPheRNo Config 2	InPheRNo_1745DEallTF-rawScore			1.5k (all legit human TFs)	1.7k DE							Integrative Approach
	InPheRNo Config 3	InPheRNo_1616DEChIP22TF-rawScore		No, only for filtering DE genes	22	1.6k DE-ChIP							Integrative Approach
iRafNet	iRafNet Config 1	iRafNet_default-importance (CsNA)		Yes, as binary matrix		1.6k DE-ChIP	Integrative random forest	ntree = 1000	mtry = 22 (# potential regulators sampled at each tree node)	R 4.2.2	https://cran.r-project.org/web/packages/iRafNet/index.html		CsNA
	iRafNet Config 2	iRafNet_default-importance (DiNA)				11k Voom-ChIP							DiNA
Kboost	KBoost Config 1	KBoost_fuzzyPrior-score (CsNA)				1.6k DE-ChIP	kernel PCA regression, boosting, Bayesian model	fussyPrior: mask prior network - 0 to 0.25 and 1 to 0.75		R 4.3	https://www.bioconductor.org/packages/release/bioc/html/KBoost.html		CsNA
	KBoost Config 2	KBoost_fuzzyPrior-score (DiNA)				11k Voom-ChIP							DiNA
	KBoost Config 3	KBoost_defaultPrior-score (CsNA)				1.6k DE-ChIP		defaultPrior: no masking - the input binary matrix is used as prior network					CsNA
	KBoost Config 4	KBoost_defaultPrior-score (DiNA)				11k Voom-ChIP							DiNA
MERLIN+Prior	MERLIN+Prior Config 1	MerlinP-Score (CsNA)				1.6k DE-ChIP	PGM	modularity=4	sparsity rho=-5 beta_chip=5 hierarchical clustering threshold h=0.6	Python 3.8.16	https://github.com/Roy-lab/merlin-p?tab=readme-ov-file		CsNA
	MERLIN+Prior Config 2	MerlinP-Score (DiNA)				11k Voom-ChIP							DiNA
	PGG+Prior Config 1	PGG-P-Score (CsNA)				1.6k DE-ChIP		modularity=0 (disable module prior)					CsNA
	PGG+Prior Config 2	PGG-P-Score (DiNA)				11k Voom-ChIP							DiNA
NetREX	NetREX Config 1	NetREX_defaultPrior-Rank (CsNA)				1.6k DE-ChIP	network component analysis (NCA) model	k=None (All # edges are kept in the prior)	t=None (All # edges are kept in the final network)	python 3.5.6	https://github.com/ncbi/NetREX		CsNA
	NetREX Config 2	NetREX_defaultPrior-Rank (DiNA)				11k Voom-ChIP							DiNA
PANDA	PANDA Config 1	panda_lr0.1-force (CsNA)				1.6k DE-ChIP	message passing	learning rate = 0.1	modeProcess='union'	Python 3.7.16	https://github.com/netZoo/netZooPy		CsNA
	PANDA Config 2	panda_lr0.1-force (DiNA)				11k Voom-ChIP		learning rate = 0.1					DiNA
	PANDA Config 3	panda_lr0.01-force (CsNA)				1.6k DE-ChIP		learning rate = 0.01					CsNA
	PANDA Config 4	panda_lr0.01-force (DiNA)				11k Voom-ChIP		learning rate = 0.01					DiNA
*Clarification of different phenotype integration strategies can be found in the Introduction and Method sections of the main text.
