# Supplementary material for: Deciphering lineage-relevant gene regulatory networks during endoderm formation by InPheRNo-ChIP
Source: Brief Bioinform. 2024 Nov 13;25(6):bbae592. doi: 10.1093/bib/bbae592 (PMC11558691; doi:10.1093/bib/bbae592)
Supplement: TableS5_bbae592 [file tables5_bbae592.xlsx]

## Sheet: Readme
README: Enrichr Gene Set Enrichment Analysis Results Overview This file contains the gene set enrichment analysis results performed using the Enrichr platform for Figure 5. The analysis was carried out for 12 transcription factors (TFs) and their respective high-confidence target genes (confidence score > 0.5) identified by InPheRNo-ChIP. The data are mapped to cell types via the Human Gene Atlas…

## Sheet: NANOG
Term	Overlap	P-value	Adjusted P-value	Odds Ratio	Combined Score	Genes
Fetalbrain	11/325	0.000241689	0.00922965	3.90355	32.5082	GRIA1;NELL2;CSRP2;LRRN3;PTPRZ1;CNR1;LMO3;NTRK3;NAV2;LEFTY2;ANKRD6
PrefrontalCortex	14/521	0.000384193	0.00922965	3.09961	24.3764	CNTNAP2;DTNA;LMO3;NTRK3;DIRAS2;CACNA1A;ATP1A2;CABP1;THY1;MT3;MAPK10;TRIM9;MMP17;SLC25A12
Amygdala	11/345	0.000401289	0.00922965	3.66604	28.6715	GRIA1;CAMK2D;DTNA;PGBD5;PTPRZ1;LMO3;NTRK3;DIRAS2;CPE;SEMA3E;ANKRD6
SmoothMuscle	10/363	0.00218339	0.0376635	3.1324	19.1919	CDH2;FST;HGF;COL6A2;ARSJ;COL5A2;CDH11;DIRAS2;BDKRB2;IL6ST
FetalThyroid	4/66	0.00333119	0.0390362	7.00177	39.9411	ADAMTSL1;CAMK2D;KLHL14;FAM174B
Cerebellum	5/108	0.00339445	0.0390362	5.28643	30.0566	MEGF11;DIRAS2;CACNA1A;ATP2B2;KCNJ3
Lung	7/299	0.0220943	0.215735	2.61449	9.96756	MFAP4;BTG2;CRTAC1;LAMP3;COL6A2;KCNS3;LMCD1
Wholebrain	6/240	0.0250127	0.215735	2.78917	10.2875	CNTNAP2;PGBD5;CABP1;THY1;CSMD2;MT3
Prostate	6/249	0.0292363	0.224145	2.68464	9.48306	ABCC4;FAM174B;PMEPA1;IL6ST;STEAP2;MSMB
CardiacMyocytes	6/273	0.04271	0.294699	2.44032	7.69513	JAG1;HTR7;CDH2;COL5A2;NTN4;IL6ST
retina	5/218	0.0533065	0.320181	2.54208	7.45262	DTNA;CSRP2;OPTC;ABI3BP;PLSCR4
Ovary	2/41	0.0556837	0.320181	5.51143	15.9174	C7;AASS
UterusCorpus	3/98	0.0634471	0.336758	3.40276	9.38328	CNGA1;SNCAIP;LEFTY2
Salivarygland	2/57	0.098561	0.485765	3.90494	9.04806	CST2;FMN1
SuperiorCervicalGanglion	9/602	0.109932	0.505686	1.64813	3.63889	TRPA1;ARSJ;NTRK3;NAAA;SORBS2;CHML;CDH9;F2RL2;KCNJ3
DorsalRootGanglion	2/69	0.135028	0.550438	3.2036	6.41449	ADAMTS9;AGFG2
CerebellumPeduncles	3/137	0.135615	0.550438	2.40763	4.8103	CACNB4;DIRAS2;CACNA1A
Thalamus	2/79	0.167318	0.641384	2.78614	4.98123	COL6A2;SLC17A6
pineal night	9/674	0.177367	0.644122	1.46418	2.53235	SLC46A3;DUSP4;CNTNAP2;WSCD1;GLDC;NTM;PLA2G4C;PELI2;SORBS2
colon	4/258	0.219725	0.657158	1.69248	2.56475	LGALS3;SLC35A3;LRIG3;LEFTY2
Hypothalamus	2/97	0.228018	0.657158	2.25618	3.33538	DTNA;SLC17A6
SkeletalMuscle	6/441	0.22858	0.657158	1.48498	2.19164	RYR1;CACNB4;LMCD1;MAPK4;CDH7;TTN
Adipocyte	3/181	0.237587	0.657158	1.80844	2.59912	DUSP4;COL6A2;LPL
Spinalcord	2/105	0.25552	0.657158	2.0801	2.8382	DTNA;RAPGEF5
AdrenalCortex	2/106	0.258966	0.657158	2.05999	2.78317	C7;AASS
CiliaryGanglion	4/278	0.259749	0.657158	1.56734	2.11284	ADAMTSL1;FMN1;YPEL2;TTN
CingulateCortex	1/33	0.265513	0.657158	3.34155	4.4312	NTRK3
TemporalLobe	1/34	0.272355	0.657158	3.24013	4.21427	FMN1
Skin	2/111	0.276197	0.657158	1.965	2.52825	ADAMTSL1;MEGF11
Lymphnode	1/37	0.292503	0.664902	2.96967	3.65055	HLA-F
PancreaticIslet	2/123	0.317403	0.664902	1.76904	2.03013	TMOD1;CPB1
Fetallung	1/41	0.318507	0.664902	2.67216	3.05725	LAMP3
pineal day	8/694	0.31872	0.664902	1.25319	1.43295	SLC46A3;RYR1;WSCD1;NTM;PLA2G4C;PELI2;TBC1D9;CABP1
Fetalliver	2/126	0.327633	0.664902	1.72598	1.92596	ARG1;SLC38A4
Bonemarrow	1/52	0.385217	0.759427	2.09465	1.99819	MAPK4
GlobusPallidus	1/59	0.424244	0.813134	1.84119	1.57873	COL6A2
Caudatenucleus	1/69	0.47576	0.845094	1.56963	1.16599	DRD2
TestisSeminiferousTubule	1/69	0.47576	0.845094	1.56963	1.16599	TEX101
BronchialEpithelialCells	3/280	0.484337	0.845094	1.15624	0.838244	JAG1;S100A2;FST
CD8+ Tcells	6/602	0.48991	0.845094	1.07483	0.76693	NELL2;RNF125;LRRN3;HLA-F;YPEL2;KLRG1
SubthalamicNucleus	1/77	0.51365	0.853971	1.40384	0.935258	MAPK10
OlfactoryBulb	1/83	0.540268	0.853971	1.30073	0.800843	LPL
Heart	4/415	0.541231	0.853971	1.03757	0.636971	CLDN11;PLEKHF1;CACNA1A;KCNJ3
Pituitary	1/84	0.544561	0.853971	1.28499	0.780983	DRD2
Uterus	2/201	0.559892	0.858501	1.07139	0.621419	COL14A1;IL6ST
Pancreas	1/96	0.593073	0.875604	1.12199	0.58617	CPB1
CD33+ Myeloid	6/679	0.607822	0.875604	0.948044	0.472005	NAAA;DPYD;IL6ST;DOCK2;SGK1;YPEL2
small intestine	2/220	0.609116	0.875604	0.977064	0.484376	MTTP;HLA-DQA1
TestisLeydigCell	1/107	0.633012	0.891384	1.005	0.459552	GULP1
BDCA4+ DendriticCells	4/495	0.679349	0.915008	0.864931	0.334399	LYN;TBC1D9;HLA-DQA1;EPHA2
Leukemia chronicMyelogenousK-562	1/124	0.687199	0.915008	0.865348	0.32462	ABCC4
Appendix	1/127	0.695899	0.915008	0.844616	0.306216	COLEC10
Thyroid	3/388	0.702832	0.915008	0.827294	0.291734	PTPRM;SORBS2;LRRC2
Kidney	1/142	0.735918	0.94034	0.754188	0.231261	COL6A2
Liver	4/618	0.830406	0.987111	0.687261	0.127721	GABRB2;MAT1A;LPA;AGFG2
Lymphoma burkitts(Raji)	2/355	0.845374	0.987111	0.599243	0.100658	DRD2;ZDHHC14
WholeBlood	3/514	0.860252	0.987111	0.619261	0.0932174	LYN;DPYD;CXCR2
CD14+ Monocytes	2/383	0.874196	0.987111	0.554405	0.0745402	NAAA;MMP17
Testis	2/384	0.875128	0.987111	0.552925	0.073752	CCNA1;TEX101
Placenta	2/405	0.893295	0.987111	0.523546	0.0590762	DUSP4;GULP1
CD19+ BCells(neg. sel.)	2/412	0.898786	0.987111	0.514422	0.054894	CNTNAP2;HLA-DQA1
TestisIntersitial	3/568	0.90159	0.987111	0.558509	0.0578588	CCNA1;TEX101;MAPK4
AtrioventricularNode	1/269	0.920378	0.987111	0.394232	0.0327099	FMN1
Colorectaladenocarcinoma	1/292	0.935971	0.987111	0.362645	0.0239965	ANO1
CD4+ Tcells	2/533	0.96055	0.987111	0.394723	0.0158872	RNF125;ANKRD55
CD71+ EarlyErythroid	2/553	0.966393	0.987111	0.380001	0.0129903	TMOD1;ABCC4
CD105+ Endothelial	1/370	0.969483	0.987111	0.284846	0.00882796	AGFG2
CD56+ NKCells	3/752	0.972805	0.987111	0.417278	0.0115049	PLEKHF1;HLA-F;PIK3R5
721 B lymphoblasts	5/1543	0.999018	0.999018	0.328259	0.000322569	DDX47;CDH12;ECE2;SLC25A12;HLA-DQA1

## Sheet: CTCF
Term	Overlap	P-value	Adjusted P-value	Odds Ratio	Combined Score	Genes
SmoothMuscle	31/363	1.19214e-05	0.000965632	2.52228	28.5956	NRP1;CDKN1A;COL13A1;STC1;FGF2;EFEMP1;CDH2;BDKRB2;ITGAV;CBR3;POSTN;RIPK2;BDNF;APLP2;HGF;FST;BNIP3;FN1;HSPG2;EXT1;ADAM19;MMP14;BMP2;COL5A1;DLC1;COL5A2;CDH11;PTX3;ITGA5;FERMT2;PTGES
BronchialEpithelialCells	23/280	0.000273294	0.0110684	2.39968	19.6893	CDKN1A;ANXA2;GALNT3;GADD45A;TIPARP;ANXA3;FST;TGFA;DKK1;ELL2;FERMT1;SLC7A5;MT2A;GPR153;FLRT3;S100A16;PERP;PLEK2;FLNB;IER3;S100A10;DSC3;LRP11
Spinalcord	11/105	0.00160543	0.0433467	3.11202	20.0239	UGT8;DTNA;MOBP;DAAM2;LGI4;BAALC;ACSBG1;TBC1D12;RAPGEF5;KLK6;GFAP
CardiacMyocytes	19/273	0.0057862	0.109732	1.99482	10.2779	NRP1;KCNF1;POSTN;COL13A1;IL1R1;PCDH10;FN1;NTN4;TICAM1;HSPG2;GRM1;EXT1;MMP14;HTR7;EFEMP1;CDH2;COL5A1;B3GALT2;COL5A2
Placenta	25/405	0.00792926	0.109732	1.75761	8.50191	COLEC12;OLFML2B;EBI3;HTRA1;SLC2A1;APOLD1;IL1RL1;ABLIM3;TIMP3;OLR1;ST3GAL6;TAC3;CD34;EXPH5;COL27A1;PLEKHG6;WNT5A;FN1;GULP1;COL4A1;TREML2;SLCO2A1;ITGA5;IDO1;PTGES
Fetalbrain	21/325	0.00877129	0.109732	1.84249	8.72655	NCAN;NRXN2;NAV2;SEZ6L;GRM1;NELL2;NKAIN1;CSRP2;GPR153;PTPRZ1;CHL1;KIAA0895;GDAP1L1;KIFAP3;LEFTY2;STK32B;KIAA0319;SHANK2;ASTN1;ANKRD6;RPRM
Liver	34/618	0.0122593	0.109732	1.55841	6.85927	GLS2;MT1M;SLC43A1;HSD17B14;MT1X;HSD17B6;CYP3A4;TSKU;C2;LFNG;SEC14L2;DNMT3L;MT2A;CYP2B6;SMPD1;LDHD;PCBD1;PKLR;AMBP;CYP3A43;HTR1A;ACSL6;MYO7B;PIPOX;GFRA3;GTF2H4;ASS1;INHBE;CYP27A1;SPSB1;AZGP1;LPA;GPRC5C;SLC22A7
Caudatenucleus	7/69	0.0129321	0.109732	2.99092	13.0047	NECAB2;CALB1;HRH3;HPCA;PDYN;DRD2;TAC1
PancreaticIslet	10/123	0.0149447	0.109732	2.34783	9.86885	TMOD1;CHST8;CHGA;CELA3B;SMPD1;MT1M;SEZ6L;CUZD1;ELL2;IDO1
Kidney	11/142	0.0153823	0.109732	2.22874	9.30397	GALNT14;BHMT;JPH2;GATM;SLC7A8;SLC12A1;PTH1R;SLC5A2;RBM24;FOLR1;ASS1
Amygdala	21/345	0.0163017	0.109732	1.72694	7.10891	GABRA2;EPHA4;CAMK2D;DTNA;DOC2A;TTYH1;NCAN;NRXN2;SEMA3E;FBXL16;AGPAT3;BEGAIN;GNAO1;CDH4;PTPRZ1;DNAJC6;B3GALT2;SACS;RNF175;ASTN1;ANKRD6
Ovary	5/41	0.0163376	0.109732	3.67416	15.1165	TMEM86A;C7;IGFBP5;PLA2G2A;CACNA1E
Cerebellum	9/108	0.0176113	0.109732	2.41029	9.73566	CALB1;MEGF11;CACNA1A;TMC7;ATP2B2;EPHB1;GRM1;TIMP4;KCNJ3
Uterus	12/201	0.066444	0.350822	1.68245	4.56179	CNN1;ISLR;COL27A1;CXCL12;IGFBP5;COL14A1;KCNMA1;WNT5A;FILIP1L;MYL9;FERMT2;LIMS2
Tonsil	3/26	0.0680308	0.350822	3.44337	9.25507	GABRP;CR2;FCRL5
Thalamus	6/79	0.0692982	0.350822	2.1731	5.80074	ADAMTS14;HMCN2;SLC17A6;CNTN2;SEZ6L;RNF175
OlfactoryBulb	6/83	0.0835564	0.398122	2.05978	5.11286	INF2;AHNAK;LGI4;KCNK12;LPL;FREM1
Wholebrain	13/240	0.103714	0.448343	1.51663	3.43685	KCNF1;CNTNAP2;PRMT8;DOC2A;KNDC1;GNAO1;NELL1;ARC;CCKBR;KIF5A;GDAP1L1;CSMD2;CDK5R2
retina	12/218	0.105167	0.448343	1.54223	3.47343	ISLR;TLE2;BMP2;DTNA;CSRP2;IGFBP5;SFRP5;ABI3BP;OLFML1;KDR;TIMP3;SLC6A20
Trachea	5/72	0.123531	0.497954	1.97099	4.12186	CHST9;LPO;ECRG4;WFDC2;CBR3
Tongue	7/115	0.129099	0.497954	1.7129	3.5066	ECM1;PLXNA2;KLK13;LYPD3;KLK10;DSC3;TRDN
Lymphnode	3/37	0.152482	0.551015	2.32801	4.37831	FCRL5;TNFSF11;HLA-F
pineal night	30/674	0.156461	0.551015	1.23587	2.29247	CNTNAP2;CALCA;GRP;FAM89A;PROS1;LRRC4;NCALD;LAPTM4B;IGSF21;PCBP3;PPIP5K1;MAP2;KIAA0895;PLCE1;ST3GAL5;CNGA3;WLS;NTRK1;SVOP;ABCC8;APLP2;PDE4D;ECEL1;MTUS1;DUSP8;SSTR2;TUBA4A;TOM1L2;KCNMA1;PNPLA3
Thyroid	18/388	0.18143	0.603921	1.28762	2.19782	TLE2;CALCA;FLT1;ACTN2;SLC4A11;PTPRM;ECRG4;SLC5A5;AKAP1;ISLR;TPO;PPFIBP2;CDH1;KIT;KDR;PKHD1L1;PPARGC1A;GPRC5C
SkeletalMuscle	20/441	0.191516	0.603921	1.25751	2.07839	PIWIL2;RYR1;CKM;ACTN2;PCDH7;TNNC2;CYP3A43;LDB2;KLK10;CDH7;ADAMTS2;CACNB4;SYT12;MYH8;FLNB;ALPK3;SCN4A;ZSWIM5;SH3BGR;PTGES
PrefrontalCortex	23/521	0.205047	0.603921	1.22269	1.93737	CNTNAP2;DTNA;TMEM151B;LGI4;PCDH7;FAM107A;SLC1A3;CACNA1A;AKAP6;ATP1A2;LDB2;PHYHIP;APOLD1;MAPK10;ATXN1;KCNS1;B3GALT2;KIF5A;PLXNA2;SLC25A12;SHANK2;ZNF365;RGS7
Lung	14/299	0.208485	0.603921	1.29874	2.03629	SLC34A2;BTG2;TIE1;ARRB1;CRTAC1;ALOX5;DLC1;SLCO2A1;PLXNA2;STXBP6;SLC15A3;FOLR1;S100A10;HLA-DQB1
Adipocyte	9/181	0.219474	0.603921	1.38203	2.09588	ADAMTS2;LGALS12;FN1;LPL;DKK1;PCDH18;TSKU;FERMT2;TIMP4
FetalThyroid	4/66	0.221989	0.603921	1.70206	2.56181	CAMK2D;TPO;KLHL14;FAM174B
CerebellumPeduncles	7/137	0.236635	0.603921	1.42139	2.04856	CACNB4;TMEM151B;RELN;CDH22;CACNA1A;NRXN2;GRM1
CD14+ Monocytes	17/383	0.240662	0.603921	1.22792	1.749	CD163;AHNAK;TPK1;ARRB1;TNFRSF1B;FGR;RBP7;HCK;PSTPIP1;CD4;SLC7A7;ADAP2;ALOX5;KYNU;TBXAS1;S100A4;SLC15A3
DorsalRootGanglion	4/69	0.245726	0.603921	1.62325	2.27829	CRYGD;CALCA;MFNG;ADAMTS9
ParietalLobe	2/26	0.246042	0.603921	2.1968	3.08047	UGT8;EPHA4
TrigeminalGanglion	9/196	0.291138	0.693595	1.27018	1.56734	EXT1;ADAM19;CYP2B6;CALCR;SYT12;DLC1;ALOX15;SLC6A20;OR52N2
Lymphoma burkitts(Raji)	15/355	0.321232	0.743422	1.16466	1.32257	CDKN2A;LRRK1;UBE2L6;RASAL1;TICAM1;ZDHHC14;FGR;MMP25;SIT1;TRIM14;PMAIP1;KCNN3;CD47;DRD2;HLA-DQB1
CingulateCortex	2/33	0.341617	0.759797	1.70013	1.82605	GNAO1;EPHA4
Salivarygland	3/57	0.347068	0.759797	1.46426	1.54953	CST1;LPO;PPARGC1A
Colorectaladenocarcinoma	12/292	0.382419	0.815155	1.13024	1.08643	NGFR;GPSM2;CLDN4;COL27A1;COL13A1;APOBEC3G;FGF19;WNT5A;KRT8;SHB;SCN4B;IER3
Leukemia promyelocytic-HL-60	3/62	0.397195	0.824944	1.33982	1.23709	CR2;CDKN2A;DDB2
Adrenalgland	3/65	0.426786	0.864241	1.27479	1.08545	ATP4A;ST8SIA5;KCNN2
Thymus	3/68	0.455849	0.874592	1.21576	0.955097	SIT1;LCK;ATP2A3
Pancreas	4/96	0.468608	0.874592	1.14525	0.868084	CEACAM1;CELA3B;CUZD1;KLK7
Hypothalamus	4/97	0.476625	0.874592	1.13287	0.839487	DNM3;DTNA;SLC17A6;TRH
UterusCorpus	4/98	0.484596	0.874592	1.12076	0.811925	MMP14;CLCF1;CACNA1E;LEFTY2
MedullaOblongata	1/19	0.50775	0.874592	1.46299	0.991564	MYO7B
WholeBlood	19/514	0.515681	0.874592	1.01063	0.669306	LYN;LPGAT1;ITGB3;TNFRSF10C;ICAM3;UBE2L6;HCK;MMP25;ALOX5;QPCT;ST8SIA4;ALPL;ST3GAL6;S100A4;TAGLN2;LRP10;GBP2;IL6R;MEGF9
CD33+ Myeloid	25/679	0.517169	0.874592	1.00643	0.663624	AHNAK;SAMHD1;AGPAT3;ADAP2;ALOX5;ST3GAL6;SLC15A3;IL6R;CD163;TIPARP;RIPK2;APLP2;TNFRSF1B;FGR;RBP7;HCK;SLC7A7;MFNG;QPCT;OAS3;TBXAS1;YPEL5;SGK1;DOCK2;MEGF9
SuperiorCervicalGanglion	22/602	0.534117	0.874592	0.998388	0.626128	GLP1R;FLT1;TRPA1;ARHGEF15;PCDH10;PLEKHA2;ITGB3;KCNJ13;PCDH7;SCD5;KLK13;TMC7;SYT13;IL1RL1;GNG4;DLC1;KCNMA1;HYAL4;ACSBG1;CHML;CCDC33;KCNJ3
SubthalamicNucleus	3/77	0.538857	0.874592	1.0674	0.659979	MAPK10;KRT8;APOL2
BDCA4+ DendriticCells	18/495	0.545491	0.874592	0.993129	0.601904	LYN;SLC35F3;ATP2A3;KCNK17;SAMHD1;AJAP1;SEL1L3;PLAC8;INPP4A;CD4;CHST11;GPR183;CD38;FLNB;YPEL5;EPHB1;HLA-DQB1;EPHA2
pineal day	25/694	0.562122	0.874592	0.983069	0.566284	RYR1;GRP;FAM89A;HSD17B14;LAPTM4B;IGSF21;PCBP3;PPIP5K1;MAP2;KIAA0895;PLCE1;ST3GAL5;WLS;NTRK1;ABCC8;APLP2;PDE4D;MTUS1;DUSP8;MCC;SSTR2;TUBA4A;TOM1L2;KCNMA1;PNPLA3
Prostate	9/249	0.562791	0.874592	0.986929	0.567334	AZGP1;FAM174B;GREB1;GMPR;PMEPA1;STEAP1;STEAP2;CD177;SYT17
Bonemarrow	2/52	0.572264	0.874592	1.05304	0.58776	CEACAM1;CD177
Pituitary	3/84	0.598134	0.897201	0.974801	0.500989	CHST8;DRD2;CHGB
Pons	1/27	0.634834	0.927486	1.01242	0.460034	NPHS1
GlobusPallidus	2/59	0.641225	0.927486	0.923384	0.410329	ANKRD24;MGAT5B
AdrenalCortex	3/106	0.749921	0.999994	0.765712	0.220362	ARC;C7;TIPARP
Heart	13/415	0.755155	0.999994	0.848532	0.238296	GLP1R;CKM;AMHR2;ACTN2;CACNA1A;TOM1L2;IL1RL1;TNNT2;NPPA;MYH8;SCN5A;MYL9;KCNJ3
TestisLeydigCell	3/107	0.755576	0.999994	0.75831	0.212535	SPINK2;SPATA16;GULP1
AtrioventricularNode	8/269	0.772331	0.999994	0.804682	0.207883	ADAM28;CYP2B6;CAMK2N2;PNPLA3;PKHD1L1;STK32B;SPAM1;RGS7
Skin	3/111	0.777172	0.999994	0.730072	0.184047	MEGF11;ALPK3;DSC3
Fetallung	1/41	0.78353	0.999994	0.657592	0.160417	ELN
Leukemia chronicMyelogenousK-562	3/124	0.836726	0.999994	0.651192	0.116081	ACSM3;GADD45A;DNMT3B
colon	7/258	0.837342	0.999994	0.731524	0.129862	FERMT1;CEACAM1;TSPAN8;GALNT3;GPA33;LRIG3;LEFTY2
Fetalliver	3/126	0.844555	0.999994	0.640537	0.108216	COL27A1;PROS1;ALDH1L2
CD71+ EarlyErythroid	16/553	0.863746	0.999994	0.77946	0.114172	TMOD1;GADD45A;TESC;GYPE;SLC43A1;ACSL6;SLC2A1;GMPR;FBXO34;ELL2;NUDT4;SLC5A9;SEC14L4;RGS10;TSPAN5;PLEK2
CiliaryGanglion	7/278	0.886715	0.999994	0.676824	0.0813755	SPATA9;CALCA;KCNK12;CAMK2N2;PKHD1L1;STK32B;TRDN
CD19+ BCells(neg. sel.)	11/412	0.89223	0.999994	0.717821	0.0818541	ADAM19;CNTNAP2;ADAM28;CAPN12;FCRL5;PLEKHA2;CLCF1;ATP2A3;FXYD5;HLA-DQB1;SEL1L3
small intestine	5/220	0.908688	0.999994	0.609481	0.05836	ALDH1A1;PLA2G2A;TNC;CHP2;CYP3A4
Appendix	2/127	0.949362	0.999994	0.419573	0.021803	CD163;TMC7
Lymphoma burkitts(Daudi)	2/139	0.96518	0.999994	0.382582	0.0135591	LRRK1;CD38
CD56+ NKCells	19/752	0.968644	0.999994	0.673834	0.0214671	APOBEC3G;BTN3A1;CD300A;TAP2;MATK;ATP10A;HLA-F;SYNE1;PLAC8;INPP4A;NCR1;CHST11;MFNG;RASSF5;TRIM14;KIFC3;CD247;GBP2;GBP4
CD8+ Tcells	14/602	0.976285	0.999994	0.619446	0.0148672	KCNH2;BTN3A1;TAP2;BTN3A2;HLA-F;RASGRP1;SYNE1;NELL2;INPP4A;ACAP1;LCK;TRIM14;APOL3;GBP4
CD105+ Endothelial	7/370	0.983493	0.999994	0.50284	0.00836971	VANGL1;KCNH2;CXCL12;PKLR;CDH1;TESC;ACSS1
Leukemialymphoblastic(MOLT-4)	1/118	0.987879	0.999994	0.223918	0.00273074	MYO7B
Testis	7/384	0.988062	0.999994	0.483809	0.00581046	DAZL;SPINK2;USP2;TP53TG5;CCIN;BCL2L14;DPEP3
CD4+ Tcells	10/533	0.994551	0.999994	0.496417	0.00271258	KCNH2;ACAP1;BTN3A1;LCK;ANKRD55;TRIM14;BTN3A2;RASGRP1;APOL3;SYNE1
TestisGermCell	3/314	0.99935	0.999994	0.250844	0.000163012	USP2;SPATA7;AKAP1
TestisIntersitial	7/568	0.999896	0.999994	0.32196	3.36236e-05	SPATA16;TP53TG5;CCIN;SPATA7;ANKRD7;SPAM1;AKAP1
CD34+	6/645	0.999993	0.999994	0.240937	1.66978e-06	VANGL1;GPSM2;HSH2D;KIT;NPR3;ACSS1
721 B lymphoblasts	21/1543	0.999994	0.999994	0.344378	1.95512e-06	UNC13C;OXTR;CD300A;DDX47;CD80;BNIP3;ECE2;GTF2H4;DDB2;PPFIBP2;DUSP10;KYNU;CDH12;SACS;TNFRSF8;B3GNT2;PMAIP1;STXBP6;SLC25A12;SLAMF1;PLA1A

## Sheet: SOX17
Term	Overlap	P-value	Adjusted P-value	Odds Ratio	Combined Score	Genes
Liver	6/618	0.00172863	0.0449443	5.26852	33.51	LFNG;C1R;SMOC1;SLC43A1;HTR1A;FGF21
PancreaticIslet	2/123	0.0275209	0.357772	8.19711	29.4506	PCSK1;SLC4A4
Salivarygland	1/57	0.113074	0.645961	8.66812	18.894	NEGR1
Trachea	1/72	0.140692	0.645961	6.83167	13.3981	UPK1B
Fetalbrain	2/325	0.148711	0.645961	3.03947	5.79248	GRM1;ENOX1
Spinalcord	1/105	0.19853	0.645961	4.65619	7.5282	EDNRB
Cerebellum	1/108	0.203596	0.645961	4.52496	7.20202	GRM1
SkeletalMuscle	2/441	0.236722	0.645961	2.22312	3.20323	CPNE7;TTN
CerebellumPeduncles	1/137	0.250978	0.645961	3.55488	4.91423	GRM1
Kidney	1/142	0.258864	0.645961	3.42795	4.63272	SLC4A4
Adipocyte	1/181	0.317657	0.645961	2.67995	3.07331	PCDH18
Uterus	1/201	0.346016	0.645961	2.40951	2.55714	CNN1
retina	1/218	0.369213	0.645961	2.21884	2.21081	EDNRB
colon	1/258	0.420672	0.645961	1.8697	1.61897	SLC4A4
AtrioventricularNode	1/269	0.43409	0.645961	1.79195	1.49539	DCHS2
CardiacMyocytes	1/273	0.438893	0.645961	1.76524	1.45368	GRM1
CiliaryGanglion	1/278	0.444842	0.645961	1.73294	1.40375	TTN
BronchialEpithelialCells	1/280	0.447204	0.645961	1.72034	1.38443	S100A16
SmoothMuscle	1/363	0.537032	0.734886	1.32031	0.820831	ITGAV
Placenta	1/405	0.576888	0.749955	1.18051	0.649408	GPNMB
WholeBlood	1/514	0.665342	0.77346	0.9245	0.376691	ST8SIA4
CD71+ EarlyErythroid	1/553	0.692377	0.77346	0.857458	0.315223	SLC43A1
CD8+ Tcells	1/602	0.723336	0.77346	0.785561	0.254429	KLRG1
SuperiorCervicalGanglion	1/602	0.723336	0.77346	0.785561	0.254429	SLC4A4
pineal night	1/674	0.76338	0.77346	0.698909	0.188705	PCSK1
pineal day	1/694	0.77346	0.77346	0.678035	0.174175	ENOX1

## Sheet: SRF
Term	Overlap	P-value	Adjusted P-value	Odds Ratio	Combined Score	Genes
CerebellumPeduncles	14/137	0.000264916	0.021988	3.25051	26.7715	SYT2;TMEM151B;DIRAS2;OSGIN1;CACNA1A;NRXN2;CACNB4;GRM4;RELN;CDH22;NPTX1;KCNK1;GABRD;TRPM3
Cerebellum	11/108	0.00120594	0.0403832	3.22851	21.6972	CALB1;MEGF11;RASGRF1;DIRAS2;CACNA1A;TMC7;ATP2B2;KCNK1;GABRD;TRPM3;KCNJ3
SmoothMuscle	24/363	0.00175632	0.0403832	2.02925	12.8746	CDKN1A;POSTN;COL13A1;BDNF;APLP2;HGF;BNIP3;DIRAS2;STC1;HSPG2;FGF2;EXT1;ADAM19;RCN3;MMP14;BMP2;EFEMP1;COL5A1;DLC1;COL5A2;BDKRB2;ITGAV;ITGA5;CBR3
Amygdala	23/345	0.00194986	0.0403832	2.04611	12.7677	PCSK2;GABRA2;EPHA4;CAMK2D;DOC2A;TTYH1;DIRAS2;NRXN2;PRKCA;GPR37L1;AK5;AGPAT3;BEGAIN;GNAO1;TMEM158;PGBD5;PTPRZ1;WIF1;DNAJC6;SACS;NPTX1;RNF175;ANKRD6
Caudatenucleus	8/69	0.00243272	0.0403832	3.72416	22.4148	NECAB2;CALB1;CAMKV;HPCA;PDYN;DRD2;TAC1;LZTS1
Fetalbrain	21/325	0.00430328	0.0595287	1.97472	10.759	LRRN3;PTPRO;STMN2;NRXN2;NAV2;SEZ6L;NELL2;CSRP2;CAMKV;PTPRZ1;CHL1;CNR1;KIAA0895;GDAP1L1;KIFAP3;LEFTY2;STK32B;KIAA0319;SHANK2;ANKRD6;RPRM
Thalamus	8/79	0.00563659	0.0668339	3.19797	16.5606	OPRD1;OLFM3;HMCN2;SLC17A6;CNTN2;CNTN4;SEZ6L;RNF175
OlfactoryBulb	8/83	0.00756882	0.0785265	3.02678	14.782	CRB2;INF2;LGI4;KCNK12;LPL;PRKCA;FREM1;FGF4
Wholebrain	16/240	0.0088921	0.082005	2.03518	9.61133	CNTNAP2;PRMT8;DOC2A;KNDC1;AK5;GNAO1;OLFM1;SPRED2;NELL1;ARC;PGBD5;CCKBR;KIF5A;GDAP1L1;LZTS1;HCN1
Liver	32/618	0.0140093	0.114394	1.56375	6.67411	GLS2;SERPINA10;MT1M;SLC43A1;PON1;HSD17B14;MT1X;TSKU;C2;C3;LFNG;SEC14L2;MT2A;SMPD1;LDHD;PCBD1;FGF21;PKLR;AMBP;CYP3A43;HTR1A;MYO7B;OSGIN1;GTF2H4;CYP27A1;SPSB1;PAH;SMOC1;CDC42EP1;LPA;GPRC5C;SLC22A7
Thyroid	22/388	0.0151606	0.114394	1.71529	7.18543	FCGBP;TLE2;ACTN2;EYA2;SACM1L;SLC4A11;KRT7;PTPRM;SORBS2;ECRG4;SLC5A5;AKAP1;ISLR;TPO;PPFIBP2;SFRP2;MMP15;CDH1;KIT;METTL7A;PPARGC1A;GPRC5C
Lung	17/299	0.029512	0.204124	1.71498	6.04179	RAMP3;VWF;TIE1;GPR4;ARRB1;LRRC32;CRTAC1;ALOX5;DLC1;LAMP3;SLCO2A1;CA4;CYP1A1;STXBP6;LMCD1;FOLR1;HLA-DQB1
Trachea	6/72	0.036894	0.226292	2.57326	8.49101	SFRP2;COL2A1;PPP1R3C;LPO;ECRG4;CBR3
retina	13/218	0.0381698	0.226292	1.80058	5.88018	TLE2;IGFBP5;SLC6A20;ABR;ISLR;BMP2;EDNRB;CSRP2;WIF1;SFRP5;ABI3BP;TIMP3;TRPM3
Ovary	4/41	0.0510838	0.282664	3.05572	9.08858	C7;IGFBP5;PLA2G2A;CACNA1E
PancreaticIslet	8/123	0.0612971	0.317979	1.96989	5.49997	TMOD1;CHGA;CELA3B;SMPD1;MT1M;SEZ6L;CUZD1;IDO1
Fetalliver	8/126	0.0685518	0.320088	1.9195	5.14459	COL27A1;COL2A1;PAH;ELOVL2;MAN1A1;ALDH1L2;CP;SLC38A4
Spinalcord	7/105	0.0694166	0.320088	2.02146	5.3925	UGT8;EDNRB;MOBP;LGI4;ACSBG1;KLK6;GFAP
SkeletalMuscle	21/441	0.0823252	0.359631	1.4206	3.54735	PIWIL2;RYR1;DNAH11;CKM;ACTN2;TNNC2;CYP3A43;GPR4;ANK1;TTN;ADAMTS2;CACNB4;PPP1R3C;TNR;FLNB;ALPK3;SCN4A;ZSWIM5;LZTS1;LMCD1;SH3BGR
Kidney	8/142	0.115754	0.471428	1.6889	3.64175	GALNT14;BHMT;GATM;SLC7A8;PDZK1;PTH1R;SLC5A2;FOLR1
UterusCorpus	6/98	0.12054	0.471428	1.84354	3.90052	ADAMTS16;MMP14;CLCF1;CNGA1;CACNA1E;LEFTY2
pineal night	29/674	0.124957	0.471428	1.2776	2.65713	PCSK2;CNTNAP2;SPON1;CLSTN2;FAM89A;NTM;LRRC4;SLC6A4;LAPTM4B;IGSF21;TNN;KIAA0895;ST3GAL5;CNGA3;TRPM3;WLS;NTRK1;CDRT4;ABCC8;APLP2;PDE4D;MTUS1;SORBS2;DUSP8;SSTR2;TOM1L2;FAM163A;PNPLA3;SCG3
CardiacMyocytes	13/273	0.147025	0.524448	1.4156	2.71392	CNTFR;POSTN;JAG1;COL13A1;PCDH10;NTN4;TICAM1;HSPG2;EXT1;MMP14;EFEMP1;COL5A1;COL5A2
Uterus	10/201	0.154245	0.524448	1.48107	2.76844	CNN1;ISLR;COL27A1;IGFBP5;COL14A1;PALLD;SYNPO2;WNT5A;TMEM106A;LIMS2
Fetallung	3/41	0.165304	0.524448	2.2281	4.01051	CALCRL;ELN;LAMP3
BronchialEpithelialCells	13/280	0.167325	0.524448	1.37798	2.46358	CDKN1A;JAG1;GALNT3;GADD45A;SLC6A15;TGFA;FERMT1;IL1A;MT2A;S100A16;FLNB;IER3;LRP11
Adipocyte	9/181	0.170603	0.524448	1.47949	2.61635	ADAMTS2;ACSL1;PALLD;LPL;COL6A3;METTL7A;LPIN1;PCDH18;TSKU
PrefrontalCortex	22/521	0.185602	0.545071	1.24928	2.10397	CNTNAP2;TMEM151B;LGI4;PTPRO;DIRAS2;FAM107A;SLC1A3;CACNA1A;PRKCA;AKAP6;AK5;PHYHIP;APOLD1;HIPK2;MAPK10;ABR;TRIM9;NFASC;KIF5A;LZTS1;TRPM3;SHANK2
FetalThyroid	4/66	0.190446	0.545071	1.82121	3.02026	ADAMTSL1;CAMK2D;TPO;FAM174B
Tonsil	2/26	0.223745	0.595797	2.35015	3.51875	GABRP;FCRL5
ParietalLobe	2/26	0.223745	0.595797	2.35015	3.51875	UGT8;EPHA4
Placenta	17/405	0.229705	0.595797	1.23951	1.82327	COLEC12;OLFML2B;COL27A1;EBI3;WNT5A;HTRA1;SLC2A1;APOLD1;GULP1;SLCO2A1;B3GNT3;TIMP3;SDC1;ST3GAL6;ITGA5;IDO1;EXPH5
Bonemarrow	3/52	0.263853	0.66363	1.72693	2.30089	CEACAM1;CLC;CD177
CingulateCortex	2/33	0.313476	0.765251	1.81881	2.10987	GNAO1;EPHA4
Pituitary	4/84	0.325608	0.772155	1.41012	1.58224	CDRT4;COL22A1;DRD2;CHGB
BDCA4+ DendriticCells	19/495	0.340212	0.784115	1.12734	1.21549	LYN;SYK;ATP2A3;TBC1D9;KCNK17;SAMHD1;SHD;AJAP1;SEL1L3;PLAC8;INPP4A;CHST11;KLHL6;CD38;FLNB;MAN1A1;YPEL5;HLA-DQB1;EPHA2
pineal day	26/694	0.349545	0.784115	1.09961	1.15582	PCSK2;RYR1;SPON1;CALCB;FAM89A;NTM;HSD17B14;LAPTM4B;IGSF21;KIAA0895;ST3GAL5;WLS;PPFIA2;NTRK1;ABCC8;ELOVL2;APLP2;PDE4D;MTUS1;TBC1D9;DUSP8;MCC;SSTR2;TOM1L2;PNPLA3;SCG3
Lymphnode	2/37	0.363929	0.794898	1.61061	1.628	FCRL5;HLA-F
Pancreas	4/96	0.419328	0.878538	1.22542	1.06502	PDIA2;CEACAM1;CELA3B;CUZD1
DorsalRootGanglion	3/69	0.423392	0.878538	1.28098	1.10095	CRYGD;MFNG;ADAMTS9
MedullaOblongata	1/19	0.484924	0.939825	1.56496	1.13266	MYO7B
SubthalamicNucleus	3/77	0.494915	0.939825	1.14202	0.803262	MAPK10;KRT8;APOL2
AdrenalCortex	4/106	0.495052	0.939825	1.10471	0.776712	CRB2;ARC;C7;TACR1
WholeBlood	18/514	0.49822	0.939825	1.02232	0.712265	LYN;CD53;LPGAT1;ACSL1;ITGB3;TNFRSF10C;ICAM3;UBE2L6;GLT1D1;FCGR2A;ALOX5;FAS;ALPL;ST3GAL6;S100A4;TAGLN2;LRP10;MEGF9
Skin	4/111	0.531334	0.980017	1.05281	0.665761	ADAMTSL1;MEGF11;ALPK3;CNTN4
Tongue	4/115	0.559409	0.993541	1.01466	0.589392	SPRR3;PPP1R3C;KLK13;LYPD3
Salivarygland	2/57	0.586687	0.993541	1.02387	0.545993	LPO;PPARGC1A
GlobusPallidus	2/59	0.605545	0.993541	0.987842	0.495527	ANKRD24;MGAT5B
Pons	1/27	0.610533	0.993541	1.08299	0.53437	TACR1
Leukemia chronicMyelogenousK-562	4/124	0.619066	0.993541	0.938123	0.449871	ABCC4;TMEM158;GADD45A;DNMT3B
Prostate	8/249	0.624346	0.993541	0.933818	0.439876	ABCC4;FAM174B;GMPR;PMEPA1;STEAP1;STEAP2;CD177;SYT17
Adrenalgland	2/65	0.658177	0.993541	0.893484	0.373727	ST8SIA5;KCNN2
colon	8/258	0.663532	0.993541	0.899776	0.369069	LGALS3;FERMT1;FCGBP;CEACAM1;GALNT3;SYNPO2;LRIG3;LEFTY2
CD14+ Monocytes	12/383	0.666343	0.993541	0.909068	0.369037	FGR;PSTPIP1;SLC7A7;ADAP2;FCGR2A;TPK1;ALOX5;KYNU;TBXAS1;S100A4;ARRB1;TNFRSF1B
Colorectaladenocarcinoma	9/292	0.674549	0.993541	0.893982	0.351971	NGFR;COL27A1;COL13A1;APOBEC3G;FGF19;WNT5A;KRT8;SHB;IER3
SuperiorCervicalGanglion	19/602	0.678232	0.993541	0.915209	0.355344	TRPA1;ARHGEF15;PCDH10;ITGB3;KCNJ13;SCD5;GREB1L;KLK13;PRKCA;TMC7;SORBS2;TACR1;SYT13;CDH9;TP53INP2;DLC1;ACSBG1;CCDC33;KCNJ3
Thymus	2/68	0.682311	0.993541	0.852738	0.325976	SPRED2;ATP2A3
TemporalLobe	1/34	0.695067	0.994665	0.852953	0.310259	SPRED2
TestisLeydigCell	3/107	0.715227	0.999994	0.811324	0.27192	SPINK2;SPATA16;GULP1
CD19+ BCells(neg. sel.)	12/412	0.758052	0.999994	0.841869	0.233201	KCNG1;ADAM19;CNTNAP2;CAPN12;FCRL5;SYK;CLCF1;INPP5D;ATP2A3;FXYD5;HLA-DQB1;SEL1L3
CD33+ Myeloid	20/679	0.788954	0.999994	0.850091	0.201512	SLC24A4;SYK;MLKL;APLP2;GAB2;TNFRSF1B;SAMHD1;AGPAT3;FGR;GLT1D1;SLC7A7;ADAP2;ALOX5;MFNG;TBXAS1;ST3GAL6;YPEL5;SGK1;DOCK2;MEGF9
TrigeminalGanglion	5/196	0.806395	0.999994	0.735099	0.15818	EXT1;ADAM19;DLC1;ALOX15;SLC6A20
Appendix	3/127	0.815458	0.999994	0.679757	0.138674	PAH;TMC7;TRPM3
CiliaryGanglion	7/278	0.844213	0.999994	0.724427	0.122682	ADAMTSL1;SPATA9;PALLD;KCNK12;CAMK2N2;STK32B;TTN
Heart	11/415	0.846618	0.999994	0.76278	0.127007	CLDN11;NPPB;TOM1L2;CKM;ACTN2;TNNT2;RASGRF1;NPPA;CASQ2;CACNA1A;KCNJ3
TestisGermCell	8/314	0.847994	0.999994	0.732952	0.120851	STK31;PHC1;FAM184A;USP2;LPIN1;PRND;AKAP1;BRDT
Hypothalamus	2/97	0.850144	0.999994	0.591536	0.0960358	NFASC;SLC17A6
CD71+ EarlyErythroid	15/553	0.856627	0.999994	0.780171	0.120733	TMOD1;ABCC4;GADD45A;TESC;GYPE;SLC43A1;SLC2A1;GMPR;FBXO34;ANK1;NUDT4;SLC5A9;TP53INP2;SEC14L4;METTL7A
Lymphoma burkitts(Daudi)	3/139	0.859915	0.999994	0.619391	0.0934793	LRRK1;CD38;SERPINB9
CD56+ NKCells	21/752	0.861708	0.999994	0.802779	0.119485	APOBEC3G;CD300A;TAP2;MATK;SERPINB9;ATP10A;HLA-F;SYNE1;PIK3R5;PLAC8;INPP4A;NCR1;CHST11;MFNG;INPP5D;RASSF5;BCL7C;TRIM14;KIFC3;CD247;GBP4
Lymphoma burkitts(Raji)	9/355	0.862949	0.999994	0.728785	0.107423	FGR;LRRK1;IL21R;TRIM14;UBE2L6;TICAM1;DRD2;ZDHHC14;HLA-DQB1
small intestine	5/220	0.877011	0.999994	0.652221	0.0855944	SPON1;ALDH1A1;PLA2G2A;CHP2;MAN1A1
Leukemia promyelocytic-HL-60	1/62	0.885511	0.999994	0.460763	0.0560242	DDB2
TestisSeminiferousTubule	1/69	0.9104	0.999994	0.413182	0.0387858	TEX101
Testis	9/384	0.913726	0.999994	0.671397	0.0605764	DAZL;CCNA1;SPINK2;USP2;TEX101;TP53TG5;LPIN1;BCL2L14;DPEP3
CD8+ Tcells	15/602	0.924662	0.999994	0.713179	0.0558614	KCNH2;LRRN3;TAP2;BTN3A2;HLA-F;RASGRP1;SYNE1;NELL2;INPP4A;ACAP1;GRAP2;TRIM14;APOL3;GBP4;KLRG1
AtrioventricularNode	5/269	0.955885	0.999994	0.529802	0.0239032	GPR78;CAMK2N2;PNPLA3;CNTN4;STK32B
CD105+ Endothelial	7/370	0.972112	0.999994	0.538212	0.0152228	KCNH2;PKLR;CDH1;TESC;LMO2;ACSS1;ANK1
Leukemialymphoblastic(MOLT-4)	1/118	0.983927	0.999994	0.239528	0.0038812	MYO7B
CD4+ Tcells	9/533	0.995078	0.999994	0.476705	0.00235232	KCNH2;ACAP1;ANKRD55;GRAP2;TRIM14;BTN3A2;RASGRP1;APOL3;SYNE1
TestisIntersitial	9/568	0.99771	0.999994	0.446025	0.00102259	CCNA1;SPATA16;FAM184A;TEX101;TP53TG5;LPIN1;SERPINB6;BRDT;AKAP1
CD34+	6/645	0.999987	0.999994	0.257871	3.3591e-06	HSH2D;KIT;LMO2;PROM1;ACSS1;TMEM106A
721 B lymphoblasts	21/1543	0.999994	0.999994	0.369154	2.07808e-06	UNC13C;OXTR;CD300A;BNIP3;MCCC1;ECE2;GTF2H4;DDB2;PPFIBP2;DUSP10;SCIN;KLHL6;KYNU;IL21R;CDH12;SACS;TNFRSF8;B3GNT2;FAS;STXBP6;PLA1A

## Sheet: FOXA1
Term	Overlap	P-value	Adjusted P-value	Odds Ratio	Combined Score	Genes
Lung	6/299	0.00706492	0.176331	3.74993	18.5719	MSR1;KCNS3;STXBP6;UPK3B;LRRC32;LMCD1
small intestine	5/220	0.00827374	0.176331	4.236	20.3102	ENPEP;MTTP;TNC;MAN1A1;KRT20
Thalamus	3/79	0.010173	0.176331	7.10921	32.6172	CPNE9;SYNPR;UPK3B
SmoothMuscle	6/363	0.0171217	0.202352	3.06762	12.4773	RAB32;RIPK2;ARSJ;COL5A2;STC1;RND3
CardiacMyocytes	5/273	0.0194569	0.202352	3.38913	13.3517	MSR1;SERPINE2;BMPER;COL5A2;NTN4
Cerebellum	3/108	0.0233591	0.202446	5.13818	19.303	CALB1;KCNK1;KCNJ3
SkeletalMuscle	6/441	0.0391591	0.277564	2.50751	8.12463	ADAMTS18;TNNC2;CYP3A43;ARMC7;FLNB;LMCD1
CerebellumPeduncles	3/137	0.0427021	0.277564	4.02028	12.678	MAGI3;DIO3;KCNK1
Caudatenucleus	2/69	0.0581121	0.335759	5.33011	15.1662	SYNPR;CALB1
BronchialEpithelialCells	4/280	0.0744451	0.387115	2.6075	6.77348	KRT19;PERP;FLNB;RND3
UterusCorpus	2/98	0.106144	0.479922	3.71453	8.33153	GPR151;CACNA1E
Fetalbrain	4/325	0.112475	0.479922	2.23682	4.88749	NELL2;PTPRZ1;PTPRO;SRGAP3
SuperiorCervicalGanglion	6/602	0.125927	0.479922	1.815	3.76078	ECM2;TRPA1;FAM13C;ARSJ;CHML;KCNJ3
ParietalLobe	1/26	0.137059	0.479922	7.09357	14.0974	UGT8
Pons	1/27	0.141941	0.479922	6.8204	13.3158	MERTK
Fetalliver	2/126	0.159338	0.479922	2.87169	5.27453	PROS1;MAN1A1
Appendix	2/127	0.161322	0.479922	2.84858	5.19682	COLEC10;MPP7
Prostate	3/249	0.166834	0.479922	2.17749	3.89936	ABCC4;FAM174B;GREB1
TemporalLobe	1/34	0.175356	0.479922	5.37175	9.35188	UPK3B
Ovary	1/41	0.207482	0.539452	4.43013	6.96733	CACNA1E
Salivarygland	1/57	0.276328	0.68424	3.16183	4.06664	CST2
BDCA4+ DendriticCells	4/495	0.30661	0.706326	1.44965	1.71375	TRPM2;FLNB;MAN1A1;TNFRSF21
FetalThyroid	1/66	0.312413	0.706326	2.7228	3.16778	FAM174B
Thyroid	3/388	0.375825	0.811174	1.38149	1.35197	CRABP1;SLC1A1;PTPRM
Placenta	3/405	0.401824	0.811174	1.32191	1.20524	GPR151;SERPINE2;APOLD1
Hypothalamus	1/97	0.423587	0.811174	1.84068	1.58114	SPOCK3
colon	2/258	0.429356	0.811174	1.38169	1.16817	LRIG3;KRT20
Spinalcord	1/105	0.449257	0.811174	1.6984	1.35899	UGT8
AdrenalCortex	1/106	0.452386	0.811174	1.68214	1.33431	MERTK
Leukemialymphoblastic(MOLT-4)	1/118	0.488577	0.841473	1.5087	1.08062	USH1G
Leukemia chronicMyelogenousK-562	1/124	0.505773	0.841473	1.43467	0.977966	ABCC4
pineal night	4/674	0.531457	0.841473	1.05255	0.665353	KCNH6;PROS1;SEMA6D;NCALD
CD33+ Myeloid	4/679	0.537327	0.841473	1.04449	0.64878	RAB32;SLC7A7;RIPK2;MPP7
WholeBlood	3/514	0.558288	0.841473	1.03412	0.602769	UBE2L6;GBP2;IFIT1
PrefrontalCortex	3/521	0.567512	0.841473	1.01978	0.577699	PTPRO;CDK14;APOLD1
Amygdala	2/345	0.583114	0.841473	1.02666	0.553752	PTPRZ1;SPOCK3
Lymphoma burkitts(Raji)	2/355	0.59874	0.841473	0.997065	0.511422	UBE2L6;CD47
CD14+ Monocytes	2/383	0.640164	0.876014	0.922466	0.411448	RAB32;SLC7A7
TrigeminalGanglion	1/196	0.672413	0.888355	0.901648	0.357848	KCNH6
Heart	2/415	0.68335	0.888355	0.849595	0.323482	CASQ2;KCNJ3
pineal day	3/694	0.756082	0.958933	0.757637	0.21184	KCNH6;SEMA6D;PPFIA2
AtrioventricularNode	1/269	0.784434	0.961753	0.653618	0.158694	ADAMTS18
CiliaryGanglion	1/278	0.795296	0.961753	0.632091	0.144775	ADAMTS18
TestisGermCell	1/314	0.833579	0.985138	0.558364	0.101637	MERTK
CD8+ Tcells	2/602	0.858191	0.99052	0.579189	0.0885743	NELL2;CXCR4
CD105+ Endothelial	1/370	0.879494	0.99052	0.472271	0.0606437	VCAM1
CD19+ BCells(neg. sel.)	1/412	0.905464	0.99052	0.423097	0.0420168	CXCR4
CD56+ NKCells	2/752	0.929294	0.99052	0.459748	0.0337134	PTGER2;GBP2
CD4+ Tcells	1/533	0.953157	0.99052	0.324836	0.015584	CXCR4
CD71+ EarlyErythroid	1/553	0.958308	0.99052	0.312743	0.0133185	ABCC4
Liver	1/618	0.971471	0.99052	0.278855	0.00807107	CYP3A43
721 B lymphoblasts	3/1543	0.993823	0.993823	0.324917	0.00201312	OXTR;CDH12;STXBP6

## Sheet: FOXA2
Term	Overlap	P-value	Adjusted P-value	Odds Ratio	Combined Score	Genes
FetalThyroid	3/66	0.0054749	0.29017	8.99274	46.8304	ADAMTSL1;CAMK2D;FAM174B
Cerebellum	3/108	0.0207634	0.396717	5.38422	20.8615	CACNA1A;ATP2B2;KCNJ3
Uterus	4/201	0.0236158	0.396717	3.84518	14.4034	C1QTNF2;EDNRA;COL14A1;PALLD
Caudatenucleus	2/69	0.0536415	0.396717	5.58293	16.3325	PDE10A;PDYN
CardiacMyocytes	4/273	0.0606568	0.396717	2.80569	7.86301	MSR1;SERPINE2;COL13A1;COL5A2
CiliaryGanglion	4/278	0.0639617	0.396717	2.75379	7.57146	KIRREL3;ADAMTSL1;PALLD;YPEL2
SubthalamicNucleus	2/77	0.0650897	0.396717	4.98541	13.6201	MAPK10;SLITRK3
Thalamus	2/79	0.0680695	0.396717	4.85543	13.0476	CPNE9;RNF175
Heart	5/415	0.0744052	0.396717	2.30665	5.99322	CLDN11;TOM1L2;CASQ2;CACNA1A;KCNJ3
Adipocyte	3/181	0.0748523	0.396717	3.16437	8.20279	PALLD;OLFML3;PCDH18
Hypothalamus	2/97	0.0967389	0.44719	3.93188	9.18384	SPOCK3;SCG2
CD8+ Tcells	6/602	0.107567	0.44719	1.90446	4.24627	KCNH2;NELL2;LRRN3;YPEL2;SYNE1;KLRG1
Amygdala	4/345	0.116852	0.44719	2.20517	4.73415	CAMK2D;SPOCK3;SACS;RNF175
SmoothMuscle	4/363	0.133564	0.44719	2.09267	4.21292	COL13A1;RIPK2;COL5A2;PTGS1
Wholebrain	3/240	0.140537	0.44719	2.3695	4.64964	CNTNAP2;LRRC7;COBL
Fetalliver	2/126	0.148365	0.44719	3.00791	5.73935	MAN1A1;SLC38A4
Appendix	2/127	0.150234	0.44719	2.9837	5.65578	COLEC10;MPP7
Prostate	3/249	0.151876	0.44719	2.28177	4.30042	EDNRA;FAM174B;PMEPA1
Ovary	1/41	0.199263	0.555838	4.63832	7.48222	CACNA1E
Fetalbrain	3/325	0.256626	0.661849	1.73647	2.36183	NELL2;LRRN3;NAV2
Salivarygland	1/57	0.265869	0.661849	3.31041	4.38548	CST2
BDCA4+ DendriticCells	4/495	0.278832	0.661849	1.51974	1.94093	TBC1D9;FLNB;MAN1A1;KCNA5
pineal night	5/674	0.299723	0.661849	1.39485	1.68065	CNTNAP2;TOM1L2;SEMA6D;PRR16;SORBS2
PrefrontalCortex	4/521	0.310348	0.661849	1.44138	1.6865	MAPK10;CNTNAP2;CACNA1A;COBL
DorsalRootGanglion	1/69	0.312193	0.661849	2.72457	3.17177	CRYGD
retina	2/218	0.32963	0.671938	1.71873	1.90742	C1QTNF2;OLFML3
OlfactoryBulb	1/83	0.362589	0.677289	2.25781	2.29051	FREM1
Placenta	3/405	0.374427	0.677289	1.38522	1.36078	COLEC12;SERPINE2;SLC39A8
Pancreas	1/96	0.406101	0.677289	1.94757	1.75506	PRSS1
colon	2/258	0.407057	0.677289	1.44723	1.30077	TSPAN8;LRIG3
SuperiorCervicalGanglion	4/602	0.409744	0.677289	1.24093	1.10719	PDE10A;TRPA1;SORBS2;KCNJ3
UterusCorpus	1/98	0.412528	0.677289	1.90722	1.68875	CACNA1E
SkeletalMuscle	3/441	0.426792	0.677289	1.26902	1.08051	ARMC7;FLNB;LMCD1
Spinalcord	1/105	0.434487	0.677289	1.77822	1.4823	RAPGEF5
Skin	1/111	0.452661	0.685458	1.68071	1.33215	ADAMTSL1
Lung	2/299	0.481784	0.699106	1.24484	0.909054	MSR1;LMCD1
CD33+ Myeloid	4/679	0.501637	0.699106	1.09499	0.755408	SLC7A7;RIPK2;MPP7;YPEL2
pineal day	4/694	0.518874	0.699106	1.07035	0.702248	TOM1L2;SEMA6D;PRR16;TBC1D9
CerebellumPeduncles	1/137	0.524954	0.699106	1.35761	0.874907	CACNA1A
WholeBlood	3/514	0.527627	0.699106	1.08365	0.692845	UBE2L6;GBP2;KCNJ2
CD4+ Tcells	3/533	0.552284	0.713928	1.04377	0.619681	KCNH2;TRIB2;SYNE1
Lymphoma burkitts(Raji)	2/355	0.574069	0.724421	1.04436	0.579627	UBE2L6;CD47
Thyroid	2/388	0.622671	0.767478	0.953466	0.451692	SLC1A1;SORBS2
CD19+ BCells(neg. sel.)	2/412	0.655288	0.789324	0.896549	0.378953	CNTNAP2;RASGRP3
small intestine	1/220	0.698144	0.822258	0.839543	0.301673	MAN1A1
AtrioventricularNode	1/269	0.769247	0.879609	0.684335	0.179531	LRRC7
BronchialEpithelialCells	1/280	0.782769	0.879609	0.656986	0.160907	FLNB
Colorectaladenocarcinoma	1/292	0.796627	0.879609	0.629508	0.14313	COL13A1
CD105+ Endothelial	1/370	0.867632	0.929403	0.494466	0.0702082	KCNH2
CD14+ Monocytes	1/383	0.876795	0.929403	0.477321	0.0627588	SLC7A7
CD56+ NKCells	2/752	0.917381	0.953357	0.48156	0.041526	GBP2;SYNE1
CD34+	1/645	0.971275	0.989954	0.279329	0.00814115	SLC39A8
721 B lymphoblasts	2/1543	0.99831	0.99831	0.224689	0.00038008	UNC13C;SACS

## Sheet: GATA4
Term	Overlap	P-value	Adjusted P-value	Odds Ratio	Combined Score	Genes
Lung	4/299	0.00350488	0.112156	7.01624	39.667	MSR1;SLC34A2;NXN;LMCD1
Fetalliver	2/126	0.0287719	0.460351	7.99758	28.3783	CP;SLC38A4
Adipocyte	2/181	0.0553882	0.505007	5.52486	15.9856	DKK1;PCDH18
retina	2/218	0.0766509	0.505007	4.56991	11.7378	BMP2;SFRP5
Caudatenucleus	1/69	0.135237	0.505007	7.13415	14.2735	CALB1
OlfactoryBulb	1/83	0.16041	0.505007	5.91196	10.819	FREM1
pineal night	3/674	0.167586	0.505007	2.21105	3.9495	PDE4D;SCG3;FMN2
SmoothMuscle	2/363	0.176837	0.505007	2.71427	4.70254	IL33;BMP2
pineal day	3/694	0.177962	0.505007	2.14483	3.70237	PDE4D;SCG3;FMN2
UterusCorpus	1/98	0.186588	0.505007	4.99397	8.38413	LEFTY2
Cerebellum	1/108	0.203596	0.505007	4.52496	7.20202	CALB1
Placenta	2/405	0.208824	0.505007	2.42618	3.80003	COL4A1;IDO1
Leukemialymphoblastic(MOLT-4)	1/118	0.220256	0.505007	4.13613	6.25782	ITGA9
PancreaticIslet	1/123	0.228458	0.505007	3.96561	5.85485	IDO1
SkeletalMuscle	2/441	0.236722	0.505007	2.22312	3.20323	ANKRD1;LMCD1
TrigeminalGanglion	1/196	0.339036	0.5903	2.47192	2.67375	FGF5
SuperiorCervicalGanglion	2/602	0.36196	0.5903	1.61317	1.63933	FGF5;SCD5
small intestine	1/220	0.371889	0.5903	2.19835	2.17452	MTTP
Wholebrain	1/240	0.398044	0.5903	2.01235	1.85376	CCKBR
Prostate	1/249	0.409464	0.5903	1.93843	1.73084	NXN
colon	1/258	0.420672	0.5903	1.8697	1.61897	LEFTY2
CardiacMyocytes	1/273	0.438893	0.5903	1.76524	1.45368	MSR1
CiliaryGanglion	1/278	0.444842	0.5903	1.73294	1.40375	FMN2
BronchialEpithelialCells	1/280	0.447204	0.5903	1.72034	1.38443	DKK1
Colorectaladenocarcinoma	1/292	0.461172	0.5903	1.64839	1.27583	SHB
Fetalbrain	1/325	0.49783	0.612714	1.47802	1.03091	LEFTY2
Thyroid	1/388	0.561177	0.665098	1.23344	0.712583	SLC1A1
CD19+ BCells(neg. sel.)	1/412	0.583197	0.66651	1.15999	0.625503	RASGRP3
PrefrontalCortex	1/521	0.67036	0.739707	0.911726	0.364636	CELF2
CD8+ Tcells	1/602	0.723336	0.771558	0.785561	0.254429	CELF2
CD34+	1/645	0.747982	0.772111	0.73148	0.212404	CELF2
CD56+ NKCells	1/752	0.800379	0.800379	0.623786	0.138899	PTGER2

## Sheet: THAP11
Term	Overlap	P-value	Adjusted P-value	Odds Ratio	Combined Score	Genes
Liver	5/618	0.0235075	0.614771	3.28541	12.3217	GLS2;SMOC1;SLC43A1;APOE;ADD2
Placenta	3/405	0.0921258	0.614771	2.91716	6.95627	GPNMB;B3GNT3;APOLD1
Adrenalgland	1/65	0.158656	0.614771	5.97446	10.9991	SULT2A1
PrefrontalCortex	3/521	0.159649	0.614771	2.25046	4.1291	KCNS1;FAM107A;APOLD1
Thymus	1/68	0.165349	0.614771	5.70608	10.2692	SIT1
CD4+ Tcells	3/533	0.167359	0.614771	2.19815	3.92945	ACAP1;GRAP2;BTN3A2
Colorectaladenocarcinoma	2/292	0.181103	0.614771	2.65815	4.54195	APOBEC3G;INHBB
Lung	2/299	0.187781	0.614771	2.59457	4.33936	TIE1;VAMP5
CD8+ Tcells	3/602	0.213643	0.614771	1.93803	2.99125	ACAP1;GRAP2;BTN3A2
UterusCorpus	1/98	0.229471	0.614771	3.93537	5.79278	CLCF1
Amygdala	2/345	0.2324	0.614771	2.24135	3.2708	SLC30A3;NCAN
Lymphoma burkitts(Raji)	2/355	0.242213	0.614771	2.17675	3.0865	SIT1;TICAM1
Cerebellum	1/108	0.249751	0.614771	3.56578	4.94678	ATP2B2
Uterus	1/201	0.414942	0.792831	1.89875	1.67017	TAGLN
CD71+ EarlyErythroid	2/553	0.432949	0.792831	1.38045	1.15562	SLC43A1;ADD2
retina	1/218	0.441014	0.792831	1.74849	1.43145	OPTC
Wholebrain	1/240	0.473068	0.792831	1.58577	1.18698	ARHGDIG
Prostate	1/249	0.485655	0.792831	1.52753	1.10327	INHBB
CardiacMyocytes	1/273	0.517795	0.792831	1.39105	0.915554	TICAM1
BronchialEpithelialCells	1/280	0.526793	0.792831	1.35567	0.868912	TGFA
pineal night	2/674	0.537353	0.792831	1.12482	0.698629	SVOP;MTUS1
pineal day	2/694	0.553345	0.792831	1.09118	0.645732	RYR1;MTUS1
Fetalbrain	1/325	0.580823	0.792831	1.16471	0.632796	NCAN
CD105+ Endothelial	1/370	0.628788	0.792831	1.02033	0.473391	ADD2
CD14+ Monocytes	1/383	0.641612	0.792831	0.984948	0.437092	FCGR2A
CD19+ BCells(neg. sel.)	1/412	0.668674	0.792831	0.914093	0.367885	CLCF1
Heart	1/415	0.671356	0.792831	0.90733	0.361531	VAMP5
SkeletalMuscle	1/441	0.693728	0.792831	0.852579	0.311768	RYR1
BDCA4+ DendriticCells	1/495	0.735524	0.798779	0.75728	0.232615	KCNK17
WholeBlood	1/514	0.748855	0.798779	0.72852	0.210695	FCGR2A
TestisIntersitial	1/568	0.783248	0.808514	0.657306	0.160584	ST6GALNAC2
CD56+ NKCells	1/752	0.869178	0.869178	0.49155	0.0689189	APOBEC3G

## Sheet: STAT3
Term	Overlap	P-value	Adjusted P-value	Odds Ratio	Combined Score	Genes
Liver	7/618	0.00199355	0.0717679	4.34251	27.001	PKLR;SMOC1;SLC43A1;PCBD1;HSD17B6;TSKU;C2
GlobusPallidus	2/59	0.0127207	0.167775	12.4593	54.3788	MGAT5B;COL6A2
Leukemia promyelocytic-HL-60	2/62	0.0139813	0.167775	11.8345	50.5339	CDKN2A;DDB2
UterusCorpus	2/98	0.0328901	0.25658	7.38318	25.2105	CLCF1;CACNA1E
Prostate	3/249	0.0356362	0.25658	4.36718	14.5619	ABCC4;GREB1;INHBB
Adipocyte	2/181	0.096952	0.577864	3.94314	9.20146	COL6A2;TSKU
Ovary	1/41	0.112362	0.577864	8.72895	19.0817	CACNA1E
retina	2/218	0.131744	0.592847	3.26157	6.61087	RAMP2;COL8A2
Thalamus	1/79	0.205372	0.650638	4.46784	7.07228	COL6A2
Colorectaladenocarcinoma	2/292	0.207612	0.650638	2.4202	3.80476	INHBB;SHB
Lung	2/299	0.21505	0.650638	2.36231	3.6306	RAMP2;COL6A2
Pancreas	1/96	0.243815	0.650638	3.66519	5.17285	CPB1
Amygdala	2/345	0.264407	0.650638	2.04071	2.71469	SLC30A3;GPR37L1
CD105+ Endothelial	2/370	0.291343	0.650638	1.89965	2.34275	PKLR;TMEM14B
PancreaticIslet	1/123	0.301146	0.650638	2.85016	3.42065	CPB1
Leukemia chronicMyelogenousK-562	1/124	0.303185	0.650638	2.82684	3.37359	ABCC4
Fetalliver	1/126	0.307246	0.650638	2.78133	3.28227	SLC38A4
Kidney	1/142	0.338907	0.677813	2.46373	2.66583	COL6A2
WholeBlood	2/514	0.441395	0.836326	1.35533	1.10841	CSF3R;TNFRSF10C
CD71+ EarlyErythroid	2/553	0.479266	0.862679	1.25687	0.924427	ABCC4;SLC43A1
Wholebrain	1/240	0.504017	0.86403	1.4463	0.990928	CCKBR
TestisGermCell	1/314	0.601139	0.89023	1.10022	0.559933	CAPN11
Fetalbrain	1/325	0.61388	0.89023	1.06227	0.51834	STMN2
Lymphoma burkitts(Raji)	1/355	0.64663	0.89023	0.97076	0.423233	CDKN2A
SmoothMuscle	1/363	0.654892	0.89023	0.948919	0.401663	COL6A2
CD14+ Monocytes	1/383	0.674726	0.89023	0.898319	0.353443	CD4
Testis	1/384	0.675688	0.89023	0.895928	0.351226	CAPN11
CD19+ BCells(neg. sel.)	1/412	0.701509	0.89023	0.833696	0.295563	CLCF1
SkeletalMuscle	1/441	0.726122	0.89023	0.777592	0.248858	B4GALT4
BDCA4+ DendriticCells	1/495	0.766754	0.89023	0.690674	0.183436	CD4
CD4+ Tcells	1/533	0.791732	0.89023	0.640087	0.149481	ACAP1
CD8+ Tcells	1/602	0.830546	0.89023	0.564585	0.104827	ACAP1
721 B lymphoblasts	3/1543	0.835129	0.89023	0.651783	0.117431	SCIN;MCOLN2;DDB2
pineal night	1/674	0.863465	0.89023	0.502307	0.0737397	ECEL1
CD33+ Myeloid	1/679	0.865502	0.89023	0.498473	0.0720025	MLKL
CD56+ NKCells	1/752	0.892049	0.892049	0.448315	0.0512128	PTGER2

[truncated: 3 more sheets: HNF4A, TCF4, SP1]
